# Supplementary material for: Epigenetic inactivation of the 5-methylcytosine RNA methyltransferase NSUN7 is associated with clinical outcome and therapeutic vulnerability in liver cancer
Source: Mol Cancer. 2023 May 12;22:83. doi: 10.1186/s12943-023-01785-z (PMC10176850; doi:10.1186/s12943-023-01785-z)
Supplement: Supplementary file 2 — Supplementary Material 2 [file 12943_2023_1785_MOESM2_ESM.xlsx]

## Sheet: NSUN2
Dataset S1A: Methylation and Copy Number (CNV) data of COSMIC cell lines proyect dataset for the NSUN2 gene. Methylation data (blue header) includes all CpG sites interrogated with the HumanMethylation450 beadarray (green=unmethylated; red=methylated), including the annotation of the CpGs in terms of chromosome (CHR), location (MAPINFO), affected gene (USCS REFGENE NAME), location within the gene…
					Methylation																									Copy Number
			TargetID	cg06614609	cg06614609	cg16087382	cg12844997	cg07770526	cg01954320	cg19447217	cg09890987	cg20739904	cg23369601	cg26420013	cg22911074	cg01541629	cg11690370	cg17641279	cg01395659	cg07758902	cg10789808	cg15879084	cg12966915	cg25394652	cg24057680	cg23242142	cg10459717	cg27570596	cg16431963	CHR	Start	End	minorCN	totalCN
			CHR	5	5
			MAPINFO	6605060	6605060	6605116	6605152	6605702	6606327	6621963	6622150	6629638	6631800	6632020	6632973	6633111	6633132	6633215	6633232	6633253	6633262	6633297	6633360	6633491	6633496	6633531	6633577	6633851	6634117
			UCSC REFGENE NAME		NSUN2
			UCSC CPG ISLANDS NAME		chr5:6632740-6634162
			Relation_to_UCSC_CpG_Island									N_Shelf	N_Shore		Island
			UCSC REFGENE GROUP		Body											1stExon;5'UTR		TSS200					TSS1500
	Cell Line	Tissue	Type	CosmicID
	SW13	Adrenal Gland	Adrenal Cortical Carcinoma	909744	0.923497	0.871907	0.924956	0.852441	0.940633	0.856897	0.809876	0.894265	0.760726	0.63922	0.133395	0.0184889	0.0326828	0.0620473	0.0411335	0.0445027	0.050815	0.0212163	0.0179664	0.0302133	0.0211051	0.0233885	0.0523877	0.0581733	0.038805	5	15533	12960229	1	3
	ACN	Autonomic Ganglia	Neuroblastoma	906803	0.871256	0.926278	0.934698	0.895043	0.93564	0.94643	0.906065	0.903621	0.884725	0.322838	0.117678	0.0227891	0.0287038	0.0879031	0.0508085	0.0518736	0.0410922	0.0241607	0.0226224	0.0337495	0.0257142	0.044643	0.113333	0.1082	0.0541119	5	15533	9141037	0	4
	BE2-M17	Autonomic Ganglia	Neuroblastoma	753616	0.909016	0.913032	0.943158	0.897282	0.950462	0.941142	0.888095	0.930968	0.899686	0.749165	0.0670353	0.0139089	0.0240647	0.0482324	0.0335492	0.0534569	0.0635349	0.0217977	0.0265031	0.0207541	0.0220742	0.0244383	0.0779102	0.0938805	0.0400931	5	15533	39054434	1	2
	CHP-126	Autonomic Ganglia	Neuroblastoma	910567	0.919849	0.884805	0.92648	0.838173	0.923316	0.893945	0.850152	0.937411	0.757659	0.926846	0.171628	0.0203375	0.0306746	0.0702031	0.0395476	0.0797114	0.139652	0.0412664	0.0404603	0.0361537	0.0233207	0.0547485	0.110059	0.0728667	0.0520228	5	15533	12800890	1	2
	CHP-134	Autonomic Ganglia	Neuroblastoma	910941	0.927601	0.933738	0.955352	0.896979	0.945175	0.941652	0.918633	0.933891	0.901954	0.331296	0.0870705	0.0156459	0.0205798	0.0565372	0.0517521	0.0482854	0.060778	0.0293192	0.0196344	0.0249885	0.0193044	0.0259816	0.0797635	0.0671089	0.0420623	5	4205074	10699490	1	2
	CHP-212	Autonomic Ganglia	Neuroblastoma	906820	0.931634	0.933503	0.950524	0.912251	0.950386	0.951934	0.925968	0.926593	0.902599	0.505489	0.0825991	0.0161361	0.0252956	0.0463664	0.0321976	0.0424493	0.0413643	0.0258691	0.0201715	0.0222512	0.0205788	0.0263989	0.0800789	0.07912	0.0449978	5	15533	180790321	1	2
	GI-ME-N	Autonomic Ganglia	Neuroblastoma	906872	0.930153	0.875422	0.914904	0.793887	0.928935	0.905445	0.836275	0.912887	0.774451	0.815639	0.196362	0.0264105	0.0382594	0.107929	0.0608794	0.0463369	0.0672039	0.0354722	0.0264079	0.0448945	0.033674	0.0436266	0.103096	0.0901569	0.0644072	5	1299330	30771043	0	2
	GOTO	Autonomic Ganglia	Neuroblastoma	906875	0.913378	0.934117	0.948438	0.909111	0.95917	0.947652	0.925428	0.936238	0.901146	0.875105	0.119879	0.0176674	0.0258049	0.0524303	0.0361732	0.0467501	0.082507	0.0265434	0.0321889	0.0278756	0.0214825	0.0424104	0.0900024	0.0816549	0.0464242	5	15533	44904030	1	2
	IMR-5	Autonomic Ganglia	Neuroblastoma	907170	0.917872	0.922456	0.952808	0.900026	0.94908	0.939664	0.906822	0.922836	0.894472	0.810169	0.101604	0.0155944	0.021893	0.0611793	0.0323064	0.0911952	0.145574	0.0297157	0.0312433	0.0334707	0.0216157	0.0340089	0.0895917	0.090915	0.0396689	5	15533	41356113	1	2
	KELLY	Autonomic Ganglia	Neuroblastoma	753618	0.840084	0.888692	0.93144	0.860903	0.936492	0.905499	0.843923	0.923569	0.838408	0.55878	0.0860256	0.0171763	0.0274139	0.0682636	0.0364131	0.0481632	0.115743	0.0231699	0.0350628	0.0255887	0.0233274	0.0639933	0.107273	0.14436	0.0492387	5	15533	57321646	1	2
	KP-N-RT-BM-1	Autonomic Ganglia	Neuroblastoma	924189	0.878744	0.938482	0.952557	0.934886	0.908839	0.958179	0.926666	0.890991	0.938579	0.646936	0.0873907	0.0127621	0.0193792	0.0492103	0.0289144	0.0474627	0.0523485	0.0250639	0.0163136	0.0217088	0.0188706	0.0264171	0.0578627	0.0566912	0.0378531	5	15533	28271752	1	3
	KP-N-YN	Autonomic Ganglia	Neuroblastoma	907314	0.869226	0.918861	0.934001	0.879662	0.933761	0.915841	0.892039	0.905383	0.864168	0.472353	0.126148	0.0183753	0.0243948	0.0629434	0.0428432	0.0385446	0.0462622	0.0268069	0.0182629	0.0236488	0.0216956	0.0530718	0.0934592	0.0588159	0.0401697	5	15533	57321646	1	2
	KP-N-YS	Autonomic Ganglia	Neuroblastoma	946363	0.899861	0.942912	0.895426	0.936272	0.953592	0.946099	0.92602	0.939177	0.938762	0.89946	0.0729345	0.0134814	0.0224823	0.0519016	0.0272414	0.0656138	0.164934	0.0304316	0.0480015	0.022362	0.0190867	0.0279556	0.105926	0.0904481	0.04055	5	15533	6851698	1	3
	LAN-6	Autonomic Ganglia	Neuroblastoma	949170	0.935763	0.920271	0.894147	0.911118	0.939467	0.937673	0.909324	0.913392	0.872439	0.621907	0.107692	0.0160791	0.0251018	0.0465397	0.0360318	0.0575622	0.135575	0.0297969	0.0298557	0.0236578	0.0219345	0.0301599	0.0959629	0.0984738	0.052651	5	15533	180790321	1	2
	MC-IXC	Autonomic Ganglia	Neuroblastoma	908118	0.900914	0.902814	0.760492	0.899015	0.934326	0.920392	0.89949	0.917334	0.879532	0.461185	0.131546	0.016631	0.0237595	0.0542749	0.0368066	0.0550911	0.045954	0.0297973	0.0194491	0.0241653	0.0231873	0.0366582	0.0644701	0.0692916	0.0429428	5	15533	70254899	0	2
	MHH-NB-11	Autonomic Ganglia	Neuroblastoma	908135	0.943431	0.91994	0.918877	0.891764	0.944559	0.93112	0.894992	0.93275	0.85204	0.745569	0.129073	0.0189473	0.0252811	0.0611598	0.0419427	0.0440721	0.0490968	0.0257287	0.0299984	0.0278058	0.0251549	0.0235538	0.0602977	0.0990116	0.0468631	5	15533	23717184	1	2
	NB1	Autonomic Ganglia	Neuroblastoma	949179	0.909495	0.9216	0.936327	0.896097	0.900531	0.936845	0.918485	0.945035	0.873968	0.814713	0.165881	0.0205554	0.0292077	0.0600444	0.0502324	0.0450375	0.0389872	0.0266288	0.018528	0.0308166	0.0236328	0.0353337	0.0908672	0.0766449	0.0428263	5	3523131	11312404	1	2
	NB10	Autonomic Ganglia	Neuroblastoma	949171	0.888042	0.923799	0.941078	0.900802	0.913349	0.955314	0.920354	0.893745	0.903356	0.37903	0.0806877	0.0156147	0.0237874	0.0529361	0.0326901	0.0485639	0.0859744	0.0270044	0.0272138	0.0259078	0.0190439	0.0251957	0.0763659	0.106824	0.0398631	5	15533	11878654	2	4
	NB12	Autonomic Ganglia	Neuroblastoma	949172	0.928615	0.572411	0.843984	0.726245	0.83824	0.77485	0.615346	0.857855	0.585733	0.692227	0.252908	0.0361238	0.0403525	0.0751625	0.0969844	0.0311821	0.0750824	0.0180126	0.0216831	0.0432675	0.0277716	0.0215342	0.0363231	0.0775244	0.0348373	5	15533	31259073	2	4
	NB13	Autonomic Ganglia	Neuroblastoma	949177	0.89949	0.908076	0.946645	0.864605	0.915706	0.927919	0.849942	0.931122	0.862899	0.852	0.174468	0.017745	0.0275587	0.0533522	0.0403893	0.0517863	0.104641	0.0364933	0.0261614	0.0247898	0.0236406	0.0313259	0.0864024	0.104135	0.0401366	5	6448078	9491243	1	3
	NB14	Autonomic Ganglia	Neuroblastoma	949178	0.933137	0.917046	0.851102	0.884388	0.950178	0.938832	0.871302	0.930934	0.615375	0.469004	0.120466	0.0179129	0.0286323	0.0545687	0.037847	0.0759925	0.129495	0.0397943	0.0423448	0.0252775	0.0192419	0.0754038	0.0787743	0.109135	0.0393286	5	15533	22520991	1	2
	NB17	Autonomic Ganglia	Neuroblastoma	949175	0.923348	0.9183	0.95435	0.880585	0.944129	0.935722	0.888075	0.908364	0.892581	0.923537	0.0754711	0.015705	0.0232767	0.0591868	0.0418376	0.0497137	0.105243	0.0332377	0.0237376	0.0254355	0.0229737	0.017513	0.0627806	0.0773744	0.0412646	5	15533	97045121	1	3
	NB5	Autonomic Ganglia	Neuroblastoma	949176	0.928816	0.92605	0.944763	0.895123	0.95091	0.944988	0.913235	0.9396	0.897913	0.733421	0.120627	0.0155645	0.0236331	0.0545397	0.0372746	0.0667544	0.136552	0.0362271	0.0362365	0.0270818	0.020351	0.0296815	0.0891532	0.0787329	0.0375587	5	15533	39506623	1	2
	NB6	Autonomic Ganglia	Neuroblastoma	949173	0.755901	0.922795	0.830392	0.888844	0.876918	0.940491	0.912608	0.921821	0.878156	0.916076	0.0819899	0.0164054	0.0244486	0.0509547	0.035009	0.0531161	0.0918774	0.0206631	0.0248646	0.0274668	0.0193753	0.0324231	0.0771311	0.0826377	0.043912	5	15533	79470248	1	2
	NB69	Autonomic Ganglia	Neuroblastoma	908440	0.911698	0.933182	0.950635	0.926749	0.953488	0.948933	0.925076	0.921721	0.932639	0.396201	0.102265	0.0156968	0.0216425	0.0413979	0.0271917	0.049942	0.0520004	0.0339782	0.0257684	0.0253153	0.0215273	0.0324823	0.110794	0.107575	0.0443959	5	6174586	8837844	2	4
	NB7	Autonomic Ganglia	Neuroblastoma	949174	0.872708	0.929678	0.937836	0.904491	0.949056	0.94308	0.898601	0.934295	0.880148	0.364526	0.0855205	0.0169708	0.0198431	0.0621573	0.0434503	0.076338	0.133065	0.0354465	0.0608825	0.0295636	0.0201434	0.0324885	0.0755612	0.0733189	0.0406165	5	15533	20385557	1	3
	NBSUSSR	Autonomic Ganglia	Neuroblastoma	925342	0.941553	0.916487	0.941663	0.885197	0.931578	0.92962	0.854629	0.918613	0.773889	0.920263	0.130633	0.0170781	0.0272926	0.0724216	0.0421887	0.0369581	0.0369212	0.0254011	0.0186379	0.0307919	0.020964	0.0184944	0.0572284	0.0761014	0.0386206	5	15533	11984496	1	3
	NH-12	Autonomic Ganglia	Neuroblastoma	908447	0.931623	0.923356	0.759215	0.906286	0.960869	0.935939	0.903734	0.913317	0.889412	0.645803	0.0824827	0.0155751	0.0217118	0.0483831	0.0425769	0.0401925	0.0429953	0.0233465	0.0173986	0.0207675	0.0186539	0.029011	0.0572281	0.0550824	0.0341814	5	15533	77564571	1	2
	SIMA	Autonomic Ganglia	Neuroblastoma	753620	0.92372	0.92907	0.870217	0.92653	0.947447	0.952589	0.910712	0.909663	0.9189	0.826627	0.0747054	0.0151037	0.0202506	0.0433177	0.0342223	0.0338571	0.0431847	0.0194041	0.0154434	0.021228	0.0185234	0.0269702	0.0730784	0.0491688	0.0398886	5	15533	14852610	2	4
	SK-N-DZ	Autonomic Ganglia	Neuroblastoma	688086	0.932334	0.928193	0.879645	0.908376	0.770584	0.954445	0.90812	0.920656	0.917663	0.769293	0.0723177	0.0146445	0.0199304	0.0449361	0.0331962	0.0403837	0.0963407	0.0518153	0.0379173	0.0216901	0.0180093	0.041573	0.0824202	0.103017	0.0430926	5	15533	103565412	2	4
	SK-N-SH	Autonomic Ganglia	Neuroblastoma	717431	0.896819	0.910424	0.842587	0.882752	0.929223	0.932867	0.903337	0.930916	0.862997	0.729406	0.112562	0.0170384	0.0261849	0.0601897	0.0381029	0.0371637	0.100339	0.0207162	0.0231853	0.0264062	0.0221234	0.0247865	0.0907538	0.0560481	0.0415345	5	15533	107233082	1	2
	TGW	Autonomic Ganglia	Neuroblastoma	910780	0.899116	0.9419	0.949509	0.919014	0.851022	0.94643	0.915427	0.906224	0.91616	0.885356	0.115187	0.0168788	0.0218671	0.0700063	0.0390585	0.0513539	0.0569316	0.0198821	0.0231995	0.0266943	0.0205557	0.0352358	0.0929858	0.0666283	0.0431526	5	833629	10202492	0	4
	EGI-1	Biliary Tract	Carcinoma	906853	0.899178	0.889746	0.93102	0.893461	0.929468	0.883143	0.865419	0.925085	0.734547	0.426235	0.1244	0.0172628	0.0246061	0.0487839	0.0318686	0.0523915	0.0709962	0.0268228	0.0236618	0.036596	0.0245632	0.0222973	0.0430149	0.0722424	0.0376011	5	4250317	22184098	2	5
	ETK-1	Biliary Tract	Carcinoma	906861	0.931708	0.937885	0.940793	0.920155	0.945513	0.946797	0.927591	0.937268	0.922097	0.700346	0.0905309	0.0168258	0.021825	0.0456654	0.0296463	0.0629906	0.123581	0.0241494	0.0382509	0.0308377	0.0244326	0.0350871	0.076955	0.092938	0.0370954	5	15533	7034203	2	5
	HUCCT1	Biliary Tract	Carcinoma	907069	0.922148	0.905304	0.699482	0.880252	0.940181	0.917961	0.860796	0.919049	0.672616	0.730456	0.0890871	0.0181304	0.0246626	0.0592815	0.0368375	0.096861	0.127379	0.0281799	0.0243829	0.0273437	0.024146	0.0695675	0.0998163	0.0732554	0.0438342	5	15533	13809957	2	4
	TGBC1TKB	Biliary Tract	Carcinoma	909769	0.885512	0.949666	0.913801	0.940896	0.959271	0.958034	0.938946	0.924084	0.945607	0.835329	0.0720446	0.0146039	0.0202863	0.0428234	0.0324012	0.0466065	0.0585514	0.0196231	0.0184831	0.02119	0.0160738	0.0293687	0.0750677	0.0557575	0.0388067	5	1673676	8625584	2	5
	TGBC24TKB	Biliary Tract	Carcinoma	910695	0.922853	0.938676	0.951331	0.915824	0.945621	0.945093	0.91843	0.924384	0.817219	0.584878	0.0998485	0.0168592	0.0252099	0.0518749	0.0332849	0.0594228	0.0672703	0.0264938	0.0235982	0.0265183	0.0224063	0.0235375	0.0781378	0.073712	0.0478466	5	2632712	17981553	2	4
	CAL-29	Bladder	Urinary Bladder Transitional Cell	1290730	0.91531	0.942193	0.948827	0.918345	0.949893	0.943802	0.927991	0.932241	0.898033	0.75838	0.0831619	0.0164463	0.0238526	0.0690083	0.0324248	0.0536352	0.0617481	0.0316513	0.0234991	0.0287709	0.0220153	0.0444983	0.110713	0.101877	0.047304	5	15533	41541701	2	4
	ALL-SIL	Blood	T Cell Leukemia	1295740	0.91963	0.903188	0.939046	0.857133	0.937777	0.927889	0.885622	0.954732	0.816187	0.940322	0.219079	0.0190137	0.0269935	0.066243	0.0413762	0.0504455	0.0459657	0.0295024	0.0212602	0.040773	0.0258065	0.0458365	0.0995104	0.17001	0.118461	5	15533	8702241	1	2
	EJM	Blood	Multiple Myeloma	1297447	0.878414	0.939664	0.944606	0.92671	0.930212	0.947437	0.925441	0.935676	0.91613	0.409017	0.0606172	0.0186202	0.0281799	0.0610956	0.0359611	0.0704109	0.0647947	0.031114	0.0216137	0.0267392	0.0237495	0.040767	0.0793518	0.0912014	0.0365209	5	15533	36347013	2	4
	KARPAS-1106P	Blood	B Cell Lymphoma	1327773	0.923948	0.927868	0.945011	0.888682	0.759106	0.918448	0.911377	0.798323	0.874721	0.946818	0.13567	0.0202077	0.0330625	0.0637431	0.0425973	0.0561777	0.0341212	0.0271012	0.018882	0.0348224	0.025086	0.037238	0.079498	0.0789003	0.0426445	5	15533	78124029	1	2
	MOLP-8	Blood	Multiple Myeloma	1330950	0.911158	0.924992	0.918746	0.89854	0.938615	0.923517	0.891173	0.911489	0.869507	0.516373	0.104804	0.0209016	0.0289051	0.0730658	0.0511144	0.0388218	0.0429911	0.0342779	0.0224293	0.0298841	0.0251581	0.0319822	0.0970471	0.0783549	0.0462337	5	15533	10585111	2	3
	RCH-ACV	Blood	B Cell Precursor Leukemia	1330994	0.933468	0.935387	0.952926	0.893169	0.955954	0.940261	0.91467	0.928422	0.892084	0.941523	0.112404	0.0214738	0.027767	0.0697398	0.0454606	0.0444853	0.0419475	0.0293531	0.0206847	0.0347486	0.0249762	0.0596306	0.0960259	0.0628921	0.0407898	5	15533	66502710	1	2
	CADO-ES1	Bone	Ewings Sarcoma-Peripheral Primitive Neuroectodermal Tumour	753539	0.917217	0.926514	0.942702	0.90634	0.951264	0.94397	0.910764	0.933895	0.909206	0.656961	0.0992411	0.0215864	0.0290227	0.0654249	0.0495153	0.0559353	0.051592	0.0310112	0.0201784	0.0328056	0.0224263	0.0496875	0.112024	0.0771129	0.042518	5	15533	28288986	1	2
	CAL-72	Bone	Osteosarcoma	906827	0.913099	0.918705	0.936189	0.877895	0.94522	0.941187	0.903962	0.900852	0.892586	0.762933	0.0871933	0.0166807	0.0268052	0.0585528	0.033699	0.0489347	0.0458556	0.0259921	0.0199883	0.0303288	0.0186417	0.033338	0.105979	0.0986035	0.0416996	5	15533	13560468	0	2
	CAL-78	Bone	Chondrosarcoma	1290765	0.922975	0.911194	0.941327	0.875824	0.9275	0.921472	0.875828	0.93428	0.83244	0.836252	0.100563	0.0206204	0.0319086	0.0733337	0.0468908	0.0679551	0.0302112	0.0282075	0.0199326	0.0286505	0.0288422	0.0431703	0.0828672	0.086895	0.040971	5	2492890	21882256	1	4
	ES1	Bone	Ewings Sarcoma-Peripheral Primitive Neuroectodermal Tumour	949158	0.90589	0.891814	0.924591	0.845288	0.934853	0.91835	0.862014	0.893653	0.54313	0.488128	0.127236	0.0159864	0.0284075	0.0591191	0.0395467	0.0382392	0.0298934	0.0182337	0.0168644	0.0262997	0.0206015	0.0250854	0.0625065	0.0573138	0.0414409	5	15533	61042352	1	2
	ES3	Bone	Ewings Sarcoma-Peripheral Primitive Neuroectodermal Tumour	684055	0.91892	0.912698	0.935223	0.84937	0.952295	0.91034	0.864283	0.925054	0.857323	0.927494	0.0875448	0.0167684	0.0231792	0.0527659	0.039111	0.0351837	0.0499154	0.0247918	0.0148836	0.0256461	0.0180856	0.0264628	0.0772105	0.0853148	0.0409363	5	15533	54324226	1	2
	ES4	Bone	Ewings Sarcoma-Peripheral Primitive Neuroectodermal Tumour	949156	0.919524	0.909434	0.943651	0.895779	0.95023	0.919047	0.873146	0.930987	0.48296	0.775016	0.127242	0.0170994	0.0245426	0.0543803	0.0443479	0.0394974	0.028341	0.0169925	0.0194393	0.030426	0.0214375	0.0243962	0.0653809	0.0558288	0.038253	5	15533	132546614	1	2
	ES5	Bone	Ewings Sarcoma-Peripheral Primitive Neuroectodermal Tumour	684057	0.932831	0.874703	0.950218	0.851922	0.942117	0.906293	0.850579	0.902645	0.81172	0.894583	0.150156	0.0195466	0.027445	0.0711193	0.0409388	0.0350476	0.0338733	0.0203073	0.0202713	0.0301487	0.0232029	0.0342212	0.0689004	0.0593301	0.040965	5	15533	155365843	1	3
	ES7	Bone	Ewings Sarcoma-Peripheral Primitive Neuroectodermal Tumour	684059	0.927896	0.922722	0.853451	0.898626	0.948333	0.939435	0.918847	0.923099	0.881355	0.801954	0.0960677	0.0168882	0.0236567	0.0558312	0.0305957	0.0360815	0.0343199	0.0233139	0.0193465	0.0254276	0.0210616	0.030197	0.0837048	0.0765574	0.041434	5	15533	26513050	2	4
	ES8	Bone	Ewings Sarcoma-Peripheral Primitive Neuroectodermal Tumour	949155	0.839221	0.870551	0.802725	0.863654	0.919035	0.909557	0.863436	0.904681	0.787761	0.482967	0.0802308	0.0146725	0.024221	0.0520333	0.0365975	0.0377896	0.0394642	0.0197034	0.0223738	0.0258926	0.0209292	0.0283172	0.0653871	0.0691411	0.0395814	5	15533	36281625	1	2
	EW-1	Bone	Ewings Sarcoma-Peripheral Primitive Neuroectodermal Tumour	949163	0.914767	0.931709	0.942957	0.894605	0.953525	0.937103	0.914851	0.911011	0.902272	0.869775	0.0709126	0.0140587	0.0194974	0.0486984	0.0304041	0.0465722	0.0339419	0.0199219	0.0194058	0.0231068	0.0200461	0.0278254	0.0868458	0.0653113	0.0334854	5	15533	35459649	1	3
	EW-11	Bone	Ewings Sarcoma-Peripheral Primitive Neuroectodermal Tumour	684062	0.891888	0.919549	0.940893	0.895539	0.941907	0.935483	0.903311	0.907138	0.878126	0.936504	0.11309	0.0163508	0.0240012	0.0512561	0.0387737	0.0295079	0.0366134	0.0211877	0.0148143	0.0295787	0.0213284	0.02498	0.0642364	0.0756176	0.0398837	5	15533	39239607	2	4
	EW-12	Bone	Ewings Sarcoma-Peripheral Primitive Neuroectodermal Tumour	949162	0.922535	0.896575	0.932694	0.855169	0.938342	0.911277	0.881779	0.880147	0.842448	0.933643	0.10509	0.0174526	0.024735	0.0535261	0.0393508	0.0327655	0.0519592	0.023054	0.019045	0.0223495	0.0215875	0.0304063	0.0695733	0.0885184	0.0398466	5	15533	180374523	0	2
	EW-13	Bone	Ewings Sarcoma-Peripheral Primitive Neuroectodermal Tumour	949166	0.937292	0.890605	0.928241	0.850753	0.92422	0.924099	0.878165	0.914042	0.818905	0.936285	0.110743	0.0175772	0.0266523	0.052916	0.040274	0.0437268	0.0388022	0.0188169	0.0170538	0.0276792	0.0208984	0.0381683	0.0719312	0.0651195	0.0396448	5	15533	39793821	1	2
	EW-16	Bone	Ewings Sarcoma-Peripheral Primitive Neuroectodermal Tumour	949165	0.897786	0.916876	0.946359	0.88256	0.942648	0.928913	0.886806	0.938559	0.869435	0.937556	0.112972	0.0166448	0.0211359	0.0526451	0.0365906	0.0335782	0.0396193	0.0258231	0.0178917	0.0252133	0.0194268	0.0268784	0.069107	0.0709167	0.0431804	5	15533	57321646	1	2
	EW-18	Bone	Ewings Sarcoma-Peripheral Primitive Neuroectodermal Tumour	949164	0.918223	0.89596	0.947008	0.868457	0.947194	0.897361	0.8933	0.928325	0.762045	0.87922	0.149169	0.0191879	0.027767	0.0585314	0.0384549	0.0412422	0.0364975	0.0193603	0.02383	0.023206	0.0229473	0.0260467	0.073472	0.0877663	0.0430482	5	15533	84315142	1	2
	EW-22	Bone	Ewings Sarcoma-Peripheral Primitive Neuroectodermal Tumour	949167	0.920955	0.91885	0.954277	0.872296	0.94327	0.913	0.887628	0.935182	0.84731	0.921292	0.119678	0.0181792	0.0251593	0.0545688	0.0474406	0.0355247	0.0385733	0.0175104	0.0167494	0.0311851	0.0231952	0.0329632	0.0704338	0.0991091	0.0454114	5	15533	15718493	0	2
	EW-24	Bone	Ewings Sarcoma-Peripheral Primitive Neuroectodermal Tumour	949168	0.841092	0.936989	0.939649	0.927773	0.95268	0.949219	0.921011	0.857143	0.919225	0.848544	0.0589335	0.0128527	0.0196365	0.0475486	0.0320819	0.0322126	0.037499	0.0221926	0.0177424	0.0199872	0.0180646	0.0398891	0.0819016	0.0776789	0.0333397	5	1149051	41551269	1	4
	EW-3	Bone	Ewings Sarcoma-Peripheral Primitive Neuroectodermal Tumour	949161	0.919006	0.932632	0.834178	0.917582	0.95309	0.944328	0.911371	0.914576	0.92594	0.938487	0.0644223	0.013007	0.0203001	0.0450861	0.0391997	0.0531863	0.0404303	0.0395689	0.0184393	0.0201464	0.0162744	0.0295692	0.0835025	0.0582986	0.0396188	5	15533	12998925	1	3
	EW-7	Bone	Ewings Sarcoma-Peripheral Primitive Neuroectodermal Tumour	949160	0.897245	0.902563	0.9471	0.902938	0.948984	0.932708	0.908755	0.908833	0.765124	0.874632	0.14334	0.0146538	0.0218561	0.0469787	0.0318087	0.0372209	0.0331329	0.0204148	0.0169943	0.025366	0.0186384	0.0432037	0.0727418	0.0494663	0.0379647	5	1321873	12800890	1	3
	G-292-CLONE-A141B1	Bone	Osteosarcoma	1290807	0.936133	0.898286	0.938696	0.849654	0.950021	0.92824	0.890733	0.948078	0.831835	0.663692	0.165412	0.0208953	0.0294544	0.0719643	0.0460056	0.0647031	0.125646	0.0303245	0.0255653	0.0278736	0.0252637	0.0615789	0.0970044	0.0878958	0.0508395	5	15533	21062068	1	2
	H-EMC-SS	Bone	Chondrosarcoma	907290	0.932108	0.926155	0.953549	0.874478	0.95504	0.9269	0.894016	0.932679	0.860571	0.73365	0.161762	0.0195272	0.0288289	0.0732841	0.0406476	0.080548	0.175284	0.0379114	0.0366013	0.0320143	0.0242875	0.0490924	0.113358	0.0726096	0.0487056	5	15533	14855659	1	2
	HOS	Bone	Osteosarcoma	907060	0.856912	0.923134	0.92489	0.922695	0.951405	0.936699	0.920469	0.888411	0.651836	0.248868	0.0698987	0.012986	0.0215333	0.0544927	0.0288754	0.0445	0.0340966	0.0336223	0.0133377	0.0208891	0.0170747	0.035093	0.0849605	0.0713639	0.0363843	5	15533	24507667	1	4
	HUO-3N1	Bone	Osteosarcoma	909977	0.857829	0.909183	0.851155	0.889293	0.94398	0.9062	0.876806	0.93142	0.753881	0.176088	0.12555	0.0169337	0.0255031	0.0507261	0.0398741	0.0370646	0.03218	0.0199721	0.0168858	0.0229175	0.0237544	0.0250941	0.0649016	0.0853298	0.0397344	5	15533	11878654	2	4
	HUO9	Bone	Osteosarcoma	907072	0.918077	0.922823	0.930545	0.889518	0.93844	0.93533	0.896201	0.89058	0.892912	0.767108	0.133487	0.0167126	0.0246208	0.0565972	0.0350552	0.0321112	0.044892	0.0201464	0.0186379	0.0255582	0.0209688	0.0312118	0.0687425	0.076379	0.0440168	5	3302116	49564831	2	4
	MG-63	Bone	Osteosarcoma	908131	0.897233	0.912194	0.952231	0.878901	0.948476	0.911467	0.873967	0.920202	0.832683	0.510493	0.14111	0.0166358	0.0229944	0.0575547	0.0416767	0.042036	0.0338181	0.0213122	0.0200674	0.0266568	0.0235007	0.0350473	0.0764555	0.0814428	0.0377071	5	15533	8625584	1	3
	MHH-ES-1	Bone	Ewings Sarcoma-Peripheral Primitive Neuroectodermal Tumour	908134	0.900994	0.930458	0.946764	0.856839	0.937177	0.934781	0.897637	0.937644	0.822252	0.661559	0.0886864	0.0198659	0.0308831	0.0759949	0.0461396	0.0395954	0.0364812	0.0237078	0.0210647	0.0341551	0.0245202	0.0343259	0.0652014	0.0788688	0.0444601	5	15533	19539389	2	4
	NOS-1	Bone	Osteosarcoma	925345	0.691288	0.894401	0.498583	0.87623	0.799323	0.908072	0.762039	0.735096	0.331254	0.0484656	0.141981	0.0198224	0.0295216	0.0559329	0.0395033	0.0356904	0.0410122	0.0212675	0.0183708	0.0267848	0.0218461	0.0309816	0.0646953	0.107376	0.0439153	5	833629	17126856	0	2
	NY	Bone	Osteosarcoma	910849	0.913668	0.918324	0.949558	0.896564	0.943241	0.930906	0.910146	0.925421	0.887852	0.922036	0.151969	0.0156074	0.0242502	0.0496179	0.03971	0.0347011	0.0367188	0.0208504	0.019231	0.0255546	0.0214868	0.0319552	0.0759924	0.0837571	0.0403702	5	1769957	10035169	0	4
	SAOS-2	Bone	Osteosarcoma	909707	0.928218	0.885175	0.857507	0.819125	0.941622	0.906805	0.863786	0.929656	0.846428	0.784319	0.139646	0.0173904	0.0264112	0.0559207	0.0414673	0.0298159	0.0436057	0.0230394	0.0174724	0.0279085	0.0211021	0.0245986	0.0635239	0.064027	0.0453128	5	681302	32319166	0	2
	SJSA-1	Bone	Other	909717	0.886875	0.931073	0.950072	0.940659	0.955368	0.948249	0.929504	0.926418	0.89777	0.863364	0.102188	0.0137052	0.0219983	0.0406455	0.0308932	0.043991	0.0398004	0.0207724	0.0156095	0.0234862	0.0196407	0.0362958	0.0843799	0.0704073	0.0415649	5	685748	12081561	1	3
	SK-ES-1	Bone	Sarcoma (Anaplastic Osteosarcoma Or Ewing'S Sarcoma)	684072	0.904703	0.864964	0.913879	0.806036	0.918248	0.864302	0.792918	0.926053	0.661704	0.86842	0.111756	0.0167091	0.0368288	0.0591379	0.0436624	0.0488228	0.0467913	0.0231571	0.0267562	0.0300125	0.0224041	0.037297	0.0563556	0.0641744	0.0469604	5	15533	151514171	0	2
	SK-PN-DW	Bone	Ewings Sarcoma-Peripheral Primitive Neuroectodermal Tumour	909731	0.903835	0.92716	0.945174	0.894479	0.936984	0.937781	0.919848	0.911146	0.907289	0.780341	0.0773647	0.0151239	0.0211505	0.0570943	0.032438	0.0353537	0.0355927	0.019898	0.0159897	0.0242147	0.0185277	0.0314625	0.0770359	0.0872064	0.0393482	5	15533	92611658	1	2
	TC-71	Bone	Ewing'S Sarcoma	1240221	0.766947	0.919209	0.930014	0.877024	0.93671	0.92139	0.872263	0.930922	0.841815	0.413466	0.0833677	0.0212848	0.033809	0.0767388	0.049637	0.042965	0.0513402	0.0311433	0.0255473	0.0312844	0.0256933	0.0485665	0.0928543	0.0775991	0.0471582	5	15533	110192122	1	3
	U-2-OS	Bone	Osteosarcoma	909776	0.888721	0.925798	0.804025	0.906897	0.921879	0.932392	0.883417	0.890234	0.76447	0.547923	0.162706	0.017426	0.0259184	0.060748	0.0360646	0.0542918	0.0444727	0.0280253	0.0287743	0.0308102	0.0229126	0.0445804	0.10167	0.0730508	0.0417876	5	15533	21660540	2	4
	AU565	Breast	Carcinoma	910704	0.763857	0.933264	0.792038	0.921611	0.916739	0.94608	0.923269	0.755239	0.901557	0.244059	0.0896903	0.0151549	0.0206063	0.0500103	0.0294039	0.0454229	0.113367	0.0230501	0.0189337	0.0259595	0.0207813	0.0242555	0.0687084	0.0661404	0.0288883	5	15533	14441065	1	5
	BT-20	Breast	Carcinoma	906801	0.905292	0.946688	0.931368	0.943615	0.95738	0.962018	0.940136	0.910803	0.926864	0.790221	0.107845	0.0115473	0.0170097	0.0476252	0.023075	0.041289	0.085197	0.032019	0.0275081	0.0224488	0.0146427	0.0324164	0.108926	0.0659429	0.0352393	5	15533	15953132	2	5
	BT-483	Breast	Ductal Carcinoma	949093	0.928492	0.923974	0.95088	0.906511	0.951205	0.94392	0.912354	0.935328	0.90711	0.916729	0.0885017	0.013037	0.021177	0.0454238	0.0310792	0.038145	0.0336352	0.0219248	0.0167091	0.0222088	0.0170508	0.0340371	0.0582612	0.0594762	0.0521981	5	15533	97048466	1	4
	CAL-120	Breast	Carcinoma	906826	0.902837	0.945047	0.949117	0.95497	0.938906	0.956784	0.946354	0.905002	0.961735	0.737	0.0519135	0.00982034	0.0173468	0.0322498	0.0373851	0.0588228	0.112224	0.0376867	0.037188	0.0207011	0.0157627	0.0385586	0.102799	0.0932044	0.0491043	5	2524404	16557867	2	6
	CAL-148	Breast	Carcinoma	924106	0.945081	0.935594	0.953022	0.896946	0.945026	0.941845	0.909661	0.916516	0.900456	0.896624	0.0553205	0.0146212	0.0217904	0.0432447	0.0367791	0.0436847	0.0578619	0.0357578	0.025916	0.0197482	0.0168265	0.0273324	0.0673835	0.0602694	0.0417712	5	15533	11902453	1	2
	CAL-51	Breast	Carcinoma	910927	0.937508	0.940861	0.944679	0.933347	0.95444	0.951049	0.921295	0.921844	0.933009	0.909028	0.109251	0.0135648	0.0197661	0.0475279	0.0371838	0.0584894	0.132882	0.0218831	0.02607	0.0249906	0.0191082	0.0216511	0.068348	0.0683964	0.037519	5	15533	180790321	1	2
	CAL-85-1	Breast	Carcinoma	910852	0.904823	0.946404	0.9407	0.955566	0.948499	0.959855	0.94138	0.906296	0.83658	0.486837	0.0541385	0.0111246	0.015129	0.0303167	0.0226161	0.0722089	0.111037	0.0245048	0.018671	0.0169579	0.0154506	0.0289005	0.0623017	0.0617767	0.0315329	5	2999053	11882981	3	6
	CAMA-1	Breast	Carcinoma	946382	0.877191	0.922559	0.934945	0.917293	0.953536	0.9442	0.909032	0.936542	0.901425	0.935079	0.101932	0.0149842	0.0169926	0.0496984	0.0363795	0.0339534	0.120482	0.0379547	0.0219128	0.026943	0.0176347	0.0355497	0.0868109	0.0576459	0.0455969	5	15533	43251390	1	2
	COLO-824	Breast	Carcinoma	906812	0.900538	0.920305	0.94183	0.917809	0.944788	0.946465	0.913209	0.919221	0.894455	0.631436	0.120906	0.0161268	0.0218655	0.0535186	0.0362416	0.0489625	0.112748	0.0277015	0.0240258	0.0260176	0.0195742	0.0285322	0.0594543	0.0700666	0.0386374	5	15533	36912522	1	2
	DU-4475	Breast	Carcinoma	906844	0.712481	0.930624	0.72981	0.913083	0.95086	0.943838	0.908523	0.866668	0.109208	0.0403082	0.12959	0.0139208	0.0232104	0.0615616	0.0337576	0.0308074	0.0378939	0.0287152	0.0193622	0.027224	0.0213198	0.0283835	0.0811171	0.0559045	0.0394819	5	15533	8412392	2	4
	EFM-19	Breast	Carcinoma	906851	0.94	0.936838	0.950927	0.926604	0.952745	0.954176	0.935926	0.91174	0.926169	0.900504	0.126791	0.0145466	0.0209791	0.0373954	0.0325639	0.0342553	0.0617146	0.0230736	0.019437	0.0196915	0.0192914	0.030941	0.0643028	0.0506412	0.0356393	5	15533	11629999	1	3
	EFM-192A	Breast	Breast Carcinoma	1290798	0.872043	0.938138	0.946054	0.940776	0.953917	0.957809	0.941855	0.894251	0.946826	0.865611	0.0891602	0.0119334	0.017183	0.0416879	0.0263103	0.0502974	0.0706949	0.0268592	0.0179732	0.0198355	0.015187	0.0169964	0.055559	0.0596688	0.0339815	5	15533	27967386	2	4
	EVSA-T	Breast	Carcinoma	906862	0.786064	0.944422	0.880119	0.950443	0.856299	0.945532	0.926436	0.740173	0.952909	0.488269	0.0968192	0.0113376	0.0188642	0.0530729	0.0220245	0.0535895	0.136954	0.0291127	0.0440476	0.0203741	0.0171326	0.0353513	0.095058	0.110265	0.0417164	5	761017	21428775	1	6
	HCC1143	Breast	Carcinoma	749710	0.911152	0.93691	0.943711	0.938893	0.956791	0.95408	0.944048	0.914216	0.917446	0.405928	0.0838668	0.0139058	0.0227872	0.0584442	0.0271196	0.0525219	0.0680174	0.024653	0.0267611	0.0263639	0.020549	0.0560167	0.0959405	0.0929386	0.0389692	5	15533	12800890	0	5
	HCC1187	Breast	Carcinoma	749711	0.906573	0.898069	0.936217	0.872403	0.9405	0.922653	0.880694	0.928628	0.803068	0.739285	0.138382	0.0163252	0.0234889	0.0661613	0.0309722	0.0659661	0.132207	0.0271281	0.023884	0.0228642	0.0213134	0.0586895	0.0881484	0.0986546	0.0464328	5	15533	8702241	1	3
	HCC1395	Breast	Carcinoma	749712	0.89928	0.939736	0.939549	0.947831	0.954123	0.954897	0.946589	0.928997	0.95618	0.926163	0.0714539	0.0109871	0.0166691	0.0465674	0.0246422	0.0494251	0.0900843	0.0258886	0.0195976	0.0160713	0.0148125	0.0415271	0.0765715	0.0688825	0.0293918	5	5112188	11910541	2	4
	HCC1419	Breast	Carcinoma	907045	0.895265	0.941806	0.940126	0.932727	0.9513	0.944252	0.930834	0.823053	0.848236	0.69071	0.0976965	0.0134574	0.0186066	0.042543	0.0284156	0.0430543	0.0278619	0.0249259	0.0215289	0.0258239	0.0214594	0.0217079	0.051367	0.0864899	0.0379424	5	15533	11329027	2	5
	HCC1428	Breast	Adenocarcinoma	1290905	0.916749	0.953692	0.949563	0.928418	0.956875	0.950368	0.940088	0.937509	0.919162	0.872312	0.0753504	0.0138423	0.0209184	0.0482677	0.0379054	0.0376416	0.0358193	0.0161772	0.0197504	0.0222171	0.0174794	0.0262825	0.0605326	0.0597668	0.0354357	5	1699151	13630198	2	4
	HCC1500	Breast	Primary Ductal Carcinoma	1303900	0.934752	0.918832	0.958437	0.881311	0.954062	0.911901	0.890011	0.927296	0.847156	0.901221	0.149926	0.0183879	0.0291423	0.065727	0.0418816	0.0403491	0.0437112	0.0191459	0.0193976	0.0259307	0.0249716	0.0216262	0.0595104	0.0608944	0.0406512	5	15533	27426344	0	1
	HCC1569	Breast	Carcinoma	907046	0.911863	0.926355	0.945317	0.900884	0.949658	0.931591	0.905553	0.927245	0.902741	0.583285	0.125677	0.0148652	0.025996	0.0679366	0.0370602	0.0469067	0.108044	0.025742	0.0312173	0.0259881	0.0207031	0.0555196	0.106497	0.0912876	0.0410886	5	15533	44679234	1	3
	HCC1599	Breast	Carcinoma	749713	0.911066	0.931401	0.959117	0.899103	0.94334	0.949563	0.900289	0.91415	0.870551	0.557144	0.14096	0.016233	0.0266277	0.0438766	0.0413796	0.0472041	0.0499556	0.0266197	0.0303713	0.0239985	0.0195367	0.0344264	0.0774929	0.0656083	0.0400926	5	4280629	15718493	0	2
	HCC1806	Breast	Carcinoma	907047	0.887357	0.943679	0.873434	0.927787	0.949324	0.95607	0.93233	0.899338	0.932837	0.937158	0.116031	0.0139033	0.0188507	0.0473775	0.0361931	0.103447	0.23735	0.0524569	0.0458667	0.0211371	0.0161069	0.0365446	0.0849595	0.120365	0.0414501	5	15533	7756736	0	3
	HCC1937	Breast	Carcinoma	749714	0.860558	0.931062	0.928524	0.930888	0.944747	0.941637	0.926248	0.890181	0.945085	0.921225	0.0768774	0.0137912	0.0203532	0.0660102	0.0289704	0.0744993	0.0587771	0.0421707	0.0400244	0.0241756	0.0212012	0.0918758	0.126404	0.0890603	0.0416172	5	15533	17205672	3	7
	HCC1954	Breast	Carcinoma	749709	0.899753	0.939415	0.939779	0.942187	0.956213	0.953182	0.939172	0.903391	0.929192	0.525869	0.0713157	0.0127333	0.018847	0.0607862	0.0250204	0.0791927	0.209848	0.0494978	0.061154	0.0256231	0.0173024	0.0337499	0.101199	0.094542	0.0426051	5	3209477	28510008	0	6
	HCC202	Breast	Primary Ductal Carcinoma	1290906	0.926679	0.945505	0.954664	0.908307	0.959886	0.945085	0.919967	0.924856	0.914116	0.907538	0.0965822	0.0156666	0.020869	0.0457524	0.0288107	0.0300905	0.0527171	0.0194273	0.0189	0.0212845	0.0191139	0.0293263	0.061902	0.0616817	0.0371916	5	743547	49889723	1	3
	HCC2157	Breast	Carcinoma	749715	0.9049	0.952581	0.950493	0.925399	0.960927	0.950393	0.938949	0.911214	0.946818	0.703827	0.0978164	0.0116926	0.0197116	0.0500631	0.0259609	0.0457346	0.134549	0.033123	0.0350385	0.0187653	0.0150053	0.0317761	0.0848424	0.07286	0.0414687	5	4568974	46251306	2	4
	HCC2218	Breast	Carcinoma	749716	0.907674	0.940396	0.946043	0.937688	0.959315	0.951914	0.924756	0.858792	0.801617	0.263962	0.106695	0.0125375	0.0212727	0.069233	0.0285781	0.0534991	0.124538	0.0378281	0.0407405	0.0222731	0.0176644	0.0695293	0.09406	0.106117	0.0440188	5	15533	18905186	2	5
	HCC70	Breast	Carcinoma	907048	0.859945	0.950842	0.913833	0.95332	0.914073	0.954701	0.95334	0.845056	0.956011	0.642398	0.069944	0.0122205	0.0206505	0.0555348	0.0225481	0.0740759	0.171619	0.0492096	0.040428	0.0194789	0.0167976	0.0405114	0.135705	0.0892838	0.0334915	5	1764128	21593238	2	9
	HDQ-P1	Breast	Breast Carcinoma	1290922	0.92139	0.936008	0.941085	0.947342	0.958472	0.957494	0.937091	0.937318	0.924386	0.69282	0.0662518	0.0118534	0.0163847	0.0433155	0.0202994	0.0438474	0.0900395	0.0240023	0.03542	0.0175006	0.0162433	0.0261707	0.0929206	0.0874253	0.0365404	5	2426056	8320960	2	7
	HS-578-T	Breast	Carcinoma	905957	0.901355	0.941536	0.94713	0.910107	0.949625	0.947382	0.929573	0.933449	0.929468	0.678932	0.0880335	0.0172385	0.0245674	0.0530595	0.0348559	0.0413088	0.0404225	0.0274364	0.0285956	0.0227449	0.0198071	0.0459758	0.114148	0.0797986	0.0356237	5	15533	51328482	2	4
	MDA-MB-157	Breast	Carcinoma	925338	0.920488	0.8807	0.928568	0.851913	0.928724	0.897081	0.797353	0.918339	0.724319	0.847506	0.117282	0.016629	0.0246643	0.0587386	0.0417365	0.0422948	0.0370607	0.0166615	0.0194328	0.0245369	0.020227	0.0255999	0.0425362	0.045414	0.0397905	5	15533	6731617	0	2
	MDA-MB-330	Breast	Mixed	1330941	0.888936	0.928692	0.93738	0.910022	0.927718	0.940708	0.904845	0.89202	0.888703	0.857353	0.121311	0.0183239	0.0271738	0.0728737	0.0375944	0.0662331	0.0459282	0.0232838	0.028348	0.0362459	0.0245862	0.0391056	0.104446	0.0922337	0.063616	5	15533	49774989	3	5
	MDA-MB-361	Breast	Carcinoma	908121	0.908526	0.933178	0.949237	0.925835	0.946306	0.953963	0.930919	0.878215	0.927686	0.865142	0.136162	0.013889	0.0223772	0.0526227	0.0377159	0.0468181	0.0365046	0.0197614	0.0246395	0.0217251	0.0182223	0.0325618	0.0763992	0.0717083	0.0379445	5	15533	46389274	1	4
	MDA-MB-415	Breast	Carcinoma	924240	0.91459	0.934299	0.952018	0.891939	0.947783	0.935728	0.907925	0.929223	0.884746	0.543893	0.05598	0.0175657	0.0269889	0.0776443	0.0400637	0.0390288	0.0385819	0.0226363	0.0160208	0.0272741	0.0235667	0.0280201	0.0681588	0.0623038	0.0403982	5	823715	113805362	1	3
	MDA-MB-453	Breast	Carcinoma	908122	0.920952	0.906135	0.939252	0.912888	0.949516	0.927102	0.885567	0.940597	0.853354	0.705439	0.135945	0.014932	0.0233174	0.0510225	0.0348281	0.0430879	0.0394185	0.0192802	0.0186735	0.0304454	0.0197758	0.0246239	0.0645595	0.0667298	0.0389062	5	15533	7564015	2	4
	MFM-223	Breast	Carcinoma	910948	0.88473	0.949646	0.927224	0.953191	0.955328	0.953199	0.942132	0.889663	0.955049	0.544624	0.126226	0.0110543	0.0171346	0.0653671	0.0221144	0.0562362	0.164979	0.0438527	0.0479881	0.0224826	0.0138956	0.0855016	0.0961794	0.106113	0.0348426	5	2071010	16203254	3	6
	MRK-NU-1	Breast	Carcinoma	908151	0.894324	0.922811	0.937851	0.903643	0.943787	0.936645	0.903903	0.911454	0.702412	0.1901	0.152236	0.0191734	0.0296826	0.0767542	0.0402483	0.061309	0.0632733	0.029776	0.0280413	0.0285072	0.0222965	0.0672768	0.0970679	0.10826	0.049068	5	15533	58597889	1	5
	OCUB-M	Breast	Carcinoma	909256	0.865941	0.932195	0.941933	0.94083	0.940061	0.955742	0.938654	0.903779	0.901393	0.477696	0.0669354	0.0130657	0.0196516	0.0387812	0.0291173	0.0513595	0.129596	0.0248138	0.037742	0.0188198	0.0163622	0.0447347	0.0703263	0.0712472	0.0382506	5	15533	10263725	2	4
	UACC-893	Breast	Carcinoma	909778	0.920837	0.935657	0.954499	0.908006	0.960344	0.949107	0.913066	0.931519	0.908499	0.93026	0.124565	0.0133307	0.0195354	0.0585521	0.0286554	0.0734739	0.192182	0.0313427	0.0422372	0.0220936	0.0156092	0.0409477	0.0806478	0.102209	0.0456841	5	2612747	9838122	2	4
	ZR-75-30	Breast	Carcinoma	909907	0.90109	0.918888	0.953043	0.924187	0.948346	0.92834	0.906672	0.905182	0.895553	0.700857	0.0979898	0.0140658	0.0190701	0.0434524	0.0260594	0.0653797	0.122699	0.0474293	0.020915	0.0293899	0.0167785	0.0337931	0.072566	0.0665132	0.0345535	5	2337193	46251306	2	6
	CS1	Cartilage	Cartilage	1290795	0.896309	0.940957	0.920283	0.933304	0.956982	0.936738	0.937131	0.90585	0.940315	0.91828	0.112925	0.0153098	0.0221519	0.0502859	0.0313825	0.0485704	0.0727424	0.0299549	0.023066	0.0254614	0.0222993	0.0478483	0.106696	0.0752743	0.0386093	5	6246957	10553537	2	5
	42-MG-BA	Central Nervous System	Glioma	687561	0.917524	0.933614	0.949808	0.927691	0.948257	0.952125	0.935925	0.916545	0.763068	0.695324	0.0734885	0.0123555	0.0180733	0.0429124	0.0255019	0.0563211	0.0809844	0.0339292	0.0238735	0.0205306	0.0166393	0.0291393	0.0906512	0.0556661	0.036371	5	15533	6915400	2	6
	8-MG-BA	Central Nervous System	Glioma	687562	0.886217	0.937332	0.940258	0.929455	0.946807	0.94035	0.905883	0.887038	0.72746	0.372262	0.101664	0.0144071	0.0214743	0.0434359	0.0303441	0.0365247	0.0433321	0.0234046	0.0238693	0.0234306	0.0190819	0.0268586	0.0762395	0.0917864	0.0393409	5	15533	14055801	1	3
	A172	Central Nervous System	Glioma	687563	0.904332	0.93775	0.948878	0.917215	0.957219	0.941028	0.910045	0.921163	0.903738	0.687296	0.122482	0.0182901	0.0262107	0.0707823	0.0453765	0.0756791	0.123022	0.0301626	0.0388244	0.0321007	0.0237486	0.0798576	0.109998	0.104051	0.0466843	5	15533	83005188	2	4
	AM-38	Central Nervous System	Glioma	910933	0.910251	0.910168	0.944684	0.880862	0.860613	0.908846	0.886248	0.917359	0.860291	0.116473	0.196361	0.0186996	0.0270798	0.0754553	0.0322286	0.0524243	0.149188	0.0267247	0.0367405	0.0497289	0.0242762	0.038521	0.0924311	0.0820233	0.0843413	5	3575370	11979705	2	4
	BECKER	Central Nervous System	Glioma	906746	0.885081	0.939314	0.94958	0.926375	0.947982	0.949599	0.935402	0.903183	0.924969	0.423922	0.0914983	0.0154482	0.0200479	0.0411746	0.0322813	0.0462345	0.0632609	0.0198697	0.0205899	0.024085	0.0207057	0.0215456	0.069609	0.0751952	0.0340526	5	1449367	27788565	1	4
	CAS-1	Central Nervous System	Glioma	910943	0.924647	0.932798	0.957311	0.935762	0.955103	0.934399	0.923077	0.706632	0.923562	0.945242	0.0784411	0.0170908	0.0244862	0.046868	0.0332633	0.0363031	0.0511907	0.0256369	0.0290878	0.0207722	0.0194632	0.036106	0.074069	0.0996253	0.0486641	5	1309075	115256858	2	4
	CCF-STTG1	Central Nervous System	Glioma	906823	0.908463	0.923472	0.947652	0.884715	0.934173	0.935301	0.917581	0.916736	0.87577	0.937793	0.142691	0.0232291	0.0331388	0.0820425	0.0490576	0.0527641	0.0742357	0.0233438	0.0288196	0.0410151	0.0284742	0.0386856	0.0790989	0.0997874	0.0426845	5	15533	52848593	2	4
	D-245MG	Central Nervous System	Glioma	946366	0.919573	0.921453	0.944452	0.868647	0.886004	0.922824	0.87905	0.895587	0.857051	0.753298	0.113284	0.0189047	0.0281379	0.0775839	0.051367	0.0976617	0.182919	0.0364593	0.0335689	0.033215	0.0251815	0.0593384	0.126098	0.12031	0.0469279	5	15533	84562600	2	4
	D-247MG	Central Nervous System	Glioma	946367	0.89856	0.924605	0.938768	0.901676	0.943182	0.939699	0.903409	0.897985	0.904319	0.840878	0.119387	0.0195926	0.0278202	0.0653083	0.0397599	0.0376299	0.0720825	0.0267936	0.0265186	0.0275551	0.0238203	0.0259015	0.0977984	0.0975887	0.0405682	5	15533	7486524	2	4
	D-263MG	Central Nervous System	Glioma	946368	0.912339	0.935955	0.949553	0.919718	0.951277	0.940613	0.906605	0.91458	0.874983	0.549111	0.146971	0.017879	0.0288316	0.0567241	0.0404442	0.048853	0.0615969	0.0272776	0.0231417	0.0319948	0.0222848	0.0314466	0.087588	0.07631	0.0446011	5	15533	49432832	1	3
	D-283MED	Central Nervous System	Primitive Neuroectodermal Tumour-Medulloblastoma	906834	0.898197	0.91873	0.953751	0.905302	0.948602	0.940889	0.928494	0.926823	0.901068	0.275568	0.106884	0.0157788	0.0260216	0.0540754	0.035023	0.0397703	0.0690807	0.0279484	0.0299875	0.0297755	0.023714	0.0336946	0.067143	0.0849554	0.0449067	5	15533	97319897	1	2
	D-336MG	Central Nervous System	Glioma	946369	0.865569	0.924393	0.9181	0.925399	0.879385	0.939624	0.923358	0.733061	0.911027	0.161741	0.0956609	0.0172744	0.0232882	0.0634547	0.0328567	0.0527834	0.10902	0.0309889	0.0250027	0.0263062	0.0218043	0.026999	0.0893085	0.127092	0.044678	5	15533	99968045	1	3
	D-392MG	Central Nervous System	Glioma	946370	0.919867	0.921962	0.949129	0.911679	0.944305	0.938461	0.917691	0.929596	0.900199	0.686784	0.145769	0.0173154	0.0309459	0.0525673	0.0367292	0.0480973	0.102561	0.0209584	0.0346384	0.03187	0.0196307	0.0305756	0.079314	0.0791697	0.0420564	5	15533	85048818	1	2
	D-502MG	Central Nervous System	Glioma	946373	0.916509	0.932175	0.950046	0.916103	0.951249	0.941205	0.914695	0.918322	0.84924	0.419865	0.114038	0.0171941	0.024706	0.0590902	0.0441747	0.0487355	0.102282	0.0294958	0.0298093	0.0313465	0.0218746	0.031009	0.0791808	0.0907572	0.0493645	5	15533	8702241	2	4
	D-542MG	Central Nervous System	Glioma	753549	0.878753	0.930548	0.933106	0.916257	0.950965	0.934557	0.907545	0.888825	0.91551	0.918936	0.125208	0.0170659	0.0224721	0.0514102	0.0342783	0.0635892	0.10084	0.0334376	0.0240154	0.0242373	0.0224044	0.0370765	0.0946819	0.105446	0.0416126	5	5185874	11737940	2	5
	D-566MG	Central Nervous System	Glioma	946377	0.922244	0.910437	0.944176	0.858868	0.935986	0.928393	0.869194	0.937613	0.845898	0.720541	0.112459	0.0180472	0.0306457	0.0728477	0.0445189	0.0644221	0.14006	0.0339702	0.0278533	0.0294119	0.0244957	0.0491811	0.109871	0.0855537	0.0458742	5	15533	18498686	1	3
	DAOY	Central Nervous System	Primitive Neuroectodermal Tumour-Medulloblastoma	906833	0.70033	0.921499	0.905208	0.912721	0.818351	0.937129	0.903889	0.904951	0.869824	0.638435	0.0976296	0.0173717	0.0281719	0.0551273	0.0505996	0.0486868	0.0402373	0.0236243	0.0233916	0.0279908	0.0231433	0.0297737	0.0584195	0.09174	0.0370369	5	15533	23360422	2	4
	DBTRG-05MG	Central Nervous System	Glioma	906835	0.929151	0.927543	0.955264	0.890583	0.951676	0.952378	0.911829	0.94885	0.281257	0.353845	0.103599	0.0153146	0.0213149	0.0530827	0.0372988	0.0390876	0.0575232	0.0270917	0.0243276	0.0281112	0.0202788	0.0100041	0.0865038	0.0946023	0.0425651	5	15533	148251668	2	4
	DK-MG	Central Nervous System	Glioma	906839	0.900777	0.873827	0.921275	0.8605	0.926057	0.902004	0.838885	0.944861	0.795755	0.932562	0.139939	0.0173371	0.0250422	0.0584262	0.041482	0.050538	0.0365566	0.0201302	0.0200427	0.0298548	0.0253155	0.0263899	0.0661843	0.060454	0.0496105	5	15533	99940673	1	2
	GAMG	Central Nervous System	Glioma	906868	0.911663	0.941392	0.673282	0.927844	0.944384	0.953651	0.810861	0.867956	0.941121	0.822692	0.0731739	0.0122032	0.0208058	0.04745	0.0340249	0.0479868	0.0472952	0.0262801	0.0203779	0.020911	0.0172898	0.0348338	0.0920186	0.076046	0.0360037	5	15533	13079898	2	4
	GB-1	Central Nervous System	Glioma	687568	0.903141	0.929431	0.946841	0.919843	0.951558	0.950626	0.916601	0.934013	0.9124	0.937328	0.14081	0.0167554	0.0226968	0.0497676	0.0372008	0.041815	0.0530886	0.0239857	0.0192827	0.0263983	0.0221841	0.0202314	0.0538595	0.110471	0.0387044	5	5913205	64841785	1	3
	GI-1	Central Nervous System	Glioma	906871	0.825472	0.94467	0.931184	0.939275	0.948098	0.95539	0.91964	0.845193	0.0793111	0.212305	0.090637	0.0130672	0.0213659	0.0390566	0.0285069	0.0480069	0.0574577	0.0263558	0.0240187	0.0213731	0.0202704	0.0248211	0.0689227	0.144198	0.0389334	5	1965996	6758972	3	7
	GMS-10	Central Nervous System	Glioma	906873	0.914418	0.925197	0.951976	0.885259	0.955828	0.939662	0.902871	0.93087	0.908401	0.842043	0.0976193	0.0180623	0.0264769	0.077658	0.0434258	0.0425847	0.0531635	0.0268978	0.0239252	0.0284122	0.0234355	0.0286404	0.096283	0.125362	0.0430916	5	4071067	23845887	1	3
	H4	Central Nervous System	Glioma	907042	0.879791	0.866429	0.93997	0.868524	0.92836	0.86671	0.821023	0.917221	0.752983	0.869291	0.0998452	0.019104	0.0265241	0.056893	0.0382314	0.0461457	0.0515851	0.0213841	0.0285601	0.0321992	0.0232438	0.0538716	0.0652153	0.0517392	0.0386191	5	15533	31788111	2	4
	HS-683	Central Nervous System	Glioma	1240150	0.874349	0.859983	0.922954	0.852673	0.914285	0.89018	0.826436	0.843969	0.714691	0.638383	0.0954248	0.0180272	0.0277644	0.0724591	0.0407279	0.0470392	0.0532505	0.0189617	0.0233659	0.0307766	0.0258143	0.0250969	0.0622729	0.0755918	0.0381198	5	15533	180790321	1	2
	KALS-1	Central Nervous System	Glioma	907271	0.896214	0.938756	0.953315	0.920925	0.951211	0.949626	0.927705	0.89211	0.931721	0.471343	0.100209	0.016805	0.0226955	0.0532442	0.0338745	0.0412694	0.0712611	0.0379257	0.0257701	0.0247285	0.0225953	0.0473252	0.106056	0.101162	0.0389309	5	3670636	9108068	0	5
	KINGS-1	Central Nervous System	Glioma	907279	0.872898	0.921115	0.943591	0.91931	0.935477	0.937484	0.899178	0.86349	0.904183	0.654225	0.10869	0.017692	0.0242959	0.0562183	0.0354779	0.0585594	0.091187	0.0431671	0.0330248	0.0258264	0.0226901	0.0347329	0.0880528	0.132986	0.0456392	5	15533	28696263	1	2
	KNS-42	Central Nervous System	Glioma	907282	0.843382	0.92211	0.948275	0.925477	0.944845	0.945641	0.917359	0.900764	0.443526	0.677773	0.0964068	0.0150202	0.0222905	0.0497723	0.032704	0.0391022	0.0580085	0.0279661	0.0271589	0.0247019	0.0190847	0.0496811	0.0987901	0.0775173	0.0419797	5	15533	20368139	2	4
	KNS-81-FD	Central Nervous System	Glioma	924188	0.932796	0.921263	0.945628	0.901819	0.945854	0.930592	0.896099	0.921144	0.901082	0.894128	0.123227	0.0189969	0.0226549	0.0688838	0.0391864	0.0583078	0.171329	0.030265	0.0341928	0.0277323	0.02327	0.0413355	0.0836412	0.128708	0.0472798	5	15533	13702367	1	2
	KS-1	Central Nervous System	Glioma	907313	0.932374	0.933853	0.951288	0.92759	0.950846	0.940897	0.91761	0.92624	0.903702	0.82108	0.188083	0.0171795	0.0203897	0.0512936	0.0343712	0.0497167	0.0987277	0.026913	0.0340767	0.0384034	0.0244355	0.0271724	0.056314	0.0984484	0.0441412	5	15533	116434121	2	4
	LN-229	Central Nervous System	Glioblastoma	1240169	0.915888	0.910104	0.937044	0.906938	0.939248	0.940337	0.906351	0.927157	0.750889	0.516436	0.0958029	0.0148004	0.0215795	0.0468244	0.0313051	0.0576791	0.0850325	0.0304554	0.0338871	0.0268728	0.0225108	0.0353041	0.0797638	0.0773799	0.0435364	5	15533	12014277	2	4
	LN-405	Central Nervous System	Glioma	910694	0.933053	0.920215	0.835227	0.903957	0.950416	0.918296	0.896424	0.882036	0.872981	0.661924	0.0890308	0.0164047	0.0245523	0.061221	0.0410958	0.0470106	0.048475	0.0237915	0.0188935	0.0254377	0.0209161	0.0253266	0.0746448	0.127424	0.0443512	5	3433448	31993222	2	5
	M059J	Central Nervous System	Glioma	949094	0.907111	0.929605	0.963408	0.923971	0.952131	0.949742	0.929672	0.902452	0.924705	0.937921	0.0811253	0.0148369	0.0197386	0.0454518	0.0313782	0.0422285	0.0561369	0.0223639	0.0390018	0.0230982	0.0184778	0.0230818	0.0687903	0.0801006	0.0407704	5	15533	8130010	2	5
	MOG-G-UVW	Central Nervous System	Glioma	908145	0.922931	0.920816	0.948647	0.891767	0.947744	0.924957	0.888411	0.925854	0.81088	0.469516	0.114243	0.0195106	0.0292598	0.0846053	0.0452229	0.0440595	0.0393999	0.0251098	0.0184907	0.031055	0.0260056	0.0448724	0.0893743	0.0791189	0.0404485	5	15533	32907207	1	3
	NMC-G1	Central Nervous System	Glioma	908449	0.907626	0.938537	0.936563	0.931167	0.954737	0.943911	0.92971	0.916429	0.934204	0.935053	0.113785	0.0165535	0.0230754	0.0444748	0.0346118	0.0402573	0.0893753	0.0273432	0.0323709	0.0260783	0.0211342	0.0250623	0.0727148	0.0703029	0.0421312	5	15533	44708879	0	3
	NO-10	Central Nervous System	Glioma	908452	0.913019	0.947152	0.943127	0.920531	0.954763	0.948912	0.930221	0.918427	0.923545	0.927833	0.121066	0.0160735	0.028168	0.0557465	0.0335248	0.0447573	0.10116	0.0270391	0.0270151	0.0284968	0.0237276	0.0349046	0.101209	0.0693266	0.0448787	5	15533	25528242	1	3
	NO-11	Central Nervous System	Glioma	908450	0.877093	0.938054	0.941473	0.930788	0.946296	0.945275	0.93077	0.890174	0.942908	0.899386	0.126029	0.0149074	0.0241138	0.0642979	0.0291446	0.0532428	0.0882613	0.0245038	0.0361141	0.0275843	0.0195051	0.0580566	0.0756826	0.0792512	0.0351793	5	15533	8621792	1	4
	ONS-76	Central Nervous System	Primitive Neuroectodermal Tumour-Medulloblastoma	909248	0.854033	0.919922	0.906597	0.937124	0.950217	0.940043	0.926305	0.867522	0.918597	0.782622	0.0904149	0.0138562	0.0195191	0.0422962	0.0279799	0.040485	0.0554393	0.0215562	0.0217781	0.0223123	0.0197596	0.033592	0.0801624	0.0893585	0.0390334	5	15533	11866716	3	6
	PFSK-1	Central Nervous System	Primitive Neuroectodermal Tumour-Medulloblastoma	683667	0.844407	0.90986	0.934257	0.891447	0.936982	0.927686	0.919578	0.934649	0.483414	0.469762	0.114076	0.0140217	0.0222249	0.058489	0.0313448	0.046708	0.0695721	0.0263386	0.0239155	0.0221077	0.0178542	0.0295958	0.0834778	0.0787965	0.0396955	5	15533	57321646	2	4
	SF126	Central Nervous System	Glioma	909712	0.879535	0.931532	0.930543	0.937583	0.945307	0.943786	0.93239	0.880783	0.946903	0.89663	0.108788	0.0158991	0.0218629	0.0638425	0.0253177	0.0786072	0.115116	0.0314524	0.0428585	0.0322673	0.0208519	0.0590797	0.120485	0.0929504	0.0460372	5	15533	11902453	1	4
	SF268	Central Nervous System	Glioma	905986	0.90459	0.931312	0.945541	0.897075	0.872824	0.943174	0.909783	0.891795	0.891082	0.706957	0.0908077	0.0178084	0.02655	0.0646331	0.0414195	0.0510316	0.0880184	0.0390903	0.0700689	0.0266468	0.0228583	0.0750591	0.157086	0.133477	0.0544967	5	15533	20912322	1	3
	SF539	Central Nervous System	Glioma	905984	0.772697	0.884444	0.884241	0.804532	0.899193	0.885839	0.847324	0.868379	0.749223	0.666914	0.119037	0.0201816	0.0330761	0.0908307	0.0412686	0.0499008	0.0547664	0.0388756	0.0267642	0.0308484	0.0248263	0.0453553	0.101481	0.110372	0.0430502	5	15533	57321646	0	3
	SK-MG-1	Central Nervous System	Glioma	909729	0.859855	0.938846	0.904759	0.950153	0.931022	0.948427	0.928908	0.858798	0.959083	0.871763	0.0914686	0.0123293	0.0194358	0.0475144	0.0241161	0.0659181	0.0593272	0.0334687	0.0207434	0.0235084	0.016506	0.0381845	0.108084	0.113084	0.0408139	5	3687568	28375022	3	6
	SNB75	Central Nervous System	Glioma	905982	0.842683	0.935644	0.943435	0.92821	0.945646	0.946962	0.921673	0.920692	0.917356	0.41769	0.123269	0.0185829	0.023507	0.0506209	0.031992	0.0810008	0.169842	0.0342609	0.0283318	0.0278208	0.0203803	0.0353728	0.0688583	0.0572533	0.0411359	5	15533	8073928	1	3
	SW1088	Central Nervous System	Glioma	909745	0.888364	0.840649	0.748718	0.867984	0.909239	0.848149	0.767895	0.925223	0.70744	0.760921	0.086235	0.0152803	0.0204955	0.0646062	0.0340632	0.0563297	0.0407509	0.0268487	0.0205585	0.0253725	0.0225032	0.0305024	0.0803584	0.0603035	0.0379367	5	15533	13087806	1	6
	SW1783	Central Nervous System	Glioma	909750	0.904926	0.894569	0.94149	0.889662	0.918431	0.906844	0.874161	0.89966	0.855785	0.248104	0.116826	0.0170824	0.0244906	0.060594	0.0314827	0.0508998	0.0644607	0.0207807	0.102439	0.0269538	0.0240947	0.0474965	0.129559	0.0921593	0.0442209	5	1975685	11926661	3	6
	U-118-MG	Central Nervous System	Glioma	687588	0.915566	0.73989	0.882881	0.828645	0.915055	0.812676	0.732635	0.89542	0.667526	0.578039	0.144837	0.0192102	0.028328	0.0768221	0.047831	0.0507241	0.0596428	0.0187651	0.0276284	0.0490766	0.0294502	0.0309523	0.22395	0.0822862	0.0488538	5	15533	7169477	0	2
	U251	Central Nervous System	Astrocytoma	905983	0.870779	0.935039	0.942206	0.9193	0.950586	0.950939	0.91743	0.912459	0.923392	0.867529	0.106558	0.0157282	0.0212164	0.0446415	0.0360493	0.0484049	0.0594016	0.0373252	0.023579	0.0231185	0.020329	0.0196134	0.0691238	0.125566	0.0347397	5	2687755	7849311	1	3
	U-87-MG	Central Nervous System	Glioma	687590	0.924188	0.907938	0.93539	0.86893	0.936635	0.897438	0.85253	0.9386	0.558912	0.587934	0.0810214	0.0176455	0.0304745	0.0650552	0.0537575	0.0677784	0.0609248	0.0336628	0.0561635	0.032013	0.0284514	0.0695389	0.0948881	0.0750434	0.0439181	5	1728533	57321646	1	2
	YH-13	Central Nervous System	Glioma	909905	0.922946	0.933992	0.64232	0.910095	0.75763	0.94345	0.926519	0.623172	0.914947	0.637738	0.0803979	0.0174245	0.0240213	0.0495553	0.0388344	0.060177	0.125237	0.0206698	0.0254617	0.0281857	0.0216218	0.0300144	0.0622607	0.0827927	0.0412761	5	3193401	19197066	1	2
	YKG-1	Central Nervous System	Glioma	687592	0.912613	0.900236	0.934752	0.8968	0.936914	0.915238	0.879561	0.93389	0.851199	0.920518	0.0986056	0.016367	0.0236774	0.0650187	0.034355	0.0475291	0.0598979	0.020065	0.0268323	0.0267638	0.0228427	0.0279014	0.095285	0.0660406	0.0388242	5	15533	115918646	1	3
	C-33-A	Cervix	Carcinoma	687505	0.881721	0.918678	0.947217	0.895632	0.90624	0.929267	0.900744	0.816033	0.870454	0.432874	0.177514	0.0191081	0.0268222	0.0742266	0.0388404	0.0734415	0.151159	0.0325918	0.0665601	0.0342052	0.0229873	0.0538235	0.129419	0.135441	0.0569296	5	15533	19995569	1	2
	C-4-I	Cervix	Cervical Carcinoma	687506	0.904817	0.947902	0.950312	0.921237	0.949324	0.945676	0.929177	0.914255	0.755941	0.480611	0.163138	0.0163005	0.0265825	0.0773704	0.0362222	0.0565484	0.0756645	0.0267252	0.0197786	0.0289084	0.0231059	0.0484447	0.124006	0.0896732	0.0379075	5	15533	27524452	0	3
	CA-SKI	Cervix	Carcinoma	906824	0.877701	0.922662	0.926859	0.905131	0.920991	0.917375	0.884153	0.910818	0.861454	0.928274	0.181401	0.0197331	0.0271113	0.0668719	0.0358893	0.0647361	0.0983493	0.0285762	0.0277964	0.0487471	0.0280087	0.0652167	0.115142	0.0806365	0.045625	5	15533	21575972	1	6
	DOTC2-4510	Cervix	Carcinoma	906843	0.903076	0.941328	0.950568	0.933101	0.954454	0.951321	0.93074	0.943655	0.927868	0.943029	0.170717	0.0163864	0.024115	0.0576706	0.042972	0.0515915	0.0845179	0.0263639	0.0228451	0.0315112	0.024111	0.0397466	0.107457	0.0764362	0.0475327	5	4577968	33588335	2	4
	HELA	Cervix	Cervical Adenocarcinoma	1298134	0.829361	0.926692	0.890102	0.950733	0.935743	0.942374	0.937017	0.860705	0.610837	0.300033	0.0639058	0.0143269	0.0226019	0.0584005	0.026893	0.0500005	0.0662331	0.0469914	0.0356229	0.0255573	0.0191447	0.0561305	0.112107	0.106639	0.0453842	5	15533	17416656	1	8
	HT-3	Cervix	Carcinoma	907068	0.917443	0.924309	0.946488	0.907444	0.9439	0.935103	0.913096	0.929821	0.902992	0.941452	0.169562	0.0194637	0.0320079	0.0692053	0.0347558	0.0522143	0.0813484	0.02836	0.0252181	0.0348471	0.0275245	0.0349426	0.117522	0.0913377	0.0427736	5	3208108	8013380	1	3
	ME-180	Cervix	Carcinoma	687514	0.912408	0.938386	0.945365	0.927265	0.958215	0.955002	0.926818	0.918394	0.92489	0.813522	0.109558	0.0150935	0.0239583	0.0738732	0.0370877	0.0704789	0.109952	0.0381036	0.0352951	0.0269315	0.0213396	0.0517429	0.133708	0.0963373	0.0452397	5	15533	17710478	1	4
	MS751	Cervix	Cervical Carcinoma	1240179	0.895494	0.925735	0.946325	0.906873	0.932631	0.93698	0.919507	0.914489	0.882283	0.887127	0.103291	0.0194606	0.0240233	0.0791565	0.0394077	0.0807137	0.125608	0.0355103	0.0405139	0.0302188	0.0269105	0.0527908	0.135694	0.140623	0.0510714	5	15533	18130023	1	2
	OMC-1	Cervix	Carcinoma	949154	0.880576	0.917506	0.940908	0.892943	0.936001	0.932493	0.902465	0.915602	0.804824	0.838703	0.0988542	0.0190003	0.0272703	0.0654746	0.040955	0.0481297	0.0512903	0.0316037	0.0267575	0.0307032	0.0258726	0.0287727	0.110374	0.107335	0.047319	5	15533	25070272	2	4
	SIHA	Cervix	Carcinoma	930297	0.884895	0.930579	0.914133	0.934313	0.945421	0.947495	0.927503	0.899709	0.94342	0.924169	0.0823911	0.01516	0.0216806	0.069585	0.0314358	0.0655304	0.0893041	0.0349664	0.0279711	0.0282257	0.0206064	0.0956827	0.113763	0.0995378	0.047058	5	15533	11428890	2	6
	SISO	Cervix	Cervix Adenocarcinoma	1240212	0.90391	0.929499	0.937311	0.927667	0.939611	0.939086	0.920126	0.90275	0.911196	0.803564	0.203298	0.0185283	0.0257771	0.0644754	0.0421175	0.0640466	0.0979476	0.027956	0.0424519	0.0350332	0.022376	0.0611258	0.126814	0.107727	0.0415898	5	4111079	16330878	1	4
	SKG-IIIA	Cervix	Carcinoma	930298	0.924355	0.931808	0.946295	0.895842	0.946988	0.92747	0.904624	0.932004	0.87837	0.926249	0.168377	0.0192914	0.0269215	0.0718902	0.0404393	0.0456372	0.0614631	0.0263029	0.0227911	0.0311415	0.0248679	0.0406602	0.113121	0.0891027	0.0468361	5	15533	18924013	1	3
	SW756	Cervix	Carcinoma	724839	0.901584	0.955502	0.929801	0.955858	0.956045	0.964409	0.958561	0.898546	0.962717	0.91878	0.155376	0.0151691	0.0223292	0.0498191	0.0272037	0.054856	0.0660276	0.0297683	0.0214215	0.0288019	0.018186	0.0520245	0.0934884	0.0631092	0.0356182	5	15533	18131755	2	6
	TC-YIK	Cervix	Carcinoma	946357	0.924767	0.930379	0.942761	0.900888	0.951602	0.936978	0.9091	0.909396	0.841524	0.873627	0.189852	0.0188322	0.0336605	0.0917357	0.0461452	0.0662107	0.146973	0.042863	0.0441163	0.0335733	0.0240382	0.028144	0.10686	0.131584	0.0492212	5	15533	28713125	1	2
	CCK-81	Colon	Colon Adenocarcinoma	1240123	0.92773	0.913179	0.951528	0.90688	0.951361	0.939165	0.922805	0.941365	0.45077	0.649552	0.114468	0.0155493	0.0239281	0.056407	0.0502424	0.0362021	0.0324587	0.0192488	0.0179612	0.0277745	0.021363	0.0226032	0.0500699	0.0618546	0.0348174	5	15533	39572134	2	4
	CL-40	Colon	Colon Carcinoma	1240124	0.927947	0.939432	0.95647	0.905763	0.953998	0.945778	0.918799	0.930853	0.0886147	0.0452088	0.174247	0.0208403	0.0285548	0.0728948	0.0514627	0.0424614	0.049784	0.0271217	0.0216289	0.0344996	0.0253279	0.0249231	0.0948996	0.084259	0.0420193	5	15533	14986700	1	2
	HCC-56	Colon	Colon Adenocarcinoma	1290907	0.941803	0.925244	0.951708	0.903015	0.947282	0.944162	0.919308	0.951264	0.164364	0.190125	0.115742	0.0161394	0.0253718	0.0529367	0.0411651	0.038792	0.0474869	0.0227412	0.0181611	0.0284518	0.0213599	0.0272951	0.0513296	0.0725294	0.0384481	5	833629	70307408	0	2
	HT-115	Colon	Colon Carcinoma	907289	0.689723	0.939759	0.941344	0.925437	0.949869	0.948162	0.935796	0.9274	0.942378	0.766801	0.0869102	0.0125388	0.0192685	0.0465027	0.0214666	0.037252	0.0688871	0.0345983	0.0289347	0.0209364	0.0156218	0.0378879	0.0852129	0.0914424	0.0377735	5	15533	6872087	1	4
	LS-180	Colon	Colon Adenocarcinoma	998189	0.933352	0.942515	0.949681	0.917088	0.93059	0.944397	0.918547	0.92502	0.247091	0.423156	0.122319	0.0159295	0.0235597	0.0556154	0.0366657	0.0381421	0.0476502	0.0260003	0.0235795	0.0267705	0.0206958	0.0275369	0.0712266	0.0851536	0.0369913	5	15533	11416364	1	2
	MDST8	Colon	Colon Carcinoma	1240173	0.935201	0.899228	0.959573	0.881469	0.958995	0.930792	0.88823	0.942376	0.846173	0.952779	0.11	0.016357	0.0266211	0.0600441	0.0417289	0.0351208	0.0879213	0.026431	0.0253892	0.0298384	0.0227643	0.0183427	0.080663	0.071422	0.0451886	5	15533	119284390	0	3
	COLO-684	Endometrium	Carcinoma	910691	0.932244	0.938573	0.950918	0.857254	0.954497	0.952325	0.894017	0.939229	0.866322	0.921298	0.120365	0.0165587	0.0271528	0.0521635	0.0400427	0.057927	0.116539	0.0273962	0.0190563	0.027507	0.0186649	0.0189654	0.0760779	0.0550831	0.0356527	5	15533	35046744	1	2
	EN	Endometrium	Endometrial Carcinoma	1240127	0.919227	0.901714	0.93548	0.861522	0.941408	0.927585	0.88822	0.94014	0.857717	0.840185	0.121333	0.0158481	0.0227091	0.0491037	0.040211	0.0755055	0.175622	0.0313631	0.0286411	0.0283694	0.0213349	0.0323366	0.0735229	0.121794	0.0477971	5	2502335	13549097	2	4
	ESS-1	Endometrium	Carcinoma	907000	0.907246	0.928289	0.953599	0.931432	0.953633	0.953092	0.934766	0.920684	0.923422	0.937491	0.0670866	0.0131435	0.0203111	0.0422376	0.0353742	0.0415306	0.056067	0.0230731	0.0197084	0.0218324	0.0191811	0.026198	0.0571807	0.0495246	0.0346151	5	15533	17513411	1	2
	HEC-1	Endometrium	Carcinoma	907051	0.94408	0.910034	0.900213	0.906249	0.944041	0.923277	0.866999	0.948	0.847296	0.530074	0.124408	0.0154565	0.0233093	0.0500992	0.0330208	0.040746	0.0705368	0.0234007	0.0214513	0.0384698	0.0201878	0.058726	0.0733931	0.0489916	0.0295558	5	15533	55935049	2	4
	KLE	Endometrium	Carcinoma	924187	0.919149	0.939582	0.955882	0.927086	0.96147	0.952551	0.928117	0.914667	0.929103	0.912242	0.112236	0.0136137	0.0196064	0.044331	0.0316838	0.0591623	0.115982	0.0298954	0.0217419	0.0242744	0.0174078	0.0233028	0.0818044	0.0657725	0.038687	5	15533	34688098	1	3
	MFE-280	Endometrium	Carcinoma	908129	0.922459	0.928903	0.953484	0.880867	0.947452	0.94881	0.90334	0.929526	0.860354	0.874249	0.173368	0.0165808	0.0251267	0.0684802	0.0353607	0.0709319	0.135514	0.0333397	0.0441221	0.0379196	0.0210078	0.0374872	0.0692545	0.0793512	0.044202	5	2345108	11737940	1	2
	MFE-296	Endometrium	Carcinoma	908130	0.406319	0.896619	0.939491	0.860646	0.939041	0.919625	0.880464	0.935585	0.873833	0.688183	0.0765329	0.0198136	0.0297852	0.0785998	0.037871	0.0565054	0.027762	0.0256988	0.018444	0.0267428	0.0240108	0.041912	0.0907702	0.0676794	0.0435213	5	15533	74212755	1	2
	MFE-319	Endometrium	Endometrium Adenocarcinoma	1240174	0.921226	0.940703	0.957666	0.913537	0.921124	0.944291	0.911142	0.932912	0.917451	0.310109	0.116208	0.016239	0.0223934	0.0541527	0.0320618	0.0754291	0.132498	0.0270402	0.040847	0.0253968	0.0215595	0.0412545	0.0869697	0.0722465	0.0409013	5	15533	11629999	1	2
	SNG-M	Endometrium	Carcinoma	909735	0.893266	0.886333	0.939385	0.879605	0.938244	0.92155	0.892937	0.929314	0.852354	0.862938	0.137734	0.0179873	0.0261927	0.064958	0.0370973	0.0465066	0.0419299	0.0229995	0.0222294	0.0314403	0.0237561	0.0286379	0.0548057	0.0528919	0.0312983	5	15533	61194553	1	2
	TOV-112D	Endometrium	Endometrioid Carcinoma	1299070	0.93392	0.937705	0.946156	0.917875	0.948866	0.951285	0.917543	0.935096	0.905491	0.602073	0.104561	0.0186414	0.0276356	0.0728412	0.0450515	0.0387169	0.0411852	0.0264214	0.0182807	0.0299943	0.0252033	0.0312822	0.0788999	0.0733301	0.0461397	5	15533	180374523	0	2
	KYSE-150	Esophagus	Squamous Cell Carcinoma	907317	0.910132	0.924759	0.952369	0.883795	0.937306	0.946994	0.917487	0.944972	0.889684	0.523672	0.127179	0.016984	0.0255758	0.057344	0.044127	0.0438368	0.028446	0.018268	0.0162423	0.0387914	0.0221371	0.0194164	0.0575591	0.0701001	0.0366433	5	15533	17756250	1	3
	697	Haematopoietic & Lymphoid Tissue	Haematopoietic Neoplasm	906800	0.936307	0.910319	0.949128	0.903383	0.948282	0.932461	0.905235	0.938678	0.908075	0.946786	0.139631	0.016219	0.0255274	0.0584207	0.0335243	0.0415	0.0401212	0.020982	0.0184083	0.0363606	0.0222779	0.0286719	0.0633644	0.261616	0.168222	5	15533	97045121	1	2
	ALL-PO	Haematopoietic & Lymphoid Tissue	Lymphoid Neoplasm	910944	0.921804	0.895547	0.927555	0.872192	0.943677	0.922977	0.863677	0.918888	0.8408	0.936969	0.169897	0.0213982	0.0304507	0.0630557	0.0421346	0.0407062	0.0658694	0.0207442	0.0199531	0.058433	0.0243556	0.0384013	0.0838297	0.0903205	0.144552	5	15533	28720692	1	2
	AMO-1	Haematopoietic & Lymphoid Tissue	Plasmacytoma	1295741	0.925998	0.946072	0.959056	0.907341	0.954469	0.948707	0.928045	0.93172	0.922029	0.275478	0.145703	0.0149007	0.0212799	0.0556505	0.0326104	0.0474786	0.047807	0.021435	0.0193336	0.0226191	0.0176313	0.0509435	0.112491	0.0666991	0.0364466	5	1409048	22331545	2	5
	ARH-77	Haematopoietic & Lymphoid Tissue	Haematopoietic Neoplasm	906765	0.90577	0.933355	0.945983	0.931946	0.940331	0.952554	0.926902	0.928353	0.934798	0.89777	0.122838	0.0161705	0.0244233	0.0658299	0.040949	0.0480477	0.0712304	0.03319	0.0215527	0.0299021	0.023491	0.0313476	0.0989707	0.0811089	0.0427473	5	5125959	6841146	0	3
	ATN-1	Haematopoietic & Lymphoid Tissue	Lymphoid Neoplasm	910687	0.913759	0.935933	0.948712	0.915034	0.953006	0.94288	0.917402	0.918912	0.904046	0.276444	0.239777	0.0155837	0.0187424	0.0495729	0.0324958	0.0479819	0.0658737	0.0259468	0.0196765	0.0332614	0.0200058	0.0263924	0.0984124	0.121274	0.266261	5	824067	27539846	2	6
	BALL-1	Haematopoietic & Lymphoid Tissue	Lymphoid Neoplasm	910705	0.766313	0.88334	0.93785	0.901835	0.746781	0.930532	0.904244	0.941416	0.897427	0.544599	0.14447	0.017367	0.0248735	0.0545249	0.0318902	0.046432	0.0516205	0.0232671	0.0217019	0.0404312	0.0202254	0.0290191	0.0698629	0.0845071	0.0405737	5	3757066	11992710	1	2
	BC-1	Haematopoietic & Lymphoid Tissue	Lymphoid Neoplasm	910919	0.929328	0.921242	0.946531	0.864033	0.943211	0.929854	0.902792	0.934515	0.889242	0.93835	0.227246	0.0221966	0.0282769	0.0720862	0.0409602	0.0569369	0.110303	0.026646	0.0247889	0.0396361	0.0243158	0.0291247	0.120934	0.0621056	0.0388776	5	15533	56950590	1	2
	BC-3	Haematopoietic & Lymphoid Tissue	Lymphoid Neoplasm	910918	0.931764	0.930939	0.951734	0.913875	0.305787	0.935541	0.915025	0.942822	0.903431	0.534211	0.118847	0.0205232	0.0304819	0.0758253	0.0415018	0.0767349	0.133796	0.0320029	0.0570135	0.0272235	0.0240619	0.0428373	0.118532	0.103186	0.0452338	5	15533	180790321	1	2
	BE-13	Haematopoietic & Lymphoid Tissue	Haematopoietic Neoplasm	906763	0.91149	0.924425	0.95239	0.919937	0.949765	0.955211	0.921948	0.922975	0.924328	0.950797	0.192645	0.018689	0.0250296	0.0514959	0.033209	0.0419641	0.0459509	0.0215962	0.0222062	0.0379827	0.0224097	0.0438146	0.0867431	0.0641802	0.0368717	5	15533	57321646	2	4
	BL-41	Haematopoietic & Lymphoid Tissue	Lymphoid Neoplasm	910706	0.940774	0.916456	0.94777	0.871002	0.946937	0.930209	0.885467	0.931076	0.873614	0.90536	0.151687	0.0200125	0.0284751	0.0693722	0.04628	0.0490337	0.06215	0.0266499	0.0224202	0.0400828	0.0263277	0.0578699	0.0923871	0.0609178	0.0379839	5	15533	23543745	1	3
	BONNA-12	Haematopoietic & Lymphoid Tissue	Lymphoid Neoplasm	906695	0.504827	0.93254	0.949343	0.897856	0.95302	0.947207	0.905495	0.906614	0.912762	0.619521	0.11937	0.0170997	0.0215047	0.0650304	0.0363898	0.0469535	0.0470989	0.0224138	0.0281963	0.024541	0.0235277	0.0394631	0.0642627	0.0888906	0.0390878	5	15533	33792456	1	2
	BV-173	Haematopoietic & Lymphoid Tissue	Haematopoietic Neoplasm	910710	0.944989	0.927099	0.942011	0.912476	0.955868	0.93807	0.914563	0.933734	0.900167	0.9464	0.200421	0.0178468	0.0236999	0.0487771	0.0402027	0.0509938	0.139605	0.0200355	0.0258844	0.0493224	0.0229176	0.0269347	0.076517	0.38915	0.0581246	5	15533	84136777	1	2
	CA46	Haematopoietic & Lymphoid Tissue	Lymphoid Neoplasm	910703	0.929813	0.937608	0.955496	0.89481	0.954864	0.937913	0.917543	0.93585	0.893151	0.671064	0.236773	0.0228087	0.0315932	0.0626752	0.0526239	0.0510026	0.0835103	0.0268545	0.0223778	0.0452463	0.0267818	0.0322501	0.0947686	0.0779491	0.0442625	5	15533	180790321	2	4
	CCRF-CEM	Haematopoietic & Lymphoid Tissue	Haematopoietic Neoplasm	905952	0.90457	0.910715	0.94155	0.853015	0.934368	0.922275	0.881352	0.933578	0.588493	0.631503	0.128779	0.0209762	0.029796	0.0739476	0.0437455	0.0490521	0.0669668	0.0400163	0.0319978	0.0343927	0.026736	0.0537203	0.108276	0.110361	0.0502312	5	15533	76129053	1	2
	CESS	Haematopoietic & Lymphoid Tissue	Haematopoietic Neoplasm	910688	0.936417	0.887718	0.951934	0.878389	0.800542	0.944999	0.920477	0.936916	0.912408	0.943911	0.149238	0.0189235	0.0280477	0.0749656	0.0392374	0.0518968	0.0813529	0.031563	0.0362814	0.0271773	0.0275522	0.0397887	0.100369	0.140621	0.0503623	5	15533	99994937	1	2
	CML-T1	Haematopoietic & Lymphoid Tissue	Haematopoietic Neoplasm	910951	0.922342	0.927418	0.944336	0.890649	0.940366	0.942179	0.900359	0.928231	0.891254	0.931203	0.122747	0.0184439	0.0291424	0.0735639	0.0378534	0.0424288	0.0386136	0.0265079	0.0237284	0.0372362	0.0237304	0.0340443	0.0827583	0.057763	0.0611227	5	15533	10965583	1	2
	CRO-AP2	Haematopoietic & Lymphoid Tissue	Lymphoid Neoplasm	906807	0.936522	0.937884	0.946724	0.905827	0.945425	0.941063	0.911323	0.916528	0.882237	0.937987	0.259115	0.0186815	0.0327799	0.0767326	0.0366236	0.0597831	0.184821	0.0388262	0.0368623	0.0482306	0.0256153	0.0482771	0.0750303	0.0929056	0.0451637	5	15533	42856350	1	2
	CTB-1	Haematopoietic & Lymphoid Tissue	Lymphoid Neoplasm	949088	0.705393	0.930986	0.95212	0.908072	0.953031	0.946444	0.904682	0.932251	0.907584	0.739245	0.169406	0.0161539	0.0247973	0.068933	0.0341779	0.0439474	0.0913107	0.0214408	0.0330264	0.0353267	0.0210745	0.0293876	0.0720126	0.103697	0.0474151	5	15533	57321646	1	2
	CTV-1	Haematopoietic & Lymphoid Tissue	Haematopoietic Neoplasm	753548	0.925746	0.926751	0.954596	0.91984	0.955127	0.940505	0.928494	0.93535	0.103772	0.0490827	0.178153	0.0184764	0.0278354	0.0581258	0.0430624	0.0366845	0.0422805	0.0205014	0.0203416	0.0471943	0.0253773	0.0192449	0.0421283	0.0493418	0.0368766	5	15533	19539389	1	2
	DAUDI	Haematopoietic & Lymphoid Tissue	Lymphoid Neoplasm	906831	0.933403	0.907575	0.936636	0.854164	0.947074	0.918755	0.861089	0.929467	0.804688	0.938844	0.401766	0.0250314	0.0404573	0.100155	0.0584074	0.0427436	0.0906233	0.0216317	0.0282093	0.0851712	0.0316295	0.033311	0.103374	0.0772637	0.049756	5	15533	32035855	2	4
	DB	Haematopoietic & Lymphoid Tissue	Lymphoid Neoplasm	906832	0.923351	0.890401	0.935472	0.855195	0.937081	0.897673	0.857745	0.940868	0.844985	0.679114	0.262381	0.0220822	0.0333934	0.0644638	0.0475389	0.0617953	0.161444	0.0703312	0.0271424	0.0575226	0.0277213	0.0425958	0.109306	0.0900249	0.0454525	5	15533	11804228	2	4
	DEL	Haematopoietic & Lymphoid Tissue	Lymphoid Neoplasm	906836	0.910299	0.939452	0.948597	0.92825	0.953317	0.950967	0.93655	0.92189	0.0669382	0.05996	0.143546	0.0140276	0.0202713	0.045382	0.0271153	0.0353299	0.0658743	0.0240873	0.0245895	0.0313578	0.0200647	0.0217628	0.0754471	0.0523296	0.0269497	5	1927354	7804505	2	5
	DG-75	Haematopoietic & Lymphoid Tissue	Lymphoid Neoplasm	906838	0.860189	0.934801	0.948093	0.908722	0.937828	0.936141	0.924931	0.900978	0.663214	0.0939023	0.148412	0.0142462	0.0231951	0.0451322	0.0370758	0.0379504	0.0413857	0.0242486	0.0201003	0.0254539	0.0207204	0.031919	0.0626994	0.0580609	0.0377181	5	15533	10231467	1	2
	DND-41	Haematopoietic & Lymphoid Tissue	T Cell Leukemia	1297446	0.922731	0.914811	0.940362	0.884769	0.940909	0.930651	0.886229	0.907463	0.839139	0.770227	0.164821	0.019334	0.0289422	0.0700087	0.0404668	0.0502553	0.0495369	0.0306962	0.0199685	0.036276	0.0226418	0.0504081	0.0934672	0.0779575	0.0453178	5	15533	43865452	2	4
	DOHH-2	Haematopoietic & Lymphoid Tissue	Lymphoid Neoplasm	906842	0.921173	0.936543	0.946513	0.928307	0.839492	0.946247	0.927005	0.933681	0.924816	0.676991	0.12939	0.0146107	0.0245983	0.0521917	0.0367685	0.0533424	0.0975049	0.0230183	0.0292422	0.037692	0.0205209	0.0811453	0.0772518	0.36465	0.0670257	5	15533	18849647	1	2
	EB2	Haematopoietic & Lymphoid Tissue	Lymphoid Neoplasm	906846	0.930967	0.938762	0.957039	0.93317	0.952235	0.952054	0.935553	0.919845	0.940101	0.943232	0.216174	0.0190361	0.0248627	0.0617976	0.0371813	0.0545264	0.0625538	0.0268769	0.0237042	0.036395	0.0215287	0.042477	0.0915987	0.0649186	0.0472617	5	15533	49447307	2	5
	EB-3	Haematopoietic & Lymphoid Tissue	Lymphoid Neoplasm	906847	0.925678	0.930517	0.954	0.897779	0.944248	0.933609	0.912516	0.934065	0.898389	0.93984	0.247111	0.0212632	0.0330981	0.0637899	0.0456341	0.0560708	0.0753346	0.0264335	0.0253032	0.0517911	0.0265169	0.0541482	0.102441	0.0928852	0.0498186	5	15533	180790321	1	2
	EHEB	Haematopoietic & Lymphoid Tissue	Lymphoid Neoplasm	906854	0.909416	0.944497	0.955513	0.925662	0.481667	0.950555	0.93272	0.942167	0.925935	0.103283	0.114585	0.0159461	0.0248769	0.0538665	0.0325647	0.0458744	0.039808	0.0214535	0.0243838	0.0280673	0.0246529	0.0315012	0.0689238	0.0777069	0.0434629	5	15533	103317446	1	2
	EM-2	Haematopoietic & Lymphoid Tissue	Haematopoietic Neoplasm	906855	0.903525	0.93352	0.946187	0.907262	0.94287	0.944508	0.930264	0.941275	0.903404	0.723051	0.187393	0.0199956	0.0279668	0.0786833	0.0423439	0.0592034	0.124563	0.0336662	0.0334197	0.0406703	0.024269	0.0508082	0.122208	0.0872542	0.0695268	5	15533	62155630	2	4
	EOL-1-CELL	Haematopoietic & Lymphoid Tissue	Haematopoietic Neoplasm	906856	0.931236	0.889469	0.942426	0.889147	0.939885	0.921612	0.876903	0.929918	0.842469	0.857004	0.164249	0.0199724	0.0267767	0.0574163	0.0377833	0.0493273	0.055299	0.0270568	0.0229556	0.0618358	0.0244916	0.0308915	0.0591585	0.0948588	0.0892409	5	15533	8702241	1	2
	FARAGE	Haematopoietic & Lymphoid Tissue	Non-Hodgkin'S B Cell Lymphoma	1297449	0.916683	0.927303	0.944505	0.885865	0.556022	0.932066	0.893787	0.917659	0.687005	0.567539	0.140146	0.0191662	0.0254996	0.0701876	0.0401764	0.0604985	0.0676141	0.025636	0.0236781	0.0317328	0.023063	0.0349735	0.107121	0.0825159	0.0475463	5	15533	57321646	1	2
	GA-10	Haematopoietic & Lymphoid Tissue	Burkitt'S Lymphoma	1303896	0.927596	0.934823	0.954232	0.912243	0.525452	0.941902	0.905935	0.939236	0.897311	0.948134	0.133418	0.0217304	0.0267219	0.0770298	0.0418864	0.0406988	0.0558209	0.0320278	0.0317022	0.0413761	0.026014	0.0526427	0.1037	0.099975	0.0439264	5	15533	43685361	2	4
	GRANTA-519	Haematopoietic & Lymphoid Tissue	B Cell Lymphoma	1303897	0.925187	0.927393	0.622073	0.921006	0.95314	0.75105	0.922723	0.921049	0.932013	0.927626	0.0868369	0.0136376	0.0243426	0.0437109	0.0339896	0.0407502	0.0525943	0.0204858	0.0177672	0.0227062	0.0196017	0.0275692	0.082783	0.0639938	0.0394015	5	15533	41523978	1	2
	GR-ST	Haematopoietic & Lymphoid Tissue	Haematopoietic Neoplasm	906877	0.938684	0.925021	0.949042	0.88597	0.943721	0.931395	0.912373	0.946992	0.895008	0.678589	0.233329	0.0193227	0.0296851	0.0604279	0.0398085	0.0430293	0.0597864	0.0271769	0.0228357	0.0546172	0.0254127	0.0284588	0.0618065	0.0801441	0.030494	5	15533	57321646	1	2
	H9	Haematopoietic & Lymphoid Tissue	Lymphoid Neoplasm	907043	0.901146	0.92483	0.95043	0.893532	0.952299	0.929151	0.885618	0.935619	0.891812	0.905606	0.217589	0.0182899	0.0221646	0.0509632	0.0400857	0.0465597	0.0589161	0.0265425	0.0223024	0.0357048	0.0222129	0.0313677	0.0811824	0.062634	0.0399415	5	15533	17350615	1	3
	HAL-01	Haematopoietic & Lymphoid Tissue	Lymphoid Neoplasm	949153	0.920593	0.919351	0.949975	0.864941	0.936447	0.927288	0.875931	0.933174	0.863178	0.937561	0.16444	0.021909	0.0290748	0.104804	0.0521647	0.0478237	0.0521161	0.0286586	0.0265734	0.0467056	0.028302	0.0422328	0.0953939	0.128508	0.068375	5	15533	100592459	1	2
	HC-1	Haematopoietic & Lymphoid Tissue	Lymphoid Neoplasm	907044	0.933107	0.937605	0.960546	0.910884	0.959763	0.940009	0.912565	0.940653	0.911692	0.800747	0.0709637	0.0170673	0.0241647	0.0691441	0.038483	0.0524169	0.053738	0.0273776	0.021967	0.0273197	0.0225881	0.0555867	0.0766896	0.06713	0.0441857	5	15533	7392933	2	4
	HD-MY-Z	Haematopoietic & Lymphoid Tissue	Lymphoid Neoplasm	907050	0.917397	0.919519	0.943081	0.905105	0.952702	0.913607	0.880236	0.940124	0.777651	0.451289	0.0981933	0.0196172	0.029353	0.056276	0.0449009	0.0370882	0.0824012	0.0255873	0.0313081	0.0323335	0.0238647	0.0293544	0.0628272	0.107246	0.0489387	5	15533	35923370	0	2
	HH	Haematopoietic & Lymphoid Tissue	Lymphoid Neoplasm	907056	0.922965	0.895606	0.939805	0.810555	0.225778	0.921314	0.866907	0.94111	0.804859	0.824199	0.219117	0.021844	0.0327636	0.0812632	0.0450925	0.0434958	0.0729498	0.0367658	0.0283973	0.0425082	0.0295371	0.0343609	0.0913134	0.0734532	0.065094	5	15533	180790321	1	2
	HS-445	Haematopoietic & Lymphoid Tissue	Hodgkin Lymphoma	1322218	0.922119	0.92875	0.913935	0.876992	0.930425	0.929991	0.903526	0.931357	0.884999	0.939451	0.0720951	0.0207996	0.0264999	0.0694929	0.0405745	0.0529106	0.0674291	0.0246962	0.022738	0.0274125	0.0235839	0.0410416	0.0889098	0.0848019	0.0433373	5	15533	54288053	1	2
	HT	Haematopoietic & Lymphoid Tissue	Lymphoid Neoplasm	907063	0.923833	0.91534	0.941195	0.898191	0.928269	0.947966	0.908296	0.920066	0.892597	0.931486	0.145271	0.0202751	0.0328541	0.0754089	0.0437583	0.0421843	0.0537266	0.0443804	0.023953	0.03812	0.0235805	0.0434841	0.0681143	0.0935093	0.0382634	5	15533	42120061	1	2
	IM-9	Haematopoietic & Lymphoid Tissue	Lymphoid Neoplasm	753563	0.906424	0.937524	0.948879	0.919291	0.948725	0.955416	0.931223	0.931921	0.919389	0.863334	0.130923	0.0192631	0.0293917	0.0727014	0.0390748	0.039232	0.0472327	0.0334157	0.0430708	0.0281854	0.0233682	0.0541806	0.108604	0.0847353	0.0391858	5	15533	43741076	1	2
	JEKO-1	Haematopoietic & Lymphoid Tissue	B Cell Lymphoma	1327765	0.928835	0.840282	0.917651	0.748179	0.919886	0.86712	0.753008	0.927141	0.676943	0.83173	0.209112	0.0277527	0.0442832	0.122392	0.0672095	0.0427151	0.0750004	0.0321669	0.0312758	0.0464434	0.0322642	0.0379094	0.0972436	0.10671	0.0667241	5	4063207	7504112	1	3
	JIYOYEP-2003	Haematopoietic & Lymphoid Tissue	Lymphoid Neoplasm	907268	0.925607	0.943694	0.888246	0.92154	0.946273	0.949349	0.93044	0.938931	0.922023	0.927754	0.250365	0.0205087	0.0285075	0.0666774	0.0404637	0.046247	0.0641249	0.0257583	0.0227505	0.0456251	0.0292323	0.0413731	0.0958652	0.0854602	0.0418055	5	15533	24771475	1	2
	JJN-3	Haematopoietic & Lymphoid Tissue	Plasma Cell Leukemia	1327766	0.89297	0.93643	0.94561	0.925452	0.937276	0.949134	0.933799	0.905632	0.939973	0.489405	0.0555123	0.011324	0.0187708	0.0385808	0.0243756	0.0300014	0.0290756	0.0251635	0.0151329	0.0182989	0.017399	0.0297644	0.0654401	0.0531571	0.0353904	5	2305490	15596308	1	4
	JSC-1	Haematopoietic & Lymphoid Tissue	B Cell Lymphoma	1327769	0.92794	0.944538	0.959244	0.916586	0.70658	0.939467	0.923163	0.946805	0.915051	0.938441	0.170743	0.0166588	0.0228704	0.0493965	0.0386564	0.0499843	0.121284	0.0192134	0.022998	0.0395122	0.0210271	0.0225158	0.0829099	0.0694956	0.03656	5	15533	61342784	2	4
	JURL-MK1	Haematopoietic & Lymphoid Tissue	Chronic Myeloid Leukemia	1327771	0.922754	0.944189	0.952929	0.907219	0.945458	0.94722	0.918954	0.938628	0.585428	0.0877875	0.123474	0.0152786	0.0248721	0.0507931	0.0401191	0.0348737	0.0433302	0.0209933	0.0234978	0.0294656	0.0251679	0.0323483	0.0543604	0.0653068	0.0440321	5	15533	59825300	1	2
	JVM-2	Haematopoietic & Lymphoid Tissue	Lymphoid Neoplasm	907269	0.918792	0.926056	0.952872	0.911803	0.298659	0.938266	0.921041	0.936071	0.858883	0.923227	0.12009	0.0175488	0.0245539	0.0564105	0.0393458	0.0351173	0.0605993	0.0263792	0.0221144	0.0263479	0.0230604	0.0292678	0.077574	0.095487	0.0429437	5	15533	52134622	1	2
	JVM-3	Haematopoietic & Lymphoid Tissue	Lymphoid Neoplasm	907270	0.921699	0.930123	0.944946	0.913976	0.9209	0.942044	0.912456	0.94251	0.908746	0.788122	0.160649	0.0178941	0.025148	0.0520096	0.0336284	0.0421936	0.0777424	0.0207547	0.0248497	0.0301951	0.0228228	0.0332463	0.0781911	0.100966	0.0384376	5	15533	82911308	2	4
	K-562	Haematopoietic & Lymphoid Tissue	Haematopoietic Neoplasm	905940	0.880054	0.945282	0.940862	0.905944	0.941882	0.946529	0.926956	0.927979	0.841928	0.291837	0.114508	0.0156821	0.0317427	0.0751906	0.0404674	0.0519014	0.0372119	0.0251112	0.0165477	0.0247521	0.0224917	0.0399655	0.0978469	0.0649723	0.0325115	5	15533	44130776	2	4
	KARPAS-231	Haematopoietic & Lymphoid Tissue	B Cell Leukemia	1327774	0.935691	0.930735	0.958427	0.917389	0.638973	0.946779	0.928084	0.936518	0.925237	0.712344	0.120956	0.0161351	0.0234577	0.0473403	0.0371469	0.0377367	0.0567293	0.0213272	0.0177456	0.0289062	0.0189083	0.0234217	0.0447385	0.0638433	0.0417049	5	15533	180790321	1	2
	KARPAS-299	Haematopoietic & Lymphoid Tissue	Lymphoid Neoplasm	907273	0.916354	0.917051	0.945361	0.897882	0.555695	0.934039	0.905677	0.941803	0.169998	0.0769389	0.16678	0.020353	0.030016	0.0687593	0.0404274	0.0462045	0.0403848	0.0275234	0.0191054	0.0371305	0.0254903	0.0298389	0.0668638	0.0525835	0.0342194	5	15533	39540908	1	2
	KARPAS-422	Haematopoietic & Lymphoid Tissue	Lymphoid Neoplasm	907274	0.933418	0.917556	0.943973	0.894693	0.943101	0.946134	0.920651	0.949735	0.907641	0.742152	0.199973	0.0169024	0.0290786	0.0525518	0.0407688	0.037326	0.0353528	0.0241283	0.0226661	0.0377941	0.0230212	0.0373555	0.053411	0.0713196	0.0370043	5	15533	75304106	1	2
	KARPAS-45	Haematopoietic & Lymphoid Tissue	Haematopoietic Neoplasm	907272	0.904384	0.914076	0.946845	0.882471	0.94624	0.937868	0.915159	0.92962	0.909129	0.946042	0.145328	0.016377	0.0217992	0.0506234	0.036028	0.0902191	0.0369339	0.0193891	0.0196808	0.0383111	0.0223736	0.0348019	0.075105	0.0546027	0.0765838	5	15533	11902453	2	4
	KARPAS-620	Haematopoietic & Lymphoid Tissue	Plasma Cell Leukemia	1327775	0.92729	0.94018	0.954715	0.920895	0.950797	0.945986	0.906998	0.923054	0.915157	0.506021	0.0818032	0.0151109	0.020838	0.0477675	0.0347619	0.0347011	0.0764856	0.0175107	0.0184286	0.0230355	0.0216707	0.023424	0.0603411	0.0582171	0.0332553	5	15533	86155113	1	3
	KASUMI-1	Haematopoietic & Lymphoid Tissue	Haematopoietic Neoplasm	907275	0.927373	0.92385	0.951384	0.904434	0.953277	0.935017	0.909135	0.938766	0.784914	0.686072	0.126892	0.0182919	0.0240003	0.0463906	0.0308071	0.0478736	0.0606929	0.0220883	0.021312	0.0331348	0.022187	0.0351389	0.0583332	0.087953	0.0427242	5	15533	41541003	1	2
	KCL-22	Haematopoietic & Lymphoid Tissue	Chronic Myeloid Leukemia	1330931	0.939962	0.934308	0.955306	0.908713	0.945781	0.94687	0.922914	0.939688	0.143117	0.183845	0.109739	0.0171164	0.0213048	0.0510462	0.0367404	0.041113	0.0422891	0.0237132	0.0186699	0.0274471	0.020886	0.0196029	0.0673627	0.0453542	0.0353826	5	15533	128876120	1	2
	KE-37	Haematopoietic & Lymphoid Tissue	Haematopoietic Neoplasm	907277	0.91689	0.904969	0.944059	0.882541	0.941817	0.926482	0.900425	0.912965	0.75299	0.918577	0.124844	0.0170635	0.0248825	0.0609182	0.0419683	0.0575779	0.0796308	0.0248712	0.0183791	0.0329638	0.0228962	0.0318708	0.0719193	0.0667582	0.0552692	5	4224788	57321646	1	2
	KG-1	Haematopoietic & Lymphoid Tissue	Haematopoietic Neoplasm	907278	0.934093	0.92448	0.947087	0.89007	0.957222	0.943688	0.891701	0.942474	0.893234	0.755333	0.0932922	0.0144012	0.0220369	0.0518814	0.0357336	0.0356374	0.0388649	0.0227095	0.0157217	0.0312713	0.0186124	0.0302171	0.0648426	0.0622857	0.0563533	5	15533	18598020	1	2
	KM-H2	Haematopoietic & Lymphoid Tissue	Lymphoid Neoplasm	909976	0.926891	0.908777	0.936396	0.830716	0.925861	0.896969	0.832982	0.937941	0.799542	0.851792	0.280149	0.0259736	0.0379606	0.10121	0.0677248	0.0439837	0.0444144	0.0467967	0.0251064	0.0659971	0.0329558	0.0458077	0.104058	0.0832627	0.0512373	5	15533	19677166	0	2
	KMOE-2	Haematopoietic & Lymphoid Tissue	Haematopoietic Neoplasm	907280	0.920729	0.90636	0.942215	0.869446	0.947901	0.927767	0.889547	0.947132	0.852184	0.924638	0.162124	0.0171683	0.0252536	0.0458223	0.0394684	0.0466327	0.218512	0.0183936	0.0204288	0.0507233	0.0242506	0.0340933	0.0576613	0.0739924	0.0485431	5	5613238	97435808	2	4
	KMS-12-BM	Haematopoietic & Lymphoid Tissue	Multiple Myeloma	907281	0.916063	0.944933	0.959485	0.927808	0.950324	0.953057	0.927227	0.934353	0.932604	0.425983	0.125769	0.013753	0.0223571	0.04046	0.0302588	0.0267336	0.0379885	0.0215491	0.0164413	0.0239839	0.0201573	0.0221155	0.0538495	0.0368142	0.0260903	5	15533	49843275	2	4
	KOPN-8	Haematopoietic & Lymphoid Tissue	B Cell Precursor Leukemia	1330933	0.920891	0.929242	0.950871	0.902454	0.952788	0.945223	0.91684	0.927533	0.896276	0.955702	0.174781	0.0163469	0.0257845	0.0521103	0.0408132	0.0460101	0.0904447	0.0268033	0.023227	0.0408797	0.0242533	0.0357465	0.0704472	0.113588	0.0632026	5	15533	11795809	1	2
	KU812	Haematopoietic & Lymphoid Tissue	Haematopoietic Neoplasm	907311	0.919188	0.885625	0.93714	0.830475	0.941876	0.925881	0.873935	0.948299	0.809515	0.934943	0.128401	0.020692	0.027838	0.0615952	0.0405261	0.0358744	0.0494179	0.0209927	0.0198063	0.0293906	0.0225444	0.0251239	0.0512773	0.0719848	0.0455766	5	823820	180374523	0	2
	KY821	Haematopoietic & Lymphoid Tissue	Haematopoietic Neoplasm	907300	0.92999	0.933462	0.957918	0.923833	0.958557	0.94478	0.925	0.933139	0.367003	0.107195	0.0736014	0.0143344	0.0236934	0.0456939	0.0325396	0.051494	0.0462311	0.025619	0.0209093	0.0249915	0.0180084	0.0256464	0.0728969	0.0876883	0.0350876	5	15533	11979705	2	4
	L-1236	Haematopoietic & Lymphoid Tissue	Hodgkin Lymphoma	1330935	0.921165	0.929495	0.946169	0.908727	0.950863	0.936791	0.908872	0.927978	0.913248	0.93883	0.212519	0.0173769	0.024832	0.0493255	0.038907	0.033475	0.0893787	0.0313008	0.0200482	0.0437063	0.0244003	0.0336595	0.0639388	0.0619271	0.0379348	5	15533	44263994	1	3
	L-363	Haematopoietic & Lymphoid Tissue	Lymphoid Neoplasm	924239	0.911861	0.928346	0.943307	0.903499	0.954166	0.943942	0.900408	0.922663	0.89351	0.805728	0.121338	0.016391	0.0211513	0.0511694	0.0346869	0.0344277	0.0368122	0.0196152	0.021032	0.0326754	0.0211586	0.022577	0.0632704	0.0705686	0.0404348	5	15533	55404529	1	2
	L-428	Haematopoietic & Lymphoid Tissue	Lymphoid Neoplasm	907322	0.863217	0.930788	0.940521	0.921044	0.535409	0.944324	0.904978	0.895499	0.869032	0.35954	0.203925	0.0160431	0.0211833	0.0606007	0.0313069	0.0388936	0.0394254	0.0285032	0.0209847	0.0407032	0.0210329	0.0246461	0.0804312	0.071135	0.0411542	5	3783751	52834015	2	5
	L-540	Haematopoietic & Lymphoid Tissue	Lymphoid Neoplasm	907323	0.919527	0.911587	0.937598	0.873899	0.948544	0.927612	0.894572	0.933187	0.76674	0.478137	0.219884	0.0174028	0.0287053	0.0487237	0.0362712	0.0525631	0.0280674	0.0187791	0.0187182	0.0564582	0.0204413	0.0303634	0.0605274	0.0641071	0.0530923	5	5163481	110802730	1	3
	LAMA-84	Haematopoietic & Lymphoid Tissue	Haematopoietic Neoplasm	907783	0.927462	0.920343	0.957418	0.894723	0.955784	0.937009	0.895387	0.930796	0.846658	0.451957	0.116347	0.0142845	0.0201607	0.0491348	0.038077	0.0503915	0.034458	0.0183411	0.0159551	0.0227266	0.0172983	0.034422	0.0768405	0.072495	0.0415948	5	15533	157709207	2	4
	LC4-1	Haematopoietic & Lymphoid Tissue	Haematopoietic Neoplasm	907787	0.929525	0.920564	0.943336	0.88655	0.944724	0.931209	0.899091	0.955384	0.896078	0.943028	0.105733	0.0175667	0.0231124	0.0433777	0.0345709	0.0591806	0.0354853	0.0173696	0.0197304	0.0205094	0.0201858	0.036765	0.0568564	0.144681	0.0447928	5	15533	28489325	1	2
	LOUCY	Haematopoietic & Lymphoid Tissue	Lymphoid Neoplasm	907789	0.905393	0.920031	0.941854	0.879769	0.93632	0.939119	0.893645	0.930954	0.880422	0.876788	0.151994	0.0162798	0.0260937	0.0504351	0.035756	0.0449234	0.0276633	0.0230794	0.0238471	0.0313428	0.0189809	0.0266679	0.0577689	0.04582	0.0463424	5	15533	14900357	2	4
	MC116	Haematopoietic & Lymphoid Tissue	Lymphoid Neoplasm	907799	0.93856	0.934363	0.957798	0.904212	0.527558	0.945227	0.921702	0.951365	0.745102	0.628263	0.167185	0.0169193	0.0224854	0.0458223	0.0403962	0.0327045	0.0481738	0.0176324	0.0210126	0.0327211	0.0217932	0.0212963	0.0467871	0.0565537	0.0327705	5	15533	39415860	1	2
	MC-CAR	Haematopoietic & Lymphoid Tissue	Lymphoid Neoplasm	683665	0.934209	0.946978	0.950718	0.927635	0.76208	0.953016	0.922171	0.945796	0.918338	0.949375	0.19089	0.0196464	0.0308334	0.078082	0.0425143	0.0437004	0.0504618	0.0266546	0.0252078	0.0440835	0.0251098	0.0446553	0.106638	0.110499	0.0469478	5	15533	165148145	1	2
	ME-1	Haematopoietic & Lymphoid Tissue	Acute Myeloid Leukemia	1330942	0.936884	0.933206	0.953615	0.898201	0.945476	0.931795	0.901176	0.944285	0.132287	0.217995	0.133669	0.0151553	0.0237973	0.0500846	0.0357188	0.0436468	0.0729202	0.0169815	0.0154626	0.0272467	0.0239541	0.0288055	0.0670132	0.0547496	0.0463018	5	15533	45074633	1	2
	MEG-01	Haematopoietic & Lymphoid Tissue	Haematopoietic Neoplasm	908126	0.931543	0.926097	0.953824	0.907219	0.957134	0.94522	0.925557	0.938935	0.154093	0.12773	0.131708	0.016757	0.025081	0.0540696	0.035409	0.0313381	0.0395979	0.0193477	0.0196802	0.0280495	0.0200188	0.0191062	0.0659445	0.0923407	0.0371443	5	15533	64709828	0	2
	MHH-CALL-2	Haematopoietic & Lymphoid Tissue	Lymphoid Neoplasm	908132	0.940047	0.911338	0.946452	0.85866	0.959377	0.912605	0.876084	0.949841	0.830298	0.939048	0.0739111	0.0174084	0.0247296	0.0697763	0.0705662	0.0365199	0.0323704	0.0175835	0.0156808	0.0248771	0.0225356	0.019377	0.0578024	0.0797015	0.0703097	5	15533	7169477	0	2
	MHH-CALL-4	Haematopoietic & Lymphoid Tissue	Lymphoid Neoplasm	908133	0.933774	0.925645	0.950088	0.896739	0.955672	0.935816	0.910373	0.944983	0.881367	0.947112	0.10579	0.0208297	0.0294445	0.0699364	0.0475965	0.0596928	0.0809909	0.0282942	0.0259648	0.0396851	0.0266872	0.0567986	0.102322	0.208519	0.0878091	5	2635891	26230491	1	2
	MHH-PREB-1	Haematopoietic & Lymphoid Tissue	Lymphoid Neoplasm	908136	0.945186	0.93324	0.957579	0.910697	0.71454	0.953577	0.923952	0.948382	0.902829	0.954522	0.244098	0.0198321	0.0275991	0.0592649	0.0458842	0.0368467	0.0350468	0.0201363	0.0203665	0.0595365	0.0250477	0.0253057	0.0330459	0.0531019	0.0325732	5	15533	180790321	1	2
	ML-2	Haematopoietic & Lymphoid Tissue	Haematopoietic Neoplasm	908141	0.91614	0.93297	0.944558	0.90244	0.951511	0.942515	0.90119	0.927366	0.668916	0.564985	0.151357	0.0163722	0.0223541	0.0478172	0.0369829	0.034891	0.0422064	0.0213898	0.0230653	0.0269299	0.0202136	0.0304291	0.0669592	0.0743335	0.0461579	5	15533	52452763	1	2
	MLMA	Haematopoietic & Lymphoid Tissue	Lymphoid Neoplasm	908142	0.906105	0.895937	0.940794	0.877592	0.684423	0.922797	0.874119	0.938001	0.842954	0.939996	0.104372	0.0184354	0.0297255	0.0690534	0.0436991	0.053197	0.0385009	0.0257049	0.0257299	0.0309723	0.0271258	0.045369	0.0855666	0.062159	0.041171	5	15533	11795809	1	2
	MM1S	Haematopoietic & Lymphoid Tissue	Myeloma	1659818	0.900059	0.941398	0.952524	0.918222	0.952295	0.945822	0.922674	0.932496	0.925769	0.63261	0.104552	0.0185474	0.0261221	0.0682524	0.0384946	0.0424016	0.0399527	0.0238489	0.0188058	0.0308241	0.0243123	0.0480373	0.0790105	0.0669105	0.0443846	5	15533	104202643	1	2
	MN-60	Haematopoietic & Lymphoid Tissue	Lymphoid Neoplasm	908143	0.923712	0.930056	0.594893	0.937018	0.564314	0.944306	0.902971	0.591394	0.903882	0.608626	0.145656	0.01622	0.0253204	0.0552996	0.0323362	0.0580755	0.22692	0.024582	0.0275547	0.0297346	0.0191693	0.0443517	0.0832473	0.0699929	0.0336974	5	15533	22712896	1	2
	MOLM-13	Haematopoietic & Lymphoid Tissue	Acute Myeloid Leukemia	1330947	0.931871	0.942371	0.92791	0.909062	0.954989	0.945126	0.92333	0.935619	0.623983	0.235413	0.0915314	0.0179269	0.0226319	0.0530416	0.0320403	0.0449159	0.0592028	0.0251465	0.0166263	0.0267092	0.01937	0.0241231	0.0399366	0.069069	0.0397423	5	15533	180790321	1	2
	MOLT-13	Haematopoietic & Lymphoid Tissue	Lymphoid Neoplasm	908146	0.929408	0.942305	0.958807	0.928432	0.956196	0.964945	0.942759	0.91475	0.939149	0.9594	0.107379	0.0144805	0.0180557	0.0432263	0.035237	0.0295366	0.0368292	0.0195374	0.0169174	0.0255211	0.0188436	0.024265	0.0592921	0.0697636	0.0440547	5	15533	12994043	1	2
	MONO-MAC-6	Haematopoietic & Lymphoid Tissue	Haematopoietic Neoplasm	908148	0.936766	0.927111	0.948299	0.914101	0.956273	0.94018	0.915183	0.940898	0.123308	0.0986603	0.104512	0.0176901	0.0245328	0.0491329	0.0406395	0.0534187	0.166096	0.0408688	0.0256966	0.0268489	0.0220801	0.0262841	0.0555636	0.0758787	0.0466022	5	15533	7169477	1	2
	MO-T	Haematopoietic & Lymphoid Tissue	Lymphoid Neoplasm	908149	0.925338	0.925175	0.940315	0.90605	0.933287	0.935293	0.900951	0.886514	0.540565	0.139699	0.111339	0.0165584	0.0218433	0.0549018	0.0356031	0.0508401	0.074068	0.0228458	0.0328081	0.0276217	0.0206397	0.0347596	0.0974235	0.0674807	0.0432502	5	15533	108558520	1	2
	MV-4-11	Haematopoietic & Lymphoid Tissue	Haematopoietic Neoplasm	908156	0.924745	0.911321	0.938335	0.911732	0.955567	0.934802	0.886418	0.940029	0.727336	0.181944	0.114554	0.0152734	0.0224167	0.0513815	0.0418889	0.0604272	0.169396	0.0352306	0.0295006	0.0284312	0.0221149	0.0357229	0.0807952	0.101647	0.0514976	5	15533	41541701	1	2
	NALM-6	Haematopoietic & Lymphoid Tissue	Lymphoid Neoplasm	908158	0.926255	0.91785	0.950639	0.877273	0.672976	0.940039	0.896217	0.946286	0.86861	0.938918	0.227805	0.022192	0.032195	0.0774548	0.0448372	0.0399073	0.0574742	0.0290587	0.0235491	0.0490743	0.0261201	0.0393347	0.0908588	0.61261	0.0520628	5	15533	129706639	1	2
	NAMALWA	Haematopoietic & Lymphoid Tissue	Burkitt'S Lymphoma	908159	0.926	0.941665	0.951139	0.91568	0.951941	0.949996	0.928748	0.926331	0.924636	0.795473	0.252567	0.019428	0.0286385	0.081367	0.0374751	0.0448066	0.0721168	0.0251007	0.0260116	0.0507005	0.0234348	0.0525237	0.116939	0.0810698	0.0399462	5	112712	9422235	2	6
	NCI-H929	Haematopoietic & Lymphoid Tissue	Multiple Myeloma	724825	0.942654	0.932314	0.949077	0.901475	0.943462	0.948498	0.917126	0.946011	0.903831	0.63483	0.101518	0.0188593	0.0254634	0.0645943	0.0411988	0.0430102	0.0361491	0.0191358	0.019372	0.0299227	0.0225291	0.038358	0.0682362	0.0618725	0.0373564	5	15533	107338352	1	2
	NKM-1	Haematopoietic & Lymphoid Tissue	Haematopoietic Neoplasm	908448	0.904223	0.926322	0.950579	0.902666	0.952304	0.943301	0.922851	0.936415	0.910861	0.937204	0.143875	0.0158164	0.0271605	0.0456204	0.0332959	0.0457715	0.126755	0.0241646	0.027861	0.0352574	0.0227736	0.0285247	0.0832065	0.0876137	0.218892	5	15533	49825365	1	2
	NOMO-1	Haematopoietic & Lymphoid Tissue	Haematopoietic Neoplasm	908451	0.903384	0.9424	0.922766	0.948454	0.937315	0.957666	0.947323	0.911299	0.381015	0.301078	0.0718783	0.0131845	0.0206683	0.0438057	0.0273922	0.0545481	0.0685999	0.0303883	0.0247623	0.0261943	0.01622	0.0378485	0.0758604	0.0711081	0.0401812	5	15533	10145913	1	4
	NU-DUL-1	Haematopoietic & Lymphoid Tissue	B Cell Lymphoma	1330982	0.93753	0.925472	0.649076	0.909363	0.955568	0.948257	0.916644	0.940896	0.909618	0.943801	0.193251	0.017238	0.0224934	0.0485814	0.0363812	0.0413926	0.0412283	0.0246557	0.020653	0.0381234	0.021497	0.0291937	0.0681865	0.0641513	0.0395495	5	15533	59250506	1	2
	OCI-AML2	Haematopoietic & Lymphoid Tissue	Haematopoietic Neoplasm	910947	0.919677	0.918014	0.946025	0.873712	0.567921	0.934702	0.898351	0.921396	0.163495	0.0518564	0.0825803	0.0166661	0.0231506	0.0498458	0.031769	0.0348362	0.0310989	0.0214531	0.0167267	0.0234929	0.0186245	0.0209946	0.0763706	0.0512424	0.187643	5	15533	29935020	1	2
	OCI-AML3	Haematopoietic & Lymphoid Tissue	Acute Myeloid Leukemia	1290455	0.922198	0.939052	0.947409	0.915536	0.9288	0.931457	0.91289	0.922125	0.109285	0.0700856	0.0761802	0.0140906	0.0185689	0.0511977	0.0297264	0.0645381	0.168999	0.0282902	0.0604377	0.0228531	0.0167186	0.0305123	0.0868442	0.0794217	0.0543222	5	15533	7167673	1	3
	OCI-AML5	Haematopoietic & Lymphoid Tissue	Acute Myeloid Leukemia	1330983	0.943785	0.900461	0.942316	0.889062	0.937678	0.931338	0.886589	0.938409	0.140842	0.0805815	0.0813133	0.0163466	0.0260036	0.0587169	0.053423	0.0586	0.0498365	0.0283182	0.0234581	0.0255551	0.0213603	0.0250391	0.0374083	0.0838998	0.0474204	5	15533	35585387	1	2
	OCI-LY-19	Haematopoietic & Lymphoid Tissue	B Cell Lymphoma	1330984	0.955787	0.95033	0.943299	0.88913	0.639357	0.934652	0.905446	0.950577	0.867845	0.695963	0.0986172	0.015595	0.0212193	0.0525942	0.0399701	0.0290362	0.023296	0.0123878	0.00903054	0.0305025	0.0180676	0.0177956	0.0213396	0.0327789	0.0261565	5	15533	18857003	1	2
	OCI-M1	Haematopoietic & Lymphoid Tissue	Acute Myeloid Leukemia	1330985	0.940919	0.923598	0.955558	0.914167	0.95464	0.929351	0.898126	0.941686	0.869136	0.614354	0.130284	0.0159344	0.029252	0.0537375	0.0524417	0.0831252	0.032743	0.019262	0.0151868	0.0251449	0.0233679	0.0243563	0.0445433	0.0635167	0.0365243	5	15533	39391544	1	3
	P12-ICHIKAWA	Haematopoietic & Lymphoid Tissue	Lymphoid Neoplasm	909251	0.917532	0.925757	0.954987	0.910307	0.958273	0.934548	0.906064	0.929524	0.894945	0.921429	0.222859	0.0157105	0.0268509	0.0603294	0.0374783	0.0376193	0.0490382	0.0278226	0.0186376	0.0404679	0.0227412	0.0269829	0.0671645	0.0620207	0.0614903	5	15533	6859077	2	4
	P30-OHK	Haematopoietic & Lymphoid Tissue	Lymphoid Neoplasm	909252	0.562256	0.927077	0.933173	0.876501	0.149643	0.937596	0.902139	0.932809	0.882178	0.914998	0.146232	0.0198029	0.0287431	0.0710565	0.0400074	0.0428335	0.0839697	0.0358722	0.0275043	0.0426798	0.0258804	0.0487821	0.112065	0.0728788	0.0390859	5	15533	35798304	1	2
	P31-FUJ	Haematopoietic & Lymphoid Tissue	Haematopoietic Neoplasm	909253	0.916402	0.919071	0.950725	0.885152	0.940398	0.937508	0.903927	0.94822	0.887179	0.934205	0.243493	0.020538	0.0258824	0.0535159	0.0390435	0.0490938	0.139569	0.0286517	0.0314812	0.0365301	0.0241171	0.0231304	0.0489769	0.0673194	0.0396472	5	15533	43485034	1	2
	PF-382	Haematopoietic & Lymphoid Tissue	Lymphoid Neoplasm	909260	0.912266	0.912736	0.936773	0.876379	0.939483	0.92513	0.876875	0.943676	0.769997	0.755473	0.116629	0.0177699	0.0249547	0.0581908	0.039618	0.0435941	0.0473329	0.0242375	0.0205021	0.0387775	0.0244729	0.0336354	0.0820742	0.069378	0.0447531	5	15533	57321646	2	4
	PL-21	Haematopoietic & Lymphoid Tissue	Acute Myeloid Leukemia	1330991	0.917979	0.932448	0.953053	0.905067	0.954959	0.941678	0.883595	0.934256	0.111061	0.149196	0.126921	0.0144176	0.0284268	0.0617563	0.0310451	0.0544398	0.0632192	0.0319329	0.024142	0.0314338	0.0231006	0.0815353	0.100997	0.063885	0.0436915	5	1546361	9999146	2	4
	QIMR-WIL	Haematopoietic & Lymphoid Tissue	Haematopoietic Neoplasm	910545	0.924735	0.937864	0.955517	0.911528	0.957137	0.942475	0.922555	0.905427	0.918905	0.702587	0.148879	0.0165387	0.0283296	0.0588158	0.0372812	0.0362657	0.0463237	0.0229018	0.0177308	0.0304683	0.0238305	0.0334992	0.0751138	0.0681806	0.0376086	5	15533	8702241	1	2
	RAMOS-2G6-4C10	Haematopoietic & Lymphoid Tissue	Lymphoid Neoplasm	910401	0.925112	0.834903	0.134865	0.836168	0.897155	0.867105	0.789666	0.932945	0.723059	0.9074	0.239384	0.023975	0.0310167	0.105797	0.0776689	0.0397674	0.0506703	0.0210804	0.0458301	0.0546643	0.0369138	0.0309934	0.0568629	0.100198	0.0404484	5	15533	26164670	1	2
	RC-K8	Haematopoietic & Lymphoid Tissue	B Cell Lymphoma	1330995	0.931578	0.940568	0.943164	0.927404	0.94008	0.950591	0.919104	0.92639	0.927427	0.672483	0.169077	0.015249	0.0209555	0.0536554	0.0363515	0.0506648	0.0507781	0.0283932	0.0228844	0.0343923	0.0195829	0.025323	0.0630566	0.0687333	0.0422665	5	2999275	10501909	1	3
	REH	Haematopoietic & Lymphoid Tissue	Lymphoid Neoplasm	909696	0.943042	0.936542	0.95528	0.910571	0.953543	0.93985	0.905076	0.939444	0.8955	0.948626	0.134984	0.015838	0.0222427	0.0446014	0.0325725	0.0875357	0.201549	0.0326183	0.0276908	0.0310316	0.0204282	0.0342482	0.0807751	0.0813361	0.046593	5	15533	111962676	1	2
	RL	Haematopoietic & Lymphoid Tissue	Lymphoid Neoplasm	910861	0.946128	0.920104	0.937336	0.869322	0.951141	0.938352	0.894875	0.9442	0.800463	0.688569	0.314855	0.0247757	0.0371482	0.101843	0.0618075	0.0325385	0.0484369	0.0319166	0.0237333	0.043145	0.0321832	0.0375242	0.141905	0.0701317	0.0528776	5	15533	155571930	1	2
	RPMI-6666	Haematopoietic & Lymphoid Tissue	Lymphoid Neoplasm	909701	0.931545	0.933909	0.925006	0.916596	0.948351	0.941372	0.900471	0.643509	0.901466	0.902561	0.109056	0.0198666	0.0291628	0.0699493	0.0411038	0.0529295	0.0679386	0.0260493	0.0232937	0.0297589	0.0227371	0.0484554	0.104223	0.0864423	0.0509195	5	15533	108612057	1	2
	RPMI-8402	Haematopoietic & Lymphoid Tissue	Lymphoid Neoplasm	909702	0.947157	0.926141	0.955635	0.901617	0.94885	0.943773	0.911245	0.935424	0.896805	0.952287	0.199133	0.0175876	0.0230404	0.0533772	0.0445169	0.0383615	0.0386267	0.0205831	0.0159036	0.0387004	0.0228656	0.0293907	0.0848264	0.0943301	0.427545	5	15533	11878654	2	4
	RPMI-8866	Haematopoietic & Lymphoid Tissue	Haematopoietic Neoplasm	910544	0.929235	0.922855	0.950685	0.893461	0.951907	0.934161	0.911532	0.954685	0.909062	0.937112	0.201408	0.0169612	0.0240644	0.0507487	0.0387222	0.0752977	0.1543	0.0286685	0.0744751	0.0522053	0.0207031	0.0266415	0.0631021	0.0639949	0.0336165	5	15533	41523978	1	2
	RS4-11	Haematopoietic & Lymphoid Tissue	Haematopoietic Neoplasm	909703	0.949315	0.909781	0.950152	0.875932	0.948508	0.935559	0.899267	0.905515	0.64551	0.627582	0.132911	0.0146812	0.0262923	0.061668	0.033783	0.0482219	0.0659615	0.0324808	0.0307527	0.0342266	0.0222255	0.0301289	0.0800654	0.0715686	0.0483501	5	15533	19188359	1	2
	SCC-3	Haematopoietic & Lymphoid Tissue	Lymphoid Neoplasm	910930	0.922711	0.917821	0.939287	0.873103	0.934334	0.922858	0.881024	0.931122	0.247708	0.0878575	0.312294	0.0217445	0.0356569	0.0881071	0.0453118	0.0599911	0.0932929	0.025626	0.0288191	0.0443437	0.0293712	0.0488939	0.0882875	0.117634	0.0578419	5	15533	143444377	1	2
	SIG-M5	Haematopoietic & Lymphoid Tissue	Haematopoietic Neoplasm	909715	0.913319	0.938269	0.944317	0.910412	0.942854	0.941952	0.857721	0.854126	0.417001	0.405839	0.136336	0.0191815	0.0276355	0.0799599	0.0481177	0.0514255	0.0691233	0.0285762	0.0215918	0.0292651	0.0232701	0.0508265	0.119883	0.073277	0.0511216	5	15533	57321646	2	4
	SKM-1	Haematopoietic & Lymphoid Tissue	Haematopoietic Neoplasm	909722	0.914738	0.920636	0.955468	0.900692	0.953311	0.938497	0.918253	0.948769	0.907709	0.898796	0.120118	0.0178215	0.0250299	0.0495354	0.0334488	0.0400756	0.054077	0.0202213	0.0213963	0.0345455	0.0232198	0.0283428	0.0521617	0.065114	0.0544395	5	15533	34392615	2	5
	SK-MM-2	Haematopoietic & Lymphoid Tissue	Lymphoid Neoplasm	753612	0.914508	0.931866	0.947338	0.917978	0.69343	0.942546	0.907504	0.938228	0.915344	0.0902109	0.128245	0.0155789	0.0220979	0.0475679	0.0405517	0.0557536	0.15282	0.0229853	0.0248859	0.0271588	0.0193544	0.0244772	0.0674007	0.0736872	0.0417037	5	15533	11521034	1	2
	SR	Haematopoietic & Lymphoid Tissue	Lymphoid Neoplasm	905965	0.904498	0.93079	0.95129	0.926485	0.590049	0.945354	0.931613	0.93748	0.931968	0.713126	0.145801	0.014493	0.0202194	0.0494832	0.0356121	0.0469815	0.0611722	0.0226742	0.0191495	0.0445671	0.0208826	0.0280249	0.0642301	0.0560928	0.0358972	5	15533	57321646	1	3
	ST486	Haematopoietic & Lymphoid Tissue	Lymphoid Neoplasm	910906	0.929631	0.923325	0.946573	0.910959	0.950398	0.946981	0.923322	0.93738	0.89892	0.938104	0.265927	0.0183701	0.0317004	0.0636162	0.0464398	0.0351997	0.0785518	0.0258495	0.0254474	0.0768466	0.0279022	0.023544	0.0512133	0.0871246	0.0500451	5	15533	11910541	1	2
	SU-DHL-1	Haematopoietic & Lymphoid Tissue	Lymphoid Neoplasm	909742	0.909736	0.924075	0.916974	0.882809	0.925761	0.943277	0.903562	0.942826	0.625819	0.219936	0.206422	0.0192944	0.029757	0.079847	0.0400864	0.049715	0.0759564	0.0287778	0.0252781	0.0477843	0.0233464	0.0416427	0.104253	0.0702213	0.0797	5	5799987	30561245	2	4
	SU-DHL-10	Haematopoietic & Lymphoid Tissue	B Cell Lymphoma	1331033	0.938283	0.91787	0.945828	0.914209	0.669929	0.952734	0.898325	0.96156	0.904373	0.54321	0.115085	0.0150362	0.0246675	0.0594416	0.045839	0.0436555	0.0308662	0.0239039	0.0149226	0.0248962	0.0217614	0.0155737	0.0345496	0.053524	0.0442252	5	15533	52233027	1	2
	SU-DHL-4	Haematopoietic & Lymphoid Tissue	B Cell Lymphoma	1331035	0.931866	0.928126	0.948448	0.900802	0.948863	0.9427	0.904525	0.951729	0.90141	0.93814	0.153146	0.0158951	0.0244071	0.0501328	0.0362784	0.0354557	0.0346392	0.0267106	0.0185482	0.0278731	0.023226	0.024068	0.0668028	0.0463605	0.0397362	5	15533	115356152	1	2
	SU-DHL-5	Haematopoietic & Lymphoid Tissue	B Cell Lymphoma	1331036	0.930823	0.939089	0.956239	0.90891	0.819628	0.946544	0.923804	0.928774	0.919088	0.757085	0.205084	0.0182877	0.0263649	0.076914	0.0408069	0.0384885	0.0558248	0.0241606	0.0255324	0.0345782	0.0229211	0.0568278	0.115183	0.105301	0.0343905	5	15533	84409231	2	4
	SU-DHL-6	Haematopoietic & Lymphoid Tissue	B Cell Lymphoma	1331037	0.789251	0.951368	0.961455	0.91099	0.960031	0.951141	0.932624	0.768733	0.924501	0.513969	0.180155	0.0192768	0.0298022	0.0886434	0.0375186	0.0484778	0.130402	0.0328584	0.0353441	0.0337249	0.0235568	0.0480788	0.114925	0.0917064	0.0436796	5	15533	97468211	1	2
	SU-DHL-8	Haematopoietic & Lymphoid Tissue	B Cell Lymphoma	1331038	0.941141	0.899966	0.951858	0.881987	0.948161	0.807906	0.884648	0.941585	0.844386	0.71935	0.224567	0.0198293	0.0298604	0.0594903	0.051127	0.0427874	0.0670732	0.0228195	0.0232336	0.067973	0.0302721	0.0365002	0.05081	0.0661535	0.0344904	5	15533	62523339	1	2
	SUP-B15	Haematopoietic & Lymphoid Tissue	Acute Lymphoblastic Leukemia	1247871	0.927509	0.918143	0.94915	0.896588	0.948279	0.920482	0.89099	0.946727	0.876613	0.948664	0.17814	0.0158666	0.0233292	0.0599748	0.0418752	0.0491139	0.11036	0.0300844	0.0246264	0.0313602	0.0190718	0.0351308	0.0782947	0.173527	0.0380316	5	15533	10676692	1	2
	SUP-B8	Haematopoietic & Lymphoid Tissue	Lymphoid Neoplasm	910209	0.931198	0.921971	0.61859	0.898167	0.863612	0.940485	0.911243	0.945705	0.920192	0.936578	0.158115	0.0161456	0.0243285	0.0678358	0.0300791	0.0431718	0.108469	0.0246787	0.035909	0.0301461	0.0205839	0.0322324	0.0750485	0.0692276	0.056885	5	15533	39616553	1	2
	SUP-HD1	Haematopoietic & Lymphoid Tissue	Hodgkin Lymphoma	1331039	0.929924	0.942267	0.94777	0.918557	0.94263	0.9451	0.933188	0.937321	0.919454	0.18209	0.231205	0.0195363	0.0271209	0.0706189	0.0415796	0.035904	0.0602886	0.0259736	0.0220367	0.0481806	0.0232811	0.0342721	0.0986733	0.0594689	0.0455963	5	15533	37374124	0	2
	SUP-M2	Haematopoietic & Lymphoid Tissue	Anaplastic Large Cell Lymphoma	1331040	0.919227	0.950503	0.949206	0.923784	0.806026	0.942797	0.922999	0.921745	0.118762	0.201097	0.196183	0.0189797	0.0256817	0.0827141	0.0395634	0.056118	0.0928495	0.0329811	0.0251499	0.0362389	0.0273812	0.0616984	0.119437	0.090193	0.0328277	5	15533	101155575	1	3
	SUP-T1	Haematopoietic & Lymphoid Tissue	Lymphoid Neoplasm	909743	0.922947	0.915194	0.951892	0.871687	0.952721	0.931598	0.89173	0.942722	0.877774	0.946787	0.189072	0.0206038	0.0256124	0.0620168	0.0434441	0.0394735	0.0738162	0.0197216	0.0217765	0.0457883	0.0223966	0.0280641	0.0652077	0.0756182	0.0493633	5	2725775	21435364	1	2
	THP-1	Haematopoietic & Lymphoid Tissue	Haematopoietic Neoplasm	909771	0.929907	0.93039	0.95294	0.913003	0.954818	0.944244	0.918961	0.937717	0.19163	0.166389	0.115275	0.0150335	0.0229106	0.043045	0.0321887	0.0416079	0.132546	0.0284943	0.0203946	0.0257284	0.0180462	0.0369344	0.0727517	0.100137	0.0396416	5	5713635	38716873	1	2
	TUR	Haematopoietic & Lymphoid Tissue	Lymphoid Neoplasm	909773	0.940955	0.932595	0.9556	0.897304	0.941016	0.942036	0.903805	0.948848	0.14604	0.241395	0.19155	0.0164099	0.0273994	0.0555179	0.0328371	0.0599215	0.107877	0.0200532	0.0234981	0.0517129	0.023247	0.0321052	0.0580922	0.0777936	0.104065	5	15533	58659388	0	2
	U-266	Haematopoietic & Lymphoid Tissue	Lymphoid Neoplasm	753615	0.921956	0.923308	0.948906	0.859931	0.952174	0.913905	0.852659	0.888527	0.870089	0.418063	0.103417	0.0154116	0.0262175	0.0552791	0.0404898	0.0431235	0.0281805	0.0232755	0.0170731	0.0328874	0.0203389	0.0240543	0.0605414	0.0578479	0.0333316	5	15533	19432141	1	2
	U-698-M	Haematopoietic & Lymphoid Tissue	Lymphoid Neoplasm	909777	0.932591	0.916976	0.95337	0.889052	0.949475	0.949715	0.911911	0.929539	0.88854	0.927259	0.190507	0.0156893	0.0250099	0.0496778	0.0339761	0.0379846	0.0424563	0.0171294	0.0238181	0.0383	0.020328	0.0337413	0.0457928	0.0556648	0.0298415	5	4394696	143396282	1	2
	VAL	Haematopoietic & Lymphoid Tissue	B Cell Lymphoma	1331048	0.710706	0.93453	0.94533	0.909196	0.9538	0.958816	0.917933	0.937054	0.914885	0.611602	0.175282	0.0172297	0.0268179	0.0503125	0.0416023	0.0521403	0.0776394	0.0391038	0.022629	0.0274246	0.0207261	0.0334009	0.0481387	0.0723707	0.0411959	5	15533	128492983	1	2
	WSU-DLCL2	Haematopoietic & Lymphoid Tissue	B Cell Lymphoma	1331050	0.936322	0.917905	0.96085	0.892053	0.957251	0.911538	0.873624	0.940749	0.783824	0.704984	0.130493	0.0173482	0.0239699	0.0827621	0.0357551	0.0315258	0.0328658	0.0151742	0.0105708	0.0263736	0.0207621	0.0146289	0.0429994	0.049007	0.0346559	5	15533	11910541	1	2
	WSU-NHL	Haematopoietic & Lymphoid Tissue	Lymphoid Neoplasm	909785	0.883756	0.934409	0.649274	0.892943	0.94967	0.743639	0.90445	0.900868	0.83533	0.154243	0.129299	0.0167194	0.021425	0.053591	0.0364141	0.0486557	0.0786342	0.024245	0.0174719	0.0264161	0.0225432	0.0268677	0.0571083	0.0795886	0.0382828	5	15533	36199073	1	2
	YT	Haematopoietic & Lymphoid Tissue	Lymphoid Neoplasm	946358	0.927542	0.916257	0.955158	0.887344	0.944136	0.934637	0.904546	0.937917	0.867541	0.945834	0.201985	0.0160698	0.0231863	0.0491874	0.0319828	0.0517437	0.0375971	0.0222171	0.0192721	0.0370596	0.0192368	0.0258708	0.0441072	0.365843	0.0770719	5	6219665	14233096	1	3
	BICR31	Head & Neck	Tongue Squamous Carcinoma	1290725	0.896424	0.944286	0.862402	0.925162	0.956965	0.950823	0.930345	0.900714	0.936025	0.903368	0.0665029	0.01641	0.0227577	0.0581211	0.0342261	0.0480777	0.0499807	0.0276436	0.0211755	0.0259906	0.0196901	0.0609795	0.117535	0.0928561	0.0393249	5	15533	33895453	2	4
	PCI-38	Head & Neck	Head & Neck	1240205	0.918625	0.865329	0.929114	0.829637	0.919106	0.856688	0.789319	0.926636	0.760052	0.919327	0.096251	0.0179122	0.0284476	0.0506289	0.0425213	0.0529292	0.0358945	0.0248355	0.0201336	0.0279513	0.0256698	0.0208949	0.0471196	0.071394	0.0421476	5	1639901	7652834	1	3
	DIFI	Intestine	Na	1789883	0.924875	0.949299	0.952889	0.925093	0.957486	0.95387	0.921505	0.944489	0.904894	0.691378	0.10252	0.0172578	0.0261704	0.0628942	0.029612	0.0608045	0.0718822	0.0456941	0.0245225	0.025534	0.0232171	0.0583071	0.132527	0.112357	0.0384664	5	15533	11905327	2	5
	769-P	Kidney	Carcinoma	910922	0.898733	0.925048	0.95339	0.910034	0.941952	0.946217	0.912896	0.91565	0.907757	0.929174	0.109675	0.0155653	0.0196574	0.0418616	0.030201	0.0387651	0.0398584	0.0203955	0.0266155	0.0206446	0.017198	0.0273821	0.063361	0.10295	0.0410341	5	15533	58935530	1	2
	786-0	Kidney	Clear Cell Renal Cell Carcinoma	905947	0.865305	0.923013	0.938339	0.90776	0.939953	0.936936	0.906426	0.91329	0.913739	0.605061	0.0962547	0.0163148	0.0283226	0.0642365	0.0320228	0.0725469	0.0983405	0.0311673	0.0479627	0.0271477	0.0218393	0.0607118	0.0924165	0.0763574	0.0422563	5	1944487	24791380	2	6
	A704	Kidney	Carcinoma	910920	0.930958	0.908982	0.955703	0.898589	0.873466	0.921573	0.707354	0.925643	0.652774	0.071827	0.119242	0.0176684	0.0235297	0.0583679	0.0422063	0.0395235	0.0430941	0.0204388	0.0184704	0.0319555	0.0230374	0.032009	0.0616903	0.0784947	0.0449997	5	15533	40521705	1	2
	BB65-RCC	Kidney	Carcinoma	753533	0.925626	0.929939	0.949168	0.893909	0.953184	0.945932	0.924617	0.92998	0.905601	0.942707	0.146692	0.0167538	0.0263214	0.0874182	0.0389058	0.0551009	0.135709	0.0303372	0.0429458	0.0262863	0.01962	0.0677037	0.105242	0.0857528	0.0464008	5	15533	11866716	1	2
	BFTC-909	Kidney	Carcinoma	910698	0.904422	0.925281	0.946519	0.889074	0.947022	0.937065	0.909474	0.903307	0.875597	0.774403	0.127729	0.0157495	0.0235248	0.0525661	0.0365214	0.0461205	0.036058	0.0196734	0.0169556	0.0251995	0.0217081	0.0221053	0.0616822	0.0607405	0.0398328	5	4673835	11313704	2	4
	CAKI-1	Kidney	Carcinoma	905963	0.922552	0.932075	0.954507	0.902428	0.948076	0.945421	0.916656	0.922141	0.894767	0.896171	0.0776861	0.0183968	0.0258888	0.0550439	0.0389385	0.0499138	0.130244	0.0346607	0.0424203	0.0342475	0.023224	0.10229	0.135117	0.0949759	0.0490874	5	15533	14988284	2	4
	CAL-54	Kidney	Carcinoma	910952	0.928775	0.909208	0.940837	0.895247	0.939131	0.935634	0.884234	0.917094	0.882854	0.928082	0.112334	0.0204413	0.0261906	0.0666721	0.0682876	0.0400328	0.0369893	0.0215214	0.019815	0.0308334	0.0228044	0.0240817	0.0405661	0.0520829	0.0392887	5	15533	55815055	1	2
	G-401	Kidney	Rhabdoid Tumour	907299	0.916824	0.914326	0.929861	0.886996	0.951634	0.940269	0.913956	0.918714	0.868133	0.913681	0.116864	0.0156279	0.0241293	0.0486785	0.0390648	0.0379518	0.0483001	0.0202155	0.0168273	0.0260106	0.0196819	0.0245521	0.0655441	0.0766925	0.0348731	5	15533	12800890	1	2
	HA7-RCC	Kidney	Carcinoma	753558	0.92261	0.871748	0.924346	0.839706	0.901123	0.895077	0.84607	0.923356	0.761454	0.268779	0.130817	0.0150473	0.0211153	0.0496748	0.0345123	0.0417063	0.0458315	0.0185699	0.0189079	0.0307677	0.0235734	0.0259102	0.0592887	0.0647493	0.0495009	5	3816314	17727683	2	5
	KMRC-1	Kidney	Carcinoma	1298168	0.933844	0.891101	0.941295	0.879242	0.951364	0.931769	0.908254	0.939498	0.832621	0.771008	0.10732	0.0197514	0.0268635	0.0581706	0.0512923	0.0479301	0.0380185	0.0187699	0.0185734	0.0298754	0.0219268	0.0239684	0.0725778	0.0651339	0.0461445	5	15533	8190493	1	3
	KMRC-20	Kidney	Na	1298169	0.896567	0.918502	0.94229	0.900613	0.938553	0.937114	0.894827	0.92649	0.908204	0.498325	0.115804	0.017134	0.0237318	0.0548478	0.0496776	0.0424663	0.0438681	0.0196421	0.0181689	0.0267852	0.0241993	0.031848	0.0552894	0.0676231	0.0360053	5	15533	43271547	1	3
	LB1047-RCC	Kidney	Carcinoma	753577	0.90918	0.93813	0.943136	0.91959	0.950225	0.944119	0.915834	0.927708	0.905521	0.857194	0.102056	0.0159394	0.0217818	0.0472877	0.0381631	0.0406305	0.0391444	0.0231911	0.0223802	0.0286528	0.0225587	0.0236465	0.059411	0.061454	0.0463588	5	1514111	9717016	1	3
	LB2241-RCC	Kidney	Carcinoma	753578	0.929139	0.924848	0.947815	0.893757	0.9497	0.927232	0.912309	0.936592	0.877056	0.944149	0.119627	0.0161587	0.022783	0.0542912	0.0377466	0.0493207	0.0292834	0.0188023	0.0205789	0.0264333	0.021755	0.0258738	0.0655663	0.0736392	0.041862	5	15533	57321646	1	3
	LB996-RCC	Kidney	Carcinoma	753585	0.920174	0.907647	0.952317	0.914489	0.941272	0.944506	0.926055	0.913777	0.765686	0.0707441	0.103721	0.0154625	0.0258075	0.0482922	0.0319751	0.0382664	0.0364631	0.019318	0.0188067	0.0252548	0.0210904	0.0246396	0.0606526	0.0695643	0.0373128	5	15533	87050416	1	2
	NB(TU)1-10	Kidney	Adrenal Gland Neuroblastoma	1240181	0.899032	0.921907	0.923503	0.851737	0.936363	0.935817	0.897305	0.929072	0.862951	0.529695	0.072694	0.021001	0.0267681	0.0751574	0.0481861	0.0496855	0.0446379	0.0213995	0.0206248	0.0297399	0.0224181	0.0451989	0.100129	0.0656668	0.0444386	5	1268861	11646533	2	3
	OS-RC-2	Kidney	Carcinoma	909250	0.923343	0.924057	0.943209	0.923049	0.958833	0.936679	0.921149	0.931558	0.909049	0.941818	0.135345	0.0163866	0.0223531	0.0429121	0.0380138	0.0372887	0.0576536	0.0196154	0.0195488	0.0237037	0.0191921	0.028357	0.0512403	0.10109	0.0386534	5	1286376	180790321	1	3
	RCC10RGB	Kidney	Carcinoma	909974	0.92301	0.904249	0.953795	0.89334	0.953494	0.926699	0.886405	0.940154	0.880721	0.946767	0.0883336	0.0163047	0.0239944	0.0556755	0.0382729	0.0440586	0.0907395	0.0217714	0.0385697	0.0245518	0.0216938	0.0322572	0.0956249	0.0771462	0.0397243	5	15533	180790321	0	2
	RCC-AB	Kidney	Carcinoma	1524418	0.918521	0.926344	0.953723	0.913706	0.952098	0.937975	0.909539	0.924373	0.889195	0.746543	0.0834331	0.0164328	0.0240043	0.0445707	0.0373386	0.0690624	0.0401277	0.0415938	0.0190308	0.0262134	0.0219626	0.0236783	0.050249	0.0847805	0.040724	5	15533	112550247	1	2
	RCC-ER	Kidney	Carcinoma	1524417	0.915308	0.933105	0.942804	0.913533	0.946993	0.951629	0.9188	0.94029	0.83222	0.688678	0.0618573	0.0147332	0.0203335	0.0345752	0.0363532	0.0448662	0.0329925	0.0311054	0.0210014	0.0208999	0.0187581	0.0418587	0.0463018	0.0700578	0.0386612	5	551391	151677933	1	3
	RCC-FG2	Kidney	Carcinoma	1524414	0.904431	0.945126	0.946052	0.932214	0.955825	0.951762	0.932042	0.923334	0.935416	0.692613	0.0642949	0.0137129	0.0211921	0.0693153	0.0328377	0.0506656	0.0726947	0.0308031	0.0209154	0.02232	0.0187622	0.057968	0.101973	0.0655028	0.0430684	5	15533	53499591	1	3
	RCC-JW	Kidney	Carcinoma	1524416	0.914756	0.931315	0.947276	0.896726	0.951458	0.936663	0.923087	0.938234	0.906153	0.774352	0.0873794	0.0141584	0.0218443	0.0682849	0.0379939	0.047921	0.0388624	0.0222715	0.0214006	0.0258893	0.0197727	0.0458153	0.106256	0.0829723	0.0460426	5	15533	129107137	2	4
	RCC-MF	Kidney	Carcinoma	1524419	0.930474	0.942849	0.936214	0.935277	0.956844	0.950143	0.937106	0.919519	0.933737	0.531759	0.109421	0.0126806	0.0221743	0.0396835	0.033312	0.0637763	0.0394194	0.0351226	0.0249424	0.0241709	0.0202758	0.0220331	0.0459512	0.0819958	0.037787	5	15533	12406934	1	3
	RXF393	Kidney	Carcinoma	905978	0.927145	0.892127	0.930602	0.854729	0.932869	0.898785	0.840867	0.933951	0.590773	0.695822	0.096506	0.0214635	0.0276164	0.0690008	0.0437094	0.0596122	0.0470127	0.0246299	0.0255	0.0325074	0.0262805	0.0573313	0.117432	0.0867372	0.0480057	5	1546049	11521034	2	4
	SK-NEP-1	Kidney	Wilms Tumour	909730	0.914675	0.883786	0.942662	0.821434	0.934339	0.907575	0.880812	0.921914	0.808677	0.924508	0.122523	0.018739	0.028901	0.0642791	0.0444064	0.035642	0.0324962	0.0204437	0.0174994	0.0291369	0.021284	0.026361	0.0603704	0.0935809	0.0403915	5	15533	51841382	0	2
	SN12C	Kidney	Carcinoma	905979	0.80594	0.937206	0.861301	0.92215	0.944825	0.945537	0.911104	0.887599	0.648503	0.426766	0.0720061	0.0168468	0.024429	0.0536941	0.0301578	0.0621728	0.105167	0.0387052	0.0432258	0.025802	0.0204515	0.0495357	0.100346	0.0823805	0.0369737	5	2125330	7169477	1	5
	TK10	Kidney	Carcinoma	905980	0.92483	0.934526	0.948265	0.928831	0.94845	0.960828	0.940647	0.907696	0.945549	0.896799	0.138035	0.0142795	0.0194938	0.0440696	0.0260555	0.0306103	0.0485839	0.027256	0.017283	0.0288069	0.0180956	0.0224032	0.0703333	0.0509668	0.033816	5	5949194	6642426	0	3
	U031	Kidney	Carcinoma	905981	0.916846	0.93484	0.951595	0.909502	0.956052	0.944965	0.912404	0.944387	0.869582	0.902337	0.107288	0.0203563	0.0290871	0.0781618	0.0498456	0.0475433	0.0448194	0.0250815	0.0229531	0.0281269	0.0290167	0.0493876	0.0944826	0.113118	0.0470708	5	6313383	180790321	1	2
	VMRC-RCZ	Kidney	Carcinoma	909781	0.908883	0.928106	0.944816	0.911959	0.954445	0.953797	0.926268	0.932704	0.926428	0.717756	0.115957	0.0158529	0.022442	0.0769725	0.0345482	0.0555527	0.0686948	0.0234074	0.0294615	0.0279456	0.0237088	0.0999721	0.11829	0.0886817	0.0436504	5	3026285	12669548	1	3
	C2BBE1	Large Intestine	Carcinoma	910700	0.911142	0.802969	0.912311	0.852887	0.893042	0.863332	0.819249	0.925743	0.720939	0.914803	0.10517	0.0176263	0.0254316	0.0618499	0.0363859	0.045285	0.0634942	0.0176802	0.0220531	0.0336979	0.0243791	0.0288199	0.0847466	0.0584672	0.0446691	5	15533	9357103	1	4
	CAR-1	Large Intestine	Carcinoma	924108	0.896953	0.942747	0.947515	0.931344	0.952284	0.949765	0.936927	0.923286	0.819832	0.719737	0.118253	0.014031	0.0234384	0.0637249	0.0378338	0.0710649	0.159549	0.0271787	0.0388398	0.0282507	0.0185998	0.0549513	0.120824	0.0832571	0.0416131	5	15533	11911702	2	4
	CL-11	Large Intestine	Colon Carcinoma	1290769	0.932566	0.93719	0.961014	0.91366	0.955547	0.951953	0.929983	0.930203	0.133394	0.0952626	0.149435	0.0145631	0.0237839	0.048408	0.0361474	0.0341613	0.0466431	0.0223078	0.0178414	0.0279187	0.0212856	0.0277856	0.0530182	0.055059	0.0391514	5	15533	39557453	1	2
	COLO-320-HSR	Large Intestine	Carcinoma	910569	0.928432	0.923749	0.938918	0.88383	0.945545	0.94637	0.904585	0.943672	0.84768	0.690843	0.128083	0.0143066	0.0222308	0.0462362	0.0320987	0.0342328	0.0471163	0.0193324	0.0195068	0.0286349	0.0203491	0.0268516	0.0598839	0.0856138	0.0412855	5	15533	27524452	0	2
	COLO-678	Large Intestine	Carcinoma	910689	0.926717	0.918187	0.893516	0.891083	0.953731	0.929895	0.888628	0.933613	0.796022	0.625007	0.124669	0.0175894	0.0223365	0.0641487	0.0324561	0.0578504	0.054958	0.0248687	0.0312541	0.0281922	0.0221619	0.0394529	0.0920873	0.0935469	0.0458726	5	15533	45139552	0	3
	COLO-741	Large Intestine	Carcinoma	906815	0.692721	0.920457	0.938536	0.894007	0.91306	0.934156	0.90372	0.926234	0.878444	0.376334	0.0634829	0.0178414	0.0265768	0.0656856	0.0319675	0.0740348	0.0852019	0.0275001	0.025557	0.028908	0.0218991	0.0606414	0.0946381	0.0842239	0.042255	5	3331039	12342339	3	6
	CW-2	Large Intestine	Carcinoma	910554	0.929262	0.931865	0.947794	0.922082	0.959535	0.945495	0.914066	0.942211	0.898991	0.834142	0.115658	0.0139573	0.0245641	0.0463848	0.0317706	0.0470623	0.0757022	0.0241612	0.0259101	0.0300637	0.0209199	0.0291829	0.0583147	0.0836914	0.0354337	5	15533	11979705	1	2
	GP5D	Large Intestine	Carcinoma	907291	0.938622	0.929096	0.943871	0.911941	0.945849	0.933763	0.920372	0.92631	0.130212	0.0707548	0.149219	0.0175318	0.0263077	0.0614342	0.0413584	0.0297678	0.0498909	0.0218357	0.0233697	0.0314591	0.0235548	0.0323905	0.0588585	0.0634752	0.0401193	5	15533	12800890	1	2
	HCC2998	Large Intestine	Carcinoma	905971	0.933172	0.893191	0.937443	0.848429	0.928006	0.908668	0.86894	0.937462	0.824409	0.105897	0.12024	0.0235429	0.0287328	0.0756236	0.0676732	0.0362367	0.0400079	0.0252788	0.0237008	0.0343253	0.0269229	0.0302851	0.0620106	0.0838359	0.0458391	5	15533	57321646	1	2
	HT55	Large Intestine	Carcinoma	907287	0.943367	0.929195	0.96057	0.904772	0.947914	0.936202	0.923267	0.944718	0.118285	0.0637581	0.108252	0.0183025	0.0237734	0.0626331	0.0401692	0.0382467	0.0645114	0.0207041	0.0178537	0.02933	0.0252734	0.0245881	0.044269	0.0618637	0.0433754	5	5918980	19454083	2	4
	LS-123	Large Intestine	Carcinoma	907792	0.933086	0.939251	0.962021	0.939899	0.959418	0.947496	0.931766	0.916407	0.933228	0.81688	0.120158	0.0151344	0.0214964	0.0379727	0.0301247	0.0728165	0.0603028	0.025002	0.0205993	0.0237808	0.0203986	0.0394146	0.0852203	0.0952184	0.0348621	5	15533	29706081	0	3
	LS-513	Large Intestine	Carcinoma	907795	0.919702	0.929	0.950641	0.915996	0.925879	0.940683	0.921852	0.914129	0.719736	0.464239	0.10788	0.0143031	0.0211106	0.0447081	0.039817	0.045767	0.0442093	0.022501	0.0193392	0.0348176	0.0189296	0.037116	0.0667942	0.0638078	0.0470108	5	15533	13243126	1	3
	NCI-H508	Large Intestine	Carcinoma	908442	0.871104	0.934193	0.945479	0.909387	0.920221	0.946343	0.902089	0.91159	0.201051	0.257144	0.102687	0.014753	0.025279	0.0451991	0.0370583	0.0489323	0.0338108	0.0260197	0.0200236	0.0267192	0.0215781	0.0224896	0.0437974	0.0586423	0.0414025	5	15533	14124910	2	5
	NCI-H630	Large Intestine	Carcinoma	908482	0.896876	0.923024	0.938637	0.930958	0.94094	0.947989	0.917193	0.898652	0.48872	0.367951	0.0899824	0.0147747	0.0201874	0.042176	0.0314605	0.0364588	0.0508284	0.0224484	0.0218653	0.0216258	0.0207876	0.0322521	0.0709647	0.0847141	0.0372701	5	817851	41950910	0	4
	NCI-H716	Large Intestine	Carcinoma	908458	0.912627	0.944384	0.947505	0.918134	0.945253	0.945838	0.9295	0.889044	0.807828	0.538016	0.0868926	0.0153724	0.0242501	0.0512137	0.0339525	0.0558125	0.0647061	0.0237618	0.0228336	0.0258335	0.0222203	0.0304766	0.0884494	0.106848	0.0382064	5	15533	11949315	2	4
	NCI-H747	Large Intestine	Carcinoma	908457	0.900245	0.929118	0.950515	0.924877	0.950023	0.951706	0.932452	0.930637	0.923538	0.866313	0.11376	0.0146545	0.0207527	0.0485465	0.0286323	0.0435394	0.0372248	0.0231286	0.0188613	0.0271571	0.0213063	0.030662	0.0591478	0.0754143	0.0415024	5	15533	57321586	2	4
	RCM-1	Large Intestine	Carcinoma	909263	0.918448	0.933058	0.961078	0.900151	0.95398	0.935262	0.90455	0.924652	0.111468	0.0560996	0.146286	0.0165264	0.0218754	0.0525896	0.0384676	0.0333875	0.0593733	0.0232414	0.0189213	0.0258678	0.0207486	0.0263995	0.0792705	0.0701126	0.0398881	5	15533	57321646	1	3
	SNU-1040	Large Intestine	Carcinoma	1659823	0.912516	0.907953	0.941999	0.888076	0.939378	0.929911	0.890073	0.914632	0.882495	0.74777	0.0607913	0.0213759	0.0259115	0.0651245	0.0396414	0.040881	0.0383361	0.026228	0.0195547	0.0278754	0.0233772	0.0523669	0.0875245	0.0706945	0.0429243	5	15533	11107513	2	5
	SNU-175	Large Intestine	Carcinoma	1659928	0.889389	0.921234	0.784493	0.886355	0.91762	0.923179	0.899568	0.907781	0.229186	0.137094	0.065836	0.0193014	0.0295346	0.070918	0.052802	0.0404848	0.0384503	0.0239744	0.0202407	0.0292874	0.0248442	0.0459809	0.0958894	0.0812717	0.0412745	5	15533	142969131	1	2
	SNU-283	Large Intestine	Carcinoma	1659929	0.922043	0.916081	0.944086	0.886887	0.92746	0.92928	0.891156	0.92736	0.158753	0.208509	0.0796217	0.0199317	0.0248633	0.0688248	0.0418771	0.0598416	0.0358522	0.0186438	0.0183799	0.0306513	0.0267065	0.0413263	0.09497	0.0749847	0.0381143	5	6125330	8155831	2	4
	SNU-407	Large Intestine	Carcinoma	1660034	0.922298	0.932758	0.949718	0.91626	0.954237	0.941992	0.923233	0.918143	0.88081	0.901104	0.099216	0.0213554	0.0257531	0.0743718	0.040515	0.0562085	0.0405867	0.0305197	0.0216033	0.0317876	0.0241258	0.0348904	0.10328	0.0729834	0.0514447	5	15533	38791648	1	2
	SNU-61	Large Intestine	Carcinoma	1660035	0.912859	0.915846	0.832207	0.87461	0.934771	0.925155	0.896286	0.928337	0.185642	0.297491	0.0981559	0.0201205	0.0307185	0.0868161	0.042357	0.0500863	0.045069	0.0298844	0.019989	0.0310818	0.0247146	0.0421105	0.0974773	0.0613825	0.0465336	5	15533	42122242	1	3
	SNU-81	Large Intestine	Carcinoma	1660036	0.919179	0.927736	0.94361	0.897633	0.94553	0.939652	0.903934	0.92284	0.113752	0.0756673	0.108088	0.0199924	0.0308446	0.0806254	0.0561289	0.0740507	0.0657526	0.0273159	0.0267141	0.0313572	0.0275892	0.0452036	0.0929192	0.084615	0.0423289	5	15533	12014277	1	2
	SNU-C1	Large Intestine	Carcinoma	910905	0.82354	0.945071	0.87706	0.931561	0.943921	0.942237	0.815668	0.931309	0.791128	0.565325	0.099567	0.0137882	0.0209301	0.0400393	0.0278588	0.0860132	0.14211	0.0356435	0.0270196	0.0240534	0.0187568	0.0632644	0.0886088	0.0808816	0.0404866	5	3996865	8052539	2	5
	SNU-C2B	Large Intestine	Carcinoma	909740	0.907007	0.928601	0.950374	0.89921	0.768161	0.888625	0.754173	0.489896	0.316075	0.0910749	0.1015	0.0162137	0.0237169	0.0544758	0.0330921	0.0526456	0.0739728	0.0159167	0.0342985	0.0251618	0.0222716	0.0307115	0.109804	0.0759237	0.0445318	5	15533	24768391	1	2
	SNU-C5	Large Intestine	Adenocarcinoma	1674021	0.930446	0.923571	0.939893	0.869678	0.93422	0.933833	0.885537	0.924804	0.411486	0.472788	0.107241	0.0189116	0.0298377	0.0754785	0.0449804	0.0517089	0.0323942	0.0277959	0.0206878	0.0360197	0.0239878	0.0394634	0.0925001	0.0698033	0.0390183	5	15533	34992556	1	2
	SW1116	Large Intestine	Carcinoma	909746	0.908546	0.93652	0.934355	0.928215	0.956151	0.948589	0.92486	0.925527	0.327063	0.345331	0.0834964	0.0136804	0.0212242	0.0368997	0.029622	0.0441249	0.066078	0.0184258	0.0218257	0.0262287	0.0183983	0.0292918	0.0727489	0.101729	0.0363245	5	15533	27557627	2	4
	SW1463	Large Intestine	Carcinoma	909748	0.885306	0.933861	0.958357	0.932357	0.95442	0.957175	0.940586	0.919511	0.901536	0.757339	0.138528	0.0134256	0.0242324	0.0475331	0.0328491	0.0467443	0.0573117	0.0299072	0.0189376	0.0265638	0.0193123	0.0242428	0.0688251	0.0717271	0.0390469	5	15533	107688995	2	4
	SW948	Large Intestine	Carcinoma	909757	0.501794	0.926653	0.959946	0.925171	0.954511	0.943364	0.930545	0.936374	0.539102	0.460075	0.0857452	0.0131138	0.0201717	0.0527115	0.0313674	0.0586929	0.139496	0.0226605	0.0236651	0.0284682	0.0212623	0.0412534	0.0940615	0.109735	0.0364492	5	15533	18495883	1	3
	T84	Large Intestine	Carcinoma	909761	0.942836	0.915742	0.956284	0.84236	0.939135	0.931239	0.888886	0.931389	0.858059	0.945048	0.167774	0.0241798	0.032597	0.0919177	0.0505572	0.0470298	0.0550175	0.0265481	0.0203636	0.0349335	0.0267263	0.0390421	0.0832737	0.0707119	0.0458704	5	15533	57321646	0	2
	C3A	Liver	Carcinoma	910850	0.939948	0.911093	0.950434	0.886761	0.954045	0.918687	0.891506	0.940624	0.8109	0.832557	0.145662	0.0189947	0.0257726	0.0634429	0.0440083	0.0451994	0.0643632	0.0244418	0.0291492	0.0310111	0.0241564	0.0270388	0.056184	0.0754351	0.0504767	5	15533	58697449	1	2
	HEP3B2-1-7	Liver	Hepatocellular Carcinoma	1240147	0.921013	0.924274	0.948493	0.903196	0.944849	0.943635	0.914729	0.941737	0.903726	0.929983	0.076999	0.0178374	0.0252102	0.0601558	0.0537511	0.0511143	0.0520484	0.0300647	0.0265914	0.0274015	0.0230338	0.0514727	0.103342	0.0990898	0.0404302	5	15533	46251306	2	4
	HLE	Liver	Carcinoma	907057	0.909599	0.918401	0.947016	0.867849	0.944536	0.930307	0.902104	0.933713	0.848781	0.904801	0.186868	0.0182462	0.0250829	0.0665416	0.0460687	0.047407	0.0648947	0.0277412	0.0243198	0.0352577	0.0228779	0.0266898	0.0577439	0.087705	0.0487213	5	15533	11865595	1	2
	HUH-1	Liver	Hepatoma	1298146	0.826785	0.92921	0.925885	0.924904	0.898227	0.949399	0.911999	0.881945	0.226161	0.0891461	0.0862492	0.0141857	0.019016	0.0518762	0.034699	0.0464187	0.0313902	0.0182531	0.0146792	0.0219171	0.0205664	0.0216172	0.0652305	0.0654072	0.0300307	5	3049987	57321646	1	3
	HUH-7	Liver	Carcinoma	907071	0.932334	0.925574	0.959749	0.887098	0.953435	0.944478	0.913056	0.94655	0.871103	0.942178	0.144335	0.0178116	0.0240155	0.0559535	0.0419228	0.0509346	0.0931995	0.0231949	0.023872	0.0263231	0.0210279	0.0190917	0.0622702	0.0778802	0.0406014	5	15533	25237246	1	2
	JHH-1	Liver	Hepatocellular Carcinoma	1298151	0.921977	0.924663	0.947438	0.909572	0.953128	0.939306	0.907362	0.942115	0.898873	0.926473	0.136749	0.0167628	0.023954	0.0515802	0.0371856	0.0532045	0.064261	0.0251061	0.023583	0.0274988	0.0230491	0.0273241	0.0527847	0.0796801	0.0407918	5	15533	134564689	1	4
	JHH-6	Liver	Undifferentiated Hepatocellular Carcinoma	1240159	0.919598	0.944031	0.948904	0.937123	0.94578	0.944569	0.936968	0.913725	0.895242	0.506776	0.115714	0.0167549	0.0212604	0.0415777	0.0276208	0.047795	0.0628795	0.028097	0.0304872	0.040036	0.0226109	0.028399	0.0696064	0.0900921	0.0397851	5	15533	10954878	2	5
	JHH-7	Liver	Hepatocellular Carcinoma	1240160	0.894154	0.937589	0.938499	0.931232	0.94326	0.944436	0.934407	0.927874	0.931217	0.758108	0.117589	0.0157749	0.0223887	0.0499114	0.036924	0.0522653	0.0851758	0.0319411	0.0400305	0.0437565	0.0216813	0.0312167	0.0612181	0.102538	0.0468888	5	4117568	28498338	2	6
	SK-HEP-1	Liver	Carcinoma	909719	0.920362	0.852589	0.920369	0.857941	0.923772	0.902958	0.843466	0.9373	0.726212	0.828828	0.119993	0.0192694	0.0312218	0.0582182	0.041104	0.0619195	0.127432	0.0279311	0.032148	0.0346749	0.0248701	0.0274116	0.0589979	0.0813914	0.052632	5	15533	18408266	1	3
	SNU-449	Liver	Carcinoma	909738	0.921495	0.935101	0.94026	0.901137	0.945094	0.942991	0.905049	0.939757	0.883024	0.901039	0.11738	0.0211917	0.0268497	0.0935447	0.0566178	0.0636207	0.0897275	0.0395887	0.0328069	0.0282624	0.0259799	0.0292867	0.0952449	0.128216	0.047566	5	15533	59174103	1	2
	SNU-475	Liver	Carcinoma	909739	0.926387	0.916358	0.936371	0.887877	0.941892	0.934934	0.903845	0.929959	0.855517	0.859953	0.12894	0.0189225	0.0326033	0.0765026	0.0462391	0.0479586	0.0555798	0.0237682	0.0222366	0.0335495	0.025211	0.0619127	0.116613	0.0843337	0.0545132	5	15533	104221243	1	3
	JHH-2	Liver	Carcinoma	1240157	0.92677	0.736889	0.879028	0.772553	0.898043	0.796635	0.615601	0.899153	0.641488	0.88065	0.199927	0.0219466	0.0326074	0.0764929	0.0597195	0.0548489	0.0539019	0.022369	0.0213208	0.0347102	0.0332755	0.0234523	0.0542101	0.0969646	0.0403543
	JHH-4	Liver	Carcinoma	1240158	0.905621	0.846248	0.917221	0.828999	0.906222	0.854333	0.760858	0.921597	0.69403	0.837727	0.123616	0.0214675	0.0281644	0.0618821	0.0421033	0.0522146	0.123776	0.0348332	0.0259873	0.0357423	0.0280865	0.0317321	0.0526473	0.067708	0.0453011
	SNU-182	Liver	Carcinoma	1240216	0.892586	0.944181	0.933821	0.932153	0.956871	0.95721	0.929984	0.913261	0.943636	0.873464	0.085587	0.0120681	0.0180084	0.0402044	0.0354409	0.0469191	0.038592	0.0271202	0.0189115	0.0205862	0.0189668	0.0282655	0.0513065	0.0600088	0.0416965
	SNU-449	Liver	Carcinoma	909738	0.923272	0.939466	0.947596	0.928689	0.941549	0.948785	0.932478	0.881833	0.927262	0.803964	0.0857342	0.0158293	0.0233039	0.0483003	0.0341259	0.0626864	0.0528676	0.0280764	0.0193059	0.0253497	0.0205585	0.0345202	0.0452939	0.0738561	0.0394076
	SNU-387	Liver	Carcinoma	909736	0.927	0.941	0.842	0.904	0.941	0.944	0.906	0.923	0.635	0.139	0.086	0.016	0.026	0.052	0.048	0.032	0.03	0.022	0.017	0.022	0.021	0.048	0.082	0.059	0.039
	SNU-423	Liver	Carcinoma	909737	0.903	0.933	0.923	0.919	0.951	0.945	0.935	0.949	0.932	0.864	0.085	0.015	0.022	0.067	0.03	0.041	0.043	0.022	0.017	0.024	0.018	0.03	0.076	0.045	0.032
	SNU-398	Liver	Carcinoma	1240217	0.923	0.918	0.951	0.871	0.953	0.946	0.915	0.946	0.879	0.613	0.078	0.017	0.026	0.077	0.036	0.032	0.023	0.019	0.019	0.026	0.022	0.03	0.075	0.038	0.039
	A427	Lung	Carcinoma	910851	0.916992	0.936774	0.908015	0.960762	0.952003	0.932309	0.946043	0.876398	0.971622	0.783393	0.098671	0.0108718	0.0167718	0.0375368	0.0276839	0.0454574	0.04937	0.0325318	0.0173478	0.0243112	0.0162231	0.0206189	0.0509941	0.0706143	0.0366906	5	15533	11593436	2	5
	ABC-1	Lung	Carcinoma	906791	0.912995	0.917718	0.943842	0.883166	0.942569	0.92657	0.88452	0.93056	0.882576	0.920083	0.133378	0.0192679	0.0274033	0.066661	0.0396678	0.0578202	0.0647493	0.0293144	0.0256189	0.0364066	0.0245733	0.0557433	0.106283	0.0755486	0.0619872	5	6584248	7243478	1	3
	BEN	Lung	Carcinoma	753534	0.866714	0.943417	0.942663	0.940541	0.954012	0.953986	0.930004	0.896204	0.942875	0.746621	0.0886828	0.0130319	0.0193162	0.0440316	0.0268421	0.039683	0.0334274	0.0278679	0.0170184	0.0194444	0.018726	0.030329	0.0854032	0.0609755	0.0368931	5	15533	10743420	2	5
	CAL-12T	Lung	Non Small Cell Carcinoma	753540	0.899093	0.937297	0.94693	0.933632	0.955629	0.956794	0.945653	0.89656	0.945929	0.911168	0.0644857	0.0115267	0.0198638	0.0328593	0.0251244	0.0459082	0.0393172	0.0225919	0.0157086	0.0189856	0.0142838	0.00668484	0.0744292	0.0588822	0.0351625	5	15533	11913628	2	4
	CALU-6	Lung	Carcinoma	724859	0.924079	0.933438	0.930496	0.917262	0.939778	0.941158	0.909663	0.895743	0.195969	0.152947	0.111809	0.0145837	0.0198903	0.0507763	0.0350942	0.0443114	0.0340454	0.0353333	0.0185854	0.0296614	0.019998	0.0183362	0.0635184	0.0614341	0.0444169	5	15533	23621475	1	3
	CHAGO-K-1	Lung	Carcinoma	687596	0.836125	0.926603	0.884368	0.934199	0.913045	0.947911	0.930204	0.890287	0.88758	0.475265	0.0870566	0.0128586	0.0190491	0.045229	0.0255301	0.0423618	0.0395316	0.0258358	0.0179173	0.0206551	0.0203907	0.0355315	0.0624972	0.0553906	0.0408775	5	15533	17727775	2	4
	COLO-668	Lung	Carcinoma	910692	0.895642	0.935538	0.929267	0.933608	0.952791	0.952786	0.926214	0.906641	0.862114	0.583321	0.0473327	0.014776	0.0221711	0.0443301	0.033234	0.0500321	0.0307349	0.0246028	0.0165266	0.0209071	0.0183818	0.0229876	0.0700657	0.0644809	0.031086	5	15533	35382353	2	4
	COR-L105	Lung	Carcinoma	906805	0.902331	0.939879	0.952136	0.920778	0.955868	0.949793	0.935807	0.949334	0.928932	0.948736	0.0757027	0.015717	0.0200134	0.0449566	0.0341635	0.0554024	0.0469859	0.0277505	0.0215507	0.0236062	0.02177	0.0323991	0.0593236	0.0861379	0.036622	5	15533	57321646	1	2
	COR-L23	Lung	Carcinoma	687780	0.914291	0.945414	0.944345	0.94354	0.955002	0.960532	0.946693	0.91678	0.945725	0.682957	0.0817308	0.0135583	0.0223019	0.0485403	0.027409	0.0419786	0.0533607	0.0310765	0.0258348	0.0244074	0.0212984	0.0446277	0.0832337	0.0785658	0.0363859	5	15533	12496156	1	3
	COR-L279	Lung	Carcinoma	910937	0.837417	0.931311	0.875816	0.935548	0.93127	0.942512	0.916146	0.898855	0.952036	0.82324	0.0634601	0.015266	0.0211605	0.0936028	0.0300877	0.0536162	0.0497346	0.0368436	0.0216208	0.0205861	0.0210218	0.0720178	0.116745	0.0971486	0.0398903	5	15533	39337522	2	8
	COR-L303	Lung	Small Cell Carcinoma	1297438	0.890392	0.935526	0.950097	0.912687	0.946924	0.950407	0.920226	0.899399	0.923642	0.904501	0.0668817	0.0157	0.0229457	0.0525034	0.0299566	0.0375941	0.0334431	0.0251586	0.0177182	0.0239313	0.0221792	0.0397409	0.0749483	0.0714517	0.0344667	5	15533	28464965	2	5
	COR-L311	Lung	Small Cell Carcinoma	687980	0.852292	0.916595	0.643966	0.889737	0.929004	0.931747	0.815363	0.841518	0.841983	0.370228	0.0453629	0.0180396	0.0272501	0.0568618	0.0401561	0.0433568	0.0343488	0.0213428	0.024375	0.0222459	0.0229179	0.0637474	0.0872841	0.0885235	0.0343331	5	1372614	29097154	3	5
	COR-L321	Lung	Lung Carcinoma	1322213	0.883138	0.934615	0.950306	0.929347	0.943712	0.947498	0.931288	0.937726	0.928799	0.850367	0.0792093	0.0151265	0.0236688	0.0663171	0.0319501	0.0698313	0.0670116	0.0409861	0.0206481	0.0245149	0.0212965	0.069473	0.12374	0.0694885	0.0423862	5	5606066	10245114	1	3
	COR-L88	Lung	Carcinoma	906808	0.877903	0.938954	0.924714	0.9495	0.953217	0.954068	0.939435	0.896256	0.954974	0.873329	0.0962251	0.0128915	0.020637	0.0383306	0.0267132	0.0528457	0.0317632	0.0306946	0.0193482	0.0197868	0.0175444	0.0162864	0.063087	0.0682286	0.0382692	5	1704826	17798264	2	7
	CPC-N	Lung	Carcinoma	753547	0.9061	0.916155	0.86745	0.908407	0.951567	0.939152	0.87135	0.925906	0.863844	0.534163	0.0606956	0.0157127	0.0218045	0.0534745	0.0415881	0.0419275	0.0339193	0.0254093	0.0188091	0.0259182	0.0281449	0.0249674	0.0394834	0.0700897	0.0448675	5	15533	109112589	1	2
	DMS-273	Lung	Carcinoma	687985	0.896828	0.923658	0.927744	0.891306	0.927963	0.915259	0.894289	0.931253	0.8726	0.803272	0.0869465	0.0191285	0.0283882	0.0722033	0.0415736	0.0595185	0.0407735	0.0301263	0.0234292	0.0305723	0.0251487	0.0105292	0.0888588	0.0890312	0.0451642	5	15533	180790321	1	3
	DMS-53	Lung	Carcinoma	907295	0.858855	0.930343	0.935545	0.945253	0.948572	0.940684	0.943891	0.899718	0.945636	0.743462	0.0484587	0.0126822	0.0175874	0.0530629	0.0229713	0.0327385	0.0264749	0.0237699	0.0141957	0.0181211	0.0158096	0.0648604	0.0778404	0.0540712	0.0296205	5	2015148	17515802	0	4
	DMS-79	Lung	Carcinoma	753551	0.927336	0.943132	0.954876	0.920072	0.955674	0.949089	0.929473	0.915842	0.929713	0.927102	0.116292	0.015718	0.0235918	0.0789895	0.037201	0.0529704	0.0905771	0.0327207	0.0255137	0.0254671	0.0227269	0.0519329	0.100127	0.0928927	0.0407737	5	15533	23637603	2	4
	EBC-1	Lung	Squamous Cell Carcinoma	753554	0.917961	0.942732	0.94982	0.939597	0.962733	0.957159	0.934843	0.916354	0.946737	0.94071	0.0792139	0.0111874	0.0180577	0.0393223	0.0224094	0.063911	0.0287841	0.0294712	0.0207507	0.0223674	0.0167307	0.0353383	0.0695093	0.0795633	0.029075	5	2336373	24809481	0	4
	EKVX	Lung	Carcinoma	905970	0.924639	0.940895	0.951804	0.943406	0.952668	0.960335	0.942808	0.911907	0.943591	0.409662	0.0907512	0.0143291	0.020806	0.0464311	0.0314658	0.0510389	0.0555531	0.0304141	0.0314705	0.0225622	0.0215729	0.026791	0.0620055	0.0691506	0.0392069	5	15533	10661928	1	4
	EPLC-272H	Lung	Carcinoma	753556	0.897854	0.929399	0.943831	0.884094	0.953789	0.946129	0.93005	0.931885	0.933751	0.938214	0.0714721	0.0124646	0.0162232	0.0473772	0.0275776	0.047874	0.0296556	0.0202639	0.0161349	0.0209525	0.0179113	0.0244822	0.0654321	0.0785036	0.0432139	5	820037	46271109	1	4
	H3255	Lung	Adenocarcinoma	1247873	0.913907	0.95197	0.91888	0.94726	0.959733	0.960632	0.950255	0.902052	0.968099	0.853274	0.07433	0.0100668	0.0163351	0.0354639	0.0238414	0.0379361	0.0327711	0.0248615	0.016371	0.0186431	0.0144163	0.031747	0.0619366	0.0616835	0.0300578	5	6527163	7122945	2	7
	HARA	Lung	Squamous Cell Lung Carcinoma	1240142	0.881657	0.908452	0.909782	0.890567	0.941836	0.933225	0.885661	0.930367	0.796346	0.696399	0.0762405	0.0149735	0.0217818	0.0489802	0.0315103	0.037639	0.0294736	0.0257376	0.0217448	0.0240722	0.0179336	0.0294707	0.0705122	0.0739159	0.0453759	5	6528897	8635917	0	3
	HCC-15	Lung	Non-Small Cell Lung Cancer	1240143	0.911695	0.928523	0.947067	0.894663	0.925609	0.934795	0.910651	0.946423	0.815974	0.640771	0.0690493	0.0188904	0.0293838	0.0814682	0.0414949	0.0414366	0.0480297	0.0210406	0.0202257	0.0356691	0.0243146	0.0458746	0.102235	0.067154	0.0419789	5	15533	57636145	1	2
	HCC-33	Lung	Small Cell Lung Cancer	1303901	0.906619	0.928968	0.920975	0.892034	0.940883	0.943386	0.901985	0.941678	0.911644	0.893154	0.0869767	0.0160602	0.0232636	0.0510552	0.0407314	0.0507473	0.0305998	0.0271235	0.0187309	0.0268908	0.0223683	0.0241135	0.0391889	0.0646866	0.0460565	5	15533	57340073	1	3
	HCC-366	Lung	Na	1240144	0.930463	0.931799	0.948696	0.88981	0.952273	0.949722	0.916597	0.916243	0.900825	0.947245	0.0782121	0.0196062	0.0310643	0.0819988	0.0528986	0.0504896	0.0463905	0.0250121	0.0260365	0.0318986	0.0241345	0.0454405	0.089812	0.0946673	0.0382596	5	15533	27525390	1	4
	HCC-44	Lung	Non-Small Cell Lung Cancer	1240145	0.883411	0.925954	0.944975	0.918465	0.906713	0.942691	0.914813	0.89977	0.756004	0.457346	0.0635617	0.013643	0.0245535	0.0518366	0.0267215	0.0591641	0.0364243	0.0208422	0.0587214	0.0269859	0.0185798	0.0438641	0.0747724	0.0727894	0.0431735	5	4460474	8586300	3	7
	HCC-78	Lung	Non-Small Cell Lung Cancer	1290908	0.92991	0.935442	0.952404	0.907128	0.945818	0.934484	0.92245	0.937064	0.904509	0.938979	0.080935	0.0159358	0.0236481	0.0515731	0.0412156	0.0501398	0.0660247	0.031385	0.0189403	0.0242733	0.0193637	0.0224149	0.0426765	0.0712773	0.041479	5	15533	8489452	2	4
	HCC-827	Lung	Non-Small Cell Lung Cancer	1240146	0.896209	0.930283	0.943556	0.922376	0.943856	0.942936	0.914377	0.919124	0.911756	0.774913	0.0756013	0.0125136	0.0187843	0.0364044	0.0239027	0.0507285	0.0365538	0.0243805	0.0174362	0.0208234	0.0172892	0.0136507	0.0798644	0.0690528	0.0401081	5	2149210	11544598	2	4
	HOP-92	Lung	Carcinoma	905973	0.919874	0.931069	0.94719	0.930186	0.956836	0.95063	0.928545	0.922273	0.843839	0.882449	0.0974777	0.0133309	0.0179953	0.0347198	0.0303354	0.0429663	0.0344335	0.0257851	0.0206403	0.0223	0.019717	0.0266541	0.080291	0.0637943	0.0360738	5	3739306	7334779	2	5
	IA-LM	Lung	Carcinoma	910779	0.927068	0.931327	0.949933	0.919709	0.958196	0.944387	0.924215	0.918327	0.912412	0.921538	0.0977003	0.0149083	0.0213228	0.0407846	0.0338722	0.0427179	0.0273316	0.0256323	0.0175909	0.0317231	0.01853	0.0213918	0.0441213	0.0495802	0.0369743	5	15533	17696478	1	3
	IST-SL1	Lung	Carcinoma	753564	0.91139	0.944168	0.8686	0.951652	0.946612	0.962943	0.942142	0.902441	0.956297	0.858746	0.0564405	0.0139117	0.0176311	0.037276	0.0261122	0.0538557	0.0335276	0.0255791	0.0156927	0.0197641	0.0192408	0.0245249	0.0710476	0.0731188	0.0327845	5	15533	45029388	2	6
	IST-SL2	Lung	Carcinoma	753565	0.912666	0.931895	0.953156	0.902081	0.960659	0.946459	0.905184	0.942479	0.911017	0.950245	0.111034	0.0151726	0.0232041	0.0414085	0.0358931	0.0666735	0.0480466	0.034655	0.0252027	0.024321	0.01845	0.0363602	0.0672087	0.0614908	0.0468805	5	15533	25728202	1	2
	KNS-62	Lung	Carcinoma	753569	0.872777	0.929144	0.949924	0.944647	0.939028	0.943128	0.931241	0.861662	0.851291	0.344317	0.0664322	0.0131274	0.0211821	0.0384406	0.024835	0.0464284	0.0373949	0.0352031	0.016967	0.0193968	0.01817	0.0337884	0.0645101	0.0631929	0.0364146	5	15533	7812445	2	4
	LB647-SCLC	Lung	Carcinoma	753582	0.882142	0.928297	0.933473	0.916213	0.930237	0.950562	0.909614	0.883346	0.929686	0.872065	0.0756936	0.0149544	0.021048	0.045875	0.0283211	0.0537074	0.0626672	0.0279408	0.0301404	0.0211775	0.0200388	0.0319417	0.0827964	0.0706607	0.0408997	5	15533	44688226	1	3
	LC-1-SQ	Lung	Squamous Carcinoma	1298223	0.868655	0.91456	0.945054	0.91106	0.948596	0.936441	0.912265	0.912969	0.463278	0.298757	0.136374	0.0196412	0.0285547	0.0707554	0.039338	0.0492755	0.0456014	0.0330724	0.0216529	0.0265552	0.0248626	0.056758	0.086685	0.0743696	0.048512	5	6166973	6907892	1	2
	LC-2-AD	Lung	Carcinoma	907786	0.893573	0.914932	0.928733	0.926793	0.944246	0.911054	0.884531	0.88194	0.883233	0.871909	0.0653997	0.014178	0.0205987	0.0455545	0.0324448	0.0577829	0.0426561	0.0336938	0.0265289	0.0244981	0.0203976	0.0429832	0.0717177	0.0615695	0.0433207	5	15533	39656759	2	4
	LCLC-97TM1	Lung	Carcinoma	946361	0.91273	0.932855	0.949623	0.916285	0.947891	0.950006	0.924146	0.939766	0.355251	0.0839445	0.065037	0.0142227	0.0184941	0.0425378	0.0261995	0.0279353	0.0236617	0.0154307	0.0161527	0.0242166	0.0172239	0.0232896	0.0478251	0.0471959	0.0399327	5	15533	57321646	1	3
	LK-2	Lung	Carcinoma	687787	0.891503	0.93403	0.860866	0.943972	0.943193	0.959271	0.927892	0.910339	0.943684	0.517427	0.0800159	0.013813	0.018707	0.034875	0.0274894	0.0402002	0.0470129	0.0176395	0.0171443	0.0281381	0.0201615	0.019352	0.0542897	0.0666345	0.0358704	5	2726211	23572683	2	6
	LOU-NH91	Lung	Lung Squamous Cell Carcinoma	1298226	0.931164	0.940758	0.952107	0.927142	0.711783	0.946653	0.924193	0.929184	0.39458	0.949923	0.0828217	0.0151854	0.0221723	0.0633065	0.0329138	0.0549959	0.088137	0.0217993	0.0183633	0.0219851	0.0207689	0.0265727	0.0573757	0.0771664	0.0418699	5	15533	39581163	1	3
	LU-134-A	Lung	Carcinoma	753588	0.841313	0.940509	0.897682	0.950287	0.89249	0.946094	0.947494	0.845946	0.96891	0.625403	0.0512191	0.0118789	0.0164691	0.0381288	0.0233355	0.0524368	0.0335697	0.0323983	0.0176033	0.0217218	0.0152168	0.0346651	0.0708313	0.0906802	0.0334457	5	15533	9252731	2	6
	LU-135	Lung	Carcinoma	713899	0.900065	0.944924	0.945681	0.912427	0.955201	0.949299	0.932092	0.917963	0.921662	0.91785	0.0877759	0.0157688	0.0215418	0.0465392	0.0383804	0.0353838	0.0301928	0.0218181	0.0175862	0.0357025	0.0200519	0.0192248	0.0713461	0.0509338	0.032174	5	15533	52113951	1	3
	LU-139	Lung	Carcinoma	713878	0.910801	0.91019	0.9341	0.880127	0.937892	0.918496	0.887764	0.924579	0.869858	0.915424	0.119374	0.0209781	0.0277532	0.057637	0.0385377	0.047705	0.0656497	0.027556	0.0218411	0.0295842	0.024287	0.0341684	0.0792413	0.103208	0.0427128	5	15533	25085638	0	2
	LU-165	Lung	Carcinoma	753589	0.932375	0.899061	0.943947	0.848524	0.945393	0.912205	0.873172	0.92911	0.832262	0.898551	0.115218	0.0212753	0.0268951	0.0816922	0.057263	0.0352983	0.0263632	0.0261102	0.0180144	0.0372995	0.0265934	0.0207145	0.06333	0.0651595	0.0459915	5	6068904	14202634	0	1
	LU-65	Lung	Carcinoma	724863	0.857674	0.932192	0.957739	0.933126	0.949778	0.950401	0.928847	0.928765	0.936784	0.9064	0.105559	0.0143959	0.0193011	0.0453326	0.035893	0.0364339	0.0484178	0.0261838	0.01705	0.028914	0.0205374	0.0198895	0.054026	0.0540509	0.028769	5	15533	8495149	2	5
	LU-99A	Lung	Carcinoma	907796	0.915503	0.932861	0.956328	0.936639	0.945936	0.955012	0.930651	0.917039	0.0672352	0.0629807	0.0736366	0.0139268	0.0201752	0.0504764	0.0308708	0.0476655	0.046487	0.0262033	0.0243465	0.0266866	0.0224959	0.0323365	0.0894892	0.0832815	0.0365024	5	15533	18109465	2	4
	LXF-289	Lung	Carcinoma	753592	0.911863	0.934299	0.938968	0.920872	0.95067	0.929733	0.908314	0.929446	0.913323	0.607293	0.115502	0.0163645	0.0247751	0.0519211	0.0273955	0.0566222	0.037531	0.0314406	0.0202395	0.0287243	0.0215109	0.0506531	0.0690894	0.0687363	0.0442614	5	15533	17758979	2	4
	MS-1	Lung	Carcinoma	753594	0.894795	0.942263	0.931605	0.943399	0.947534	0.94583	0.941782	0.890777	0.941294	0.278094	0.092298	0.0145381	0.0212412	0.0460863	0.0303848	0.0547351	0.0538696	0.0294555	0.0156632	0.0247549	0.0190749	0.0330111	0.0897165	0.0938858	0.0335037	5	15533	7137182	1	4
	NCI-H1048	Lung	Carcinoma	687995	0.86621	0.917974	0.923952	0.888615	0.931051	0.936715	0.90106	0.921842	0.870553	0.594804	0.132836	0.0250856	0.0280849	0.0711078	0.038531	0.0630095	0.0791753	0.0273873	0.0282571	0.0330399	0.0248313	0.0353144	0.0869481	0.0908853	0.0418105	5	15533	147242104	1	2
	NCI-H1092	Lung	Carcinoma	687997	0.915653	0.94312	0.949248	0.933228	0.9515	0.94974	0.937656	0.928618	0.935106	0.923167	0.102354	0.0159872	0.0216253	0.0463663	0.0366198	0.0389986	0.0289556	0.0201384	0.0173885	0.027983	0.0201598	0.0235407	0.0425081	0.0552522	0.0353867	5	15533	23481697	1	3
	NCI-H1105	Lung	Carcinoma	908468	0.939099	0.934176	0.949527	0.910723	0.950016	0.94749	0.938569	0.942295	0.918694	0.94577	0.0972312	0.0132046	0.0190458	0.0415653	0.0252888	0.0359401	0.0258963	0.0183335	0.0166428	0.0219916	0.018956	0.00759653	0.0655131	0.0611088	0.0397439	5	15533	17642552	2	4
	NCI-H1155	Lung	Carcinoma	908467	0.668649	0.896757	0.602084	0.888554	0.92304	0.92762	0.882392	0.885567	0.884094	0.530849	0.114468	0.0161341	0.0210925	0.0505022	0.0389788	0.0335145	0.0310726	0.0178658	0.0198791	0.0286156	0.0207662	0.0227728	0.0507918	0.0655586	0.0350836	5	15533	57321646	0	2
	NCI-H128	Lung	Carcinoma	753597	0.923542	0.947997	0.932462	0.945835	0.962329	0.956781	0.941504	0.889715	0.948627	0.915976	0.0811568	0.0133351	0.0173545	0.0394441	0.0290072	0.051184	0.0297385	0.0231344	0.0152251	0.0216679	0.0194063	0.0181987	0.0582512	0.0748524	0.0360987	5	15533	36702864	2	4
	NCI-H1341	Lung	Small Cell Lung Cancer	1330964	0.933975	0.892883	0.961573	0.875685	0.938453	0.90975	0.893123	0.942592	0.848267	0.9392	0.136805	0.0175519	0.0246585	0.049423	0.0394372	0.0440671	0.0347378	0.019151	0.0169614	0.029168	0.0229154	0.0259752	0.0558665	0.0546893	0.0424765	5	15533	115063678	1	3
	NCI-H1355	Lung	Carcinoma	724866	0.924005	0.932875	0.929248	0.930491	0.937843	0.944216	0.935689	0.921212	0.93365	0.689996	0.111568	0.0159132	0.0219359	0.0556476	0.031723	0.0430455	0.0389871	0.0306107	0.0193558	0.0237956	0.0225011	0.0290952	0.0713644	0.0673549	0.0379293	5	15533	32101400	1	3
	NCI-H1395	Lung	Carcinoma	684681	0.891832	0.940883	0.948966	0.941716	0.952343	0.957329	0.939723	0.892149	0.943718	0.65094	0.0686978	0.0143953	0.0204187	0.0448193	0.0308456	0.0603664	0.03134	0.0249986	0.0264058	0.0205352	0.0184034	0.0334405	0.0800451	0.0956762	0.0371649	5	15533	37918253	2	5
	NCI-H1417	Lung	Carcinoma	688001	0.898078	0.938552	0.937624	0.928575	0.937785	0.952628	0.929216	0.933921	0.93517	0.739996	0.0875637	0.017027	0.0263855	0.0637283	0.0385634	0.04825	0.0387969	0.0250194	0.0156578	0.0301173	0.0227087	0.0385595	0.0708904	0.0754796	0.0327318	5	2722243	9898962	2	5
	NCI-H1435	Lung	Non-Small Cell Lung Cancer	1298347	0.803613	0.939901	0.906579	0.930325	0.935201	0.942228	0.899772	0.887601	0.594069	0.265204	0.0512082	0.0156061	0.0212767	0.0438062	0.0296943	0.0539166	0.038952	0.0251969	0.0162636	0.0218525	0.0191968	0.0470505	0.0913482	0.070429	0.0376942	5	5085267	7355710	1	3
	NCI-H1436	Lung	Carcinoma	908469	0.894328	0.911386	0.928365	0.874597	0.908846	0.938222	0.889987	0.930555	0.882756	0.610768	0.0756563	0.0194584	0.0250155	0.0761909	0.0486946	0.0447625	0.0297957	0.0287778	0.0219007	0.0313521	0.0232574	0.0545736	0.0800859	0.0566595	0.0425217	5	15533	39509293	1	2
	NCI-H1437	Lung	Adenocarcinoma	687794	0.896223	0.931669	0.950286	0.906056	0.93765	0.948346	0.920849	0.919149	0.282978	0.258329	0.0673025	0.0151924	0.0217107	0.0394224	0.0282501	0.0592401	0.0410507	0.0296892	0.0197597	0.0235004	0.0201018	0.0279737	0.0495409	0.0770982	0.0374658	5	5829831	6772719	0	3
	NCI-H146	Lung	Carcinoma	910899	0.88219	0.923948	0.940148	0.911924	0.934297	0.942391	0.897474	0.917783	0.911505	0.945523	0.067967	0.0157029	0.0234356	0.046461	0.036573	0.0473675	0.0462499	0.0236624	0.0194926	0.022973	0.0206655	0.0328404	0.0560597	0.0746231	0.0400049	5	1344356	8702241	1	3
	NCI-H1563	Lung	Carcinoma	753600	0.894334	0.94057	0.911834	0.932412	0.951113	0.944606	0.928725	0.904318	0.932626	0.646841	0.140307	0.0148566	0.0224746	0.0619675	0.0301066	0.0542837	0.103351	0.0460138	0.0299302	0.0263167	0.0208432	0.0893109	0.127199	0.0735973	0.0356875	5	6363726	6826269	0	7
	NCI-H1568	Lung	Non-Small Cell Lung Cancer	1298348	0.910764	0.944861	0.901644	0.945035	0.953043	0.96653	0.946002	0.911839	0.956095	0.818275	0.0614781	0.012376	0.0176864	0.0399456	0.0272245	0.05178	0.0409705	0.0259145	0.0155742	0.0230781	0.0169135	0.00692889	0.073064	0.0650778	0.037994	5	5216628	17255364	1	4
	NCI-H1573	Lung	Adenocarcinoma	908472	0.75795	0.933837	0.914395	0.918015	0.93485	0.936729	0.907919	0.757054	0.248063	0.114073	0.119927	0.0215726	0.0281401	0.0647502	0.0566842	0.0302144	0.0315098	0.0203183	0.0219427	0.0253457	0.0254867	0.0223296	0.0353578	0.0925551	0.0374492	5	15533	23971792	0	1
	NCI-H1581	Lung	Carcinoma	908471	0.862067	0.925409	0.901371	0.931089	0.929898	0.942546	0.920904	0.875391	0.931731	0.653974	0.101659	0.0137085	0.0205348	0.0384822	0.0313047	0.0512866	0.0340166	0.0216904	0.0218272	0.0218096	0.0173812	0.0283835	0.0725962	0.0590344	0.0325035	5	4818616	9932407	1	5
	NCI-H1623	Lung	Carcinoma	687798	0.895732	0.938087	0.955151	0.930001	0.952127	0.953273	0.921606	0.935822	0.927	0.762364	0.0933631	0.0159697	0.0228269	0.051097	0.0320523	0.0453581	0.0365818	0.0312104	0.0188114	0.0253968	0.0204925	0.0514717	0.0659246	0.0720235	0.0442331	5	15533	34414537	1	3
	NCI-H1648	Lung	Carcinoma	687799	0.913612	0.895791	0.93504	0.886386	0.943103	0.926983	0.88641	0.92584	0.876249	0.87212	0.131669	0.0154197	0.0244864	0.0476476	0.034307	0.0506039	0.0391848	0.0255548	0.0797656	0.0272608	0.0214046	0.0269905	0.0542223	0.083711	0.0440917	5	15533	15588129	1	3
	NCI-H1650	Lung	Carcinoma	687800	0.899374	0.926536	0.94733	0.928731	0.923878	0.935329	0.912212	0.917928	0.894283	0.705987	0.0791663	0.0155389	0.0225851	0.0430966	0.034006	0.0698538	0.0625605	0.034222	0.0305525	0.0305722	0.0240338	0.0354674	0.0665069	0.114866	0.040259	5	15533	11426411	1	4
	NCI-H1651	Lung	Carcinoma	910900	0.929868	0.915621	0.947705	0.887582	0.943238	0.94015	0.918517	0.929542	0.871682	0.353622	0.107705	0.0150414	0.0239552	0.0646182	0.0343818	0.0327293	0.0245076	0.0236251	0.0194174	0.0208287	0.0218175	0.0271019	0.077011	0.0783885	0.0482804	5	6321292	6814210	1	3
	NCI-H1666	Lung	Carcinoma	908473	0.894846	0.778172	0.879062	0.824613	0.901122	0.883994	0.801253	0.912683	0.680868	0.825829	0.111611	0.0152284	0.0224213	0.0580157	0.038596	0.0381189	0.0411617	0.022437	0.0208758	0.0317214	0.0259378	0.0213616	0.0524254	0.0577778	0.0429319	5	15533	17670818	1	3
	NCI-H1688	Lung	Small Cell Lung Cancer	1298349	0.851265	0.928425	0.854567	0.944934	0.870842	0.94411	0.928496	0.82894	0.747644	0.291464	0.0595614	0.0117627	0.0166509	0.0393151	0.024306	0.0382691	0.0323821	0.0193405	0.0141299	0.0173344	0.0175049	0.0307922	0.06582	0.0662921	0.0310836	5	4224788	40733031	2	6
	NCI-H1693	Lung	Carcinoma	687802	0.915645	0.932589	0.944356	0.922108	0.954865	0.951358	0.930064	0.911583	0.881153	0.518438	0.091569	0.0155382	0.0198824	0.0453735	0.037021	0.0448186	0.0327504	0.0314619	0.0183632	0.0308769	0.0193149	0.0294177	0.051822	0.0907795	0.0389421	5	1674938	36960237	2	5
	NCI-H1694	Lung	Carcinoma	688006	0.790634	0.910426	0.742614	0.93108	0.834356	0.943295	0.93454	0.854757	0.941094	0.733796	0.0700297	0.0142349	0.0167989	0.0407342	0.0260624	0.0361726	0.0272838	0.0228576	0.0150149	0.0200646	0.0168327	0.0303379	0.0606676	0.0618528	0.0328384	5	15533	46389274	1	4
	NCI-H1703	Lung	Carcinoma	908474	0.913559	0.941943	0.870612	0.941676	0.936934	0.945312	0.938334	0.887001	0.885336	0.403485	0.0842502	0.0144035	0.0230565	0.0488948	0.0285952	0.0681881	0.0698409	0.0385218	0.0614277	0.0273233	0.0206035	0.055118	0.0547	0.0901815	0.0395193	5	3923103	30745010	2	6
	NCI-H1734	Lung	Carcinoma	722058	0.879561	0.941251	0.935624	0.945127	0.962146	0.956651	0.946096	0.894984	0.94886	0.899156	0.0628927	0.0144037	0.0163374	0.0456545	0.0240475	0.0390844	0.0253789	0.0246881	0.0173166	0.0179377	0.0152184	0.028296	0.0847987	0.0548123	0.0364094	5	15533	27132819	2	5
	NCI-H1755	Lung	Carcinoma	908475	0.56144	0.913722	0.950747	0.897566	0.822904	0.923271	0.895614	0.844874	0.389645	0.10935	0.0772321	0.0152321	0.0219978	0.0538771	0.0329968	0.043485	0.032118	0.018855	0.0188787	0.0236474	0.0189346	0.0332607	0.06049	0.0734938	0.0429776	5	15533	11949787	1	3
	NCI-H1770	Lung	Carcinoma	687804	0.920219	0.888074	0.927252	0.83123	0.927192	0.920206	0.869107	0.918383	0.79294	0.742233	0.106297	0.0203814	0.0280475	0.0654679	0.0466324	0.0319077	0.03188	0.0213567	0.0196281	0.0305736	0.0251327	0.0253214	0.0622566	0.0910089	0.0469404	5	15533	112486410	1	2
	NCI-H1781	Lung	Adenocarcinoma	1298350	0.884901	0.944919	0.940826	0.938616	0.950566	0.959554	0.936721	0.880462	0.952889	0.931244	0.0634629	0.0125086	0.0175959	0.0519442	0.0235627	0.0584863	0.0277315	0.0277503	0.0177116	0.0212406	0.0183329	0.0348532	0.0594591	0.0556839	0.0405198	5	15533	11593436	2	5
	NCI-H1792	Lung	Carcinoma	724868	0.921684	0.942077	0.936291	0.916155	0.95243	0.940254	0.921615	0.928878	0.130311	0.154871	0.0612408	0.015576	0.0217735	0.0467316	0.0317743	0.0545528	0.0427966	0.0265153	0.0234488	0.0260481	0.0226442	0.0232521	0.0584836	0.0963236	0.0387573	5	15533	38298204	1	3
	NCI-H1793	Lung	Carcinoma	908463	0.915566	0.938921	0.955068	0.937166	0.961894	0.960831	0.936849	0.926753	0.925029	0.292186	0.0722977	0.0143476	0.0204537	0.0453602	0.0334651	0.0350919	0.0339424	0.0182959	0.0140707	0.022949	0.0199471	0.0253819	0.0563965	0.0562	0.0341982	5	15533	10535090	2	4
	NCI-H1836	Lung	Small Cell Lung Cancer	1240182	0.895981	0.948539	0.927847	0.935973	0.952563	0.960751	0.929038	0.90853	0.94281	0.894502	0.0935103	0.0154568	0.0246898	0.0644816	0.0377904	0.053089	0.0401755	0.034273	0.0165594	0.0266299	0.0210222	0.0464673	0.098938	0.0677738	0.0354363	5	667486	8304058	2	5
	NCI-H1838	Lung	Carcinoma	687807	0.892649	0.938567	0.947124	0.931236	0.957513	0.950414	0.933216	0.908324	0.951794	0.611802	0.107948	0.012809	0.0200749	0.0457633	0.0264854	0.0535884	0.036886	0.0316964	0.0188085	0.0274882	0.0188911	0.0370722	0.0590639	0.0828686	0.0320517	5	15533	9898962	1	5
	NCI-H1869	Lung	Non-Small Cell Lung Cancer	1240183	0.882293	0.955154	0.911309	0.952254	0.956273	0.936383	0.946239	0.878698	0.96732	0.606458	0.0560787	0.0101823	0.0149425	0.0409181	0.0183108	0.0503179	0.0376404	0.0235166	0.0149156	0.0210812	0.014433	0.0356087	0.0775196	0.0673933	0.0325124	5	6576964	10505585	4	12
	NCI-H187	Lung	Carcinoma	688007	0.902442	0.93951	0.924206	0.899849	0.951281	0.942906	0.910456	0.914112	0.921901	0.927521	0.0867132	0.0169201	0.0244946	0.0777585	0.0401815	0.0413735	0.0826332	0.0242113	0.0209393	0.0274357	0.0215168	0.0616015	0.0884782	0.0703892	0.043784	5	15533	7615460	1	3
	NCI-H1876	Lung	Small Cell Lung Cancer	1330972	0.861113	0.931733	0.867955	0.903516	0.940255	0.943881	0.913382	0.911364	0.92804	0.795794	0.0983231	0.019068	0.0216362	0.067416	0.0349396	0.0573792	0.0707274	0.0304625	0.0205588	0.0312998	0.0203624	0.0611878	0.0957951	0.0673766	0.0431188	5	15533	36036719	1	3
	NCI-H1915	Lung	Non-Small Cell Lung Cancer	1240184	0.937291	0.939577	0.955026	0.927623	0.96488	0.943128	0.932735	0.931469	0.925575	0.847124	0.113782	0.0153237	0.0229887	0.0581527	0.0382257	0.0617174	0.0489813	0.0295641	0.0215345	0.0254246	0.0186732	0.0259874	0.0721997	0.0764812	0.0473597	5	3771078	12372838	0	3
	NCI-H1944	Lung	Non-Small Cell Lung Cancer	1240185	0.894768	0.938065	0.937605	0.950492	0.931759	0.945925	0.940268	0.897187	0.938404	0.633512	0.0773519	0.0126781	0.0166877	0.038297	0.0236758	0.0371173	0.0354095	0.0225419	0.0185742	0.0186159	0.015518	0.0228377	0.0577768	0.0611599	0.0336996	5	15533	7340305	1	3
	NCI-H196	Lung	Small Cell Lung Cancer	1240186	0.801596	0.938066	0.923656	0.932198	0.918719	0.945136	0.924344	0.891782	0.92832	0.653369	0.0686222	0.0129983	0.017747	0.0468039	0.029618	0.0539998	0.0677512	0.032846	0.0287695	0.0228969	0.0198113	0.0364289	0.0841213	0.0948676	0.0323869	5	1415404	44705140	2	5
	NCI-H1963	Lung	Carcinoma	688010	0.896778	0.922049	0.93182	0.891504	0.944749	0.941852	0.918055	0.924535	0.899589	0.889655	0.121987	0.0184778	0.027829	0.0466139	0.0386712	0.0464171	0.0561374	0.025331	0.0260986	0.0256809	0.0259099	0.039115	0.0604695	0.0733699	0.0439384	5	15533	59821885	1	2
	NCI-H1993	Lung	Carcinoma	908476	0.887574	0.941099	0.921866	0.954476	0.949389	0.95035	0.94609	0.862369	0.96202	0.733923	0.0806605	0.0121276	0.0169931	0.0377162	0.0210098	0.050506	0.0345875	0.0246509	0.0167077	0.0209911	0.0147895	0.0249378	0.0651185	0.0610239	0.0384302	5	3128169	15862701	2	9
	NCI-H2009	Lung	Carcinoma	724873	0.862202	0.930198	0.912923	0.936375	0.928373	0.949949	0.925621	0.886855	0.470168	0.467679	0.0721661	0.0129919	0.0198459	0.0366945	0.0255174	0.0634035	0.0537978	0.0354388	0.0197055	0.0247852	0.0179609	0.0469602	0.0735741	0.0762023	0.036351	5	3100887	18063344	3	10
	NCI-H2023	Lung	Non-Small Cell Lung Cancer	1240187	0.903491	0.93392	0.945222	0.920042	0.942981	0.944051	0.916722	0.926915	0.915014	0.823256	0.0839557	0.0143663	0.0169431	0.0438888	0.028964	0.0458656	0.0426995	0.0252947	0.0165587	0.0208126	0.0206322	0.0298761	0.0649445	0.0659324	0.0382685	5	15533	49447307	1	3
	NCI-H2029	Lung	Carcinoma	688011	0.919147	0.941143	0.951495	0.928224	0.957432	0.950027	0.939039	0.925312	0.926511	0.865631	0.0883263	0.016274	0.0232782	0.0491577	0.0355795	0.0431511	0.0410413	0.021157	0.0178952	0.0283201	0.0233415	0.0281331	0.0479075	0.058914	0.039487	5	15533	113756805	1	2
	NCI-H2030	Lung	Carcinoma	722045	0.893647	0.92575	0.647226	0.919113	0.929521	0.943016	0.920868	0.853761	0.112377	0.192779	0.0787727	0.0150538	0.0226015	0.0540371	0.0311477	0.0575603	0.0677468	0.0238333	0.0335017	0.0264205	0.0213704	0.0338728	0.0786088	0.0844861	0.0433295	5	15533	46273503	1	3
	NCI-H2066	Lung	Small Cell Lung Cancer	1330973	0.936412	0.91511	0.948245	0.875991	0.938248	0.925953	0.897669	0.944977	0.836275	0.78976	0.122431	0.0228412	0.0319693	0.068859	0.0525836	0.0414253	0.0345397	0.0310619	0.0245044	0.0358293	0.0256554	0.031982	0.0771398	0.0689296	0.0540873	5	1833627	16684109	0	2
	NCI-H2081	Lung	Carcinoma	908480	0.897647	0.937453	0.921111	0.934977	0.961162	0.962214	0.938155	0.894639	0.955903	0.43065	0.0641186	0.0111157	0.0166959	0.0344862	0.0234332	0.0393118	0.0339749	0.0175215	0.0170621	0.0176039	0.0154387	0.0260633	0.0760894	0.0583047	0.033752	5	3914674	37169503	2	6
	NCI-H2085	Lung	Non-Small Cell Lung Cancer	687812	0.917509	0.928352	0.947482	0.914864	0.952243	0.946465	0.919261	0.932527	0.912407	0.829163	0.0533233	0.0141249	0.0208237	0.0459787	0.0318259	0.0479234	0.0598953	0.0264814	0.0246908	0.023575	0.0186251	0.0375492	0.0706158	0.0697932	0.0410792	5	15533	51679084	1	4
	NCI-H2087	Lung	Carcinoma	724834	0.915554	0.930612	0.942255	0.904998	0.954062	0.943369	0.899751	0.934588	0.863209	0.612618	0.0900141	0.0333245	0.0212371	0.0481457	0.0316645	0.0285926	0.0242518	0.0177769	0.0191552	0.0250912	0.0176049	0.0287487	0.0714026	0.0721763	0.0372818	5	15533	7386987	1	3
	NCI-H209	Lung	Carcinoma	688013	0.890875	0.925067	0.932637	0.899969	0.938975	0.941671	0.906874	0.912724	0.896519	0.640093	0.0792768	0.0162984	0.0224011	0.0665129	0.0444822	0.0480015	0.0401915	0.0178349	0.0184616	0.0246956	0.0226533	0.0276986	0.0520146	0.071156	0.0408876	5	15533	8108398	2	5
	NCI-H211	Lung	Small Cell Lung Cancer	1240189	0.9103	0.826215	0.914297	0.805328	0.894568	0.853164	0.790818	0.916531	0.668165	0.787035	0.11604	0.0206175	0.0308325	0.0781301	0.0596536	0.0394778	0.0311374	0.0380859	0.0196605	0.0332455	0.0293432	0.0216041	0.0420247	0.0754491	0.0497828	5	15533	7286389	0	1
	NCI-H2110	Lung	Non-Small Cell Lung Cancer	1298351	0.837426	0.918057	0.902906	0.946895	0.940241	0.952169	0.940518	0.887937	0.958363	0.916284	0.0461325	0.0138997	0.020144	0.0764642	0.0264043	0.0616862	0.0580279	0.0340913	0.0241361	0.0245656	0.0175285	0.074027	0.122441	0.0629512	0.042876	5	5715133	36426411	2	7
	NCI-H2122	Lung	Carcinoma	722046	0.807086	0.933552	0.950966	0.930778	0.948042	0.952105	0.92789	0.881559	0.0684178	0.08016	0.0748061	0.0162856	0.0191066	0.0514485	0.0340853	0.040255	0.0362014	0.0332666	0.015736	0.0226822	0.0185583	0.0335488	0.0755051	0.0711986	0.0383879	5	15533	39568609	1	3
	NCI-H2126	Lung	Carcinoma	687814	0.916581	0.952507	0.927872	0.957038	0.949805	0.964796	0.947625	0.9059	0.947988	0.836516	0.0550528	0.011985	0.0166989	0.0341467	0.0298154	0.0352464	0.0352012	0.0245679	0.0146781	0.0209047	0.0176654	0.00738478	0.0555665	0.062524	0.034105	5	2774811	11412880	0	5
	NCI-H2135	Lung	Non-Small Cell Lung Cancer	1298352	0.889783	0.927333	0.942252	0.948768	0.951124	0.943873	0.949318	0.829574	0.928401	0.45072	0.0943904	0.0123952	0.018283	0.0379207	0.0281456	0.0396021	0.0389326	0.0272616	0.0168215	0.0254829	0.0157211	0.0276935	0.0678563	0.0593539	0.0358098	5	1937292	16679966	3	7
	NCI-H2141	Lung	Carcinoma	688014	0.911719	0.952331	0.948809	0.914428	0.9624	0.959678	0.934757	0.915711	0.914533	0.947833	0.0450239	0.0116366	0.0173517	0.0573365	0.0283295	0.031961	0.0145798	0.0170224	0.00935124	0.0197697	0.0168805	0.0150371	0.0378154	0.055837	0.0249914	5	15533	23720355	2	4
	NCI-H2170	Lung	Carcinoma	687815	0.925712	0.925692	0.944497	0.912547	0.95036	0.946408	0.912824	0.928002	0.901075	0.910876	0.0943878	0.0173298	0.0252885	0.0509938	0.0386665	0.0502569	0.0507758	0.0293147	0.0272613	0.0285841	0.0228818	0.0224374	0.0825017	0.0691927	0.0361973	5	15533	46389274	3	7
	NCI-H2171	Lung	Small Cell Carcinoma	688015	0.875799	0.927031	0.945073	0.922367	0.951589	0.947168	0.933108	0.889641	0.937418	0.936122	0.071146	0.0137705	0.0201934	0.0467887	0.0274752	0.0344432	0.0341325	0.0221643	0.0158609	0.0203402	0.0174642	0.0270965	0.0835711	0.071244	0.0360654	5	15533	19973914	1	3
	NCI-H2172	Lung	Non-Small Cell Lung Cancer	1298353	0.896874	0.94705	0.935631	0.940973	0.950719	0.965112	0.943013	0.893585	0.286568	0.301833	0.0497104	0.0130826	0.0180546	0.0497092	0.0257327	0.0346477	0.0252852	0.0254628	0.0136504	0.0171845	0.0163225	0.0275586	0.0862764	0.0502767	0.0329296	5	15533	11866716	2	7
	NCI-H2196	Lung	Carcinoma	908481	0.892781	0.934096	0.950459	0.924356	0.950571	0.954936	0.927272	0.934827	0.93787	0.945012	0.0880946	0.0137762	0.0227884	0.0446561	0.0286079	0.0320756	0.028545	0.0192315	0.0170609	0.024954	0.0181206	0.0351694	0.0702245	0.0592376	0.0354295	5	3068468	24141629	0	2
	NCI-H2227	Lung	Carcinoma	688018	0.891774	0.933457	0.946939	0.919117	0.911465	0.94534	0.921118	0.899308	0.908619	0.270809	0.119506	0.0157963	0.0252493	0.079321	0.0327611	0.113366	0.185116	0.0430873	0.0285987	0.0254367	0.0219938	0.0401345	0.111805	0.116495	0.0400508	5	6140778	7218446	2	4
	NCI-H2228	Lung	Carcinoma	687816	0.929281	0.926529	0.950756	0.909637	0.949783	0.943608	0.897371	0.940268	0.899224	0.951749	0.0684783	0.014433	0.0194047	0.0473361	0.0354885	0.0306987	0.0355167	0.0261997	0.0251497	0.0233464	0.0180525	0.0235195	0.0549405	0.0763713	0.0410681	5	15533	7854289	2	5
	NCI-H2291	Lung	Carcinoma	724874	0.909361	0.941542	0.951513	0.940533	0.956189	0.954476	0.945754	0.90544	0.946202	0.732439	0.100489	0.0141263	0.0182465	0.039392	0.026469	0.0449909	0.0389643	0.025495	0.0192806	0.0247303	0.0200125	0.0251652	0.0315128	0.0432683	0.031343	5	15533	13031514	2	4
	NCI-H2342	Lung	Carcinoma	687819	0.904281	0.934836	0.939161	0.914305	0.945891	0.952705	0.918788	0.927351	0.921625	0.902205	0.105337	0.0160512	0.0212404	0.0463188	0.0349318	0.0453879	0.0324601	0.0277728	0.0174191	0.0212609	0.0215397	0.0317735	0.063972	0.0875027	0.0372026	5	15533	13656624	1	4
	NCI-H2347	Lung	Carcinoma	687820	0.919454	0.941255	0.949057	0.933739	0.950797	0.953429	0.929975	0.891008	0.925449	0.903024	0.107407	0.0154014	0.0217115	0.047716	0.0318507	0.0450084	0.0500741	0.0343506	0.0191003	0.0230472	0.0203313	0.0279207	0.0639808	0.0823256	0.0418127	5	15533	37218459	2	6
	NCI-H2405	Lung	Carcinoma	687821	0.911963	0.924206	0.693252	0.928757	0.948142	0.94782	0.924571	0.905677	0.398093	0.172234	0.0862195	0.015571	0.0211744	0.0482716	0.037135	0.052453	0.0430626	0.0309198	0.0202456	0.0263984	0.0225212	0.0224807	0.0611661	0.0626417	0.0414023	5	15533	39509293	2	4
	NCI-H2444	Lung	Non-Small Cell Lung Cancer	1298356	0.894885	0.940464	0.947884	0.928036	0.951793	0.95756	0.926021	0.904086	0.948227	0.932941	0.0629995	0.0142657	0.0226387	0.0413612	0.0280522	0.0486699	0.0334665	0.0250654	0.0145353	0.0257344	0.0185178	0.0385831	0.0741563	0.0717658	0.035546	5	15533	41629963	2	4
	NCI-H250	Lung	Carcinoma	924241	0.856346	0.940361	0.945844	0.92184	0.948974	0.950277	0.929148	0.907497	0.93551	0.821024	0.0946562	0.0163988	0.0244972	0.0708666	0.0399949	0.0854927	0.063166	0.0216826	0.0191466	0.025578	0.0225148	0.0491269	0.10565	0.0810559	0.0366767	5	15533	44351606	1	3
	NCI-H292	Lung	Carcinoma	753604	0.904487	0.947465	0.884335	0.946884	0.949037	0.952502	0.933456	0.871697	0.114311	0.129114	0.0698955	0.0119808	0.0146519	0.0361491	0.0324495	0.0520363	0.0491556	0.0465789	0.0294152	0.0180744	0.0157625	0.0344411	0.0633359	0.0911363	0.0338572	5	15533	11730482	1	4
	NCI-H3122	Lung	Adenocarcinoma	1240190	0.891108	0.944511	0.943973	0.945756	0.957176	0.956899	0.940062	0.8933	0.955061	0.912942	0.0578129	0.0120946	0.0191787	0.0429622	0.0213912	0.0590318	0.071849	0.0399812	0.0255577	0.0193252	0.0188177	0.0361336	0.0843048	0.089602	0.032365	5	972983	46251306	2	8
	NCI-H322M	Lung	Carcinoma	905967	0.908501	0.905448	0.900036	0.897634	0.935809	0.923123	0.89017	0.911754	0.851346	0.291747	0.10037	0.0164915	0.024052	0.0552319	0.0317351	0.0468355	0.0424548	0.0281906	0.0212596	0.032815	0.0217963	0.0291044	0.0863588	0.0582094	0.0419322	5	15533	24364357	1	3
	NCI-H345	Lung	Carcinoma	688021	0.899352	0.924265	0.94606	0.903399	0.955593	0.941311	0.915341	0.950478	0.90438	0.944962	0.145188	0.0177814	0.0225397	0.0816281	0.0379415	0.0639723	0.117109	0.0391243	0.0471181	0.0281882	0.0236711	0.0343466	0.0936451	0.148325	0.0427871	5	15533	14877474	1	3
	NCI-H358	Lung	Carcinoma	908465	0.922286	0.940639	0.924667	0.928522	0.956336	0.951932	0.932165	0.940026	0.801275	0.464875	0.126022	0.0152988	0.0260279	0.0461883	0.0365243	0.0442213	0.043188	0.0266606	0.024075	0.0334412	0.0216064	0.0316716	0.0651114	0.0752682	0.0408541	5	2949226	14259926	2	4
	NCI-H378	Lung	Carcinoma	688022	0.904498	0.92616	0.893185	0.900834	0.932157	0.943894	0.9123	0.897693	0.900781	0.872551	0.0969608	0.0179722	0.0207488	0.0451702	0.0371327	0.0456605	0.0307506	0.0186069	0.0168217	0.0220595	0.0203315	0.0267477	0.0788316	0.0900058	0.0423762	5	15533	52725551	1	2
	NCI-H446	Lung	Carcinoma	688023	0.919312	0.941056	0.943306	0.929954	0.950937	0.962861	0.935349	0.91809	0.943481	0.771605	0.0800778	0.0143467	0.0210857	0.0391432	0.0259543	0.071469	0.059645	0.0287536	0.0186314	0.0241814	0.0179868	0.0241367	0.0575975	0.0535292	0.0386739	5	15533	8422005	2	5
	NCI-H520	Lung	Carcinoma	908443	0.915624	0.795533	0.907279	0.829396	0.888166	0.879169	0.81705	0.921744	0.73262	0.8951	0.0989011	0.0174753	0.0256606	0.0583731	0.0404065	0.0427279	0.0294369	0.0205326	0.0193866	0.0333184	0.0275903	0.022098	0.0533615	0.066676	0.0398853	5	4935006	8121326	2	5
	NCI-H522	Lung	Carcinoma	905944	0.876136	0.917138	0.734076	0.898839	0.923174	0.93518	0.886177	0.849373	0.8535	0.444561	0.0777033	0.0169297	0.0263486	0.0557851	0.034174	0.0401852	0.0346841	0.0258959	0.0273165	0.0236847	0.0225035	0.0295485	0.0785208	0.0755217	0.0433617	5	15533	40301349	1	2
	NCI-H524	Lung	Carcinoma	908483	0.922507	0.919852	0.892899	0.906754	0.943642	0.940082	0.91322	0.906813	0.907904	0.943288	0.0916325	0.0166377	0.0245564	0.0747727	0.0341074	0.0588684	0.0540462	0.0315848	0.0192067	0.0258215	0.0207932	0.0558364	0.117299	0.089922	0.0561746	5	15533	11911702	1	3
	NCI-H526	Lung	Carcinoma	688025	0.842303	0.89136	0.918412	0.915686	0.935424	0.943011	0.900953	0.909531	0.865376	0.519116	0.0821223	0.0159984	0.0185501	0.0448014	0.0342891	0.0404274	0.0336644	0.02756	0.0210638	0.024017	0.0188719	0.0347184	0.0898619	0.0709214	0.0349617	5	15533	25683611	1	3
	NCI-H596	Lung	Carcinoma	908459	0.900066	0.936384	0.936003	0.935749	0.957629	0.951575	0.930452	0.897341	0.851251	0.512397	0.0898398	0.0140357	0.019744	0.0394613	0.0303927	0.0544197	0.0412471	0.0260311	0.0186799	0.0296085	0.0204351	0.018102	0.0568306	0.0668775	0.0521292	5	724728	11902453	2	5
	NCI-H64	Lung	Carcinoma	688026	0.819471	0.9329	0.932769	0.942573	0.94192	0.954313	0.939624	0.887066	0.953442	0.855713	0.0615052	0.0136307	0.0216457	0.0377034	0.0276005	0.054537	0.0398168	0.0255355	0.0222779	0.0212723	0.0196168	0.0226199	0.0493558	0.0848578	0.0430746	5	4828497	11341218	0	6
	NCI-H647	Lung	Non-Small Cell Lung Cancer	1240191	0.901002	0.926267	0.957538	0.904192	0.94436	0.929507	0.896366	0.936748	0.849911	0.443353	0.0999824	0.0173888	0.0250549	0.0633974	0.0444973	0.0361127	0.0354089	0.0203888	0.0169766	0.0268568	0.0221282	0.0272785	0.0571706	0.0770991	0.0405884	5	15533	61422330	0	3
	NCI-H650	Lung	Carcinoma	722066	0.86722	0.941881	0.945274	0.934034	0.95144	0.946858	0.929381	0.885012	0.0804376	0.0857306	0.101612	0.0120095	0.0180673	0.0544894	0.0244093	0.0508992	0.0291426	0.0207931	0.0171895	0.0232005	0.0215667	0.0375543	0.073738	0.0709723	0.0384147	5	1626742	12203612	1	8
	NCI-H661	Lung	Carcinoma	687829	0.916672	0.937173	0.924937	0.93656	0.95147	0.95888	0.934412	0.925471	0.940583	0.903109	0.0566831	0.0143683	0.0171847	0.0390475	0.0285129	0.0456913	0.0383141	0.0220348	0.0246078	0.0271914	0.0208369	0.0251934	0.0513917	0.083782	0.037702	5	15533	19807658	1	7
	NCI-H69	Lung	Carcinoma	688027	0.924501	0.940273	0.956068	0.929106	0.954933	0.953865	0.929918	0.934651	0.932786	0.95306	0.0937754	0.0147173	0.0205717	0.0503114	0.0323545	0.0439606	0.0392543	0.0240158	0.0194612	0.0225627	0.0180756	0.019384	0.0642726	0.0668364	0.0340102	5	15533	68846304	1	2
	NCI-H720	Lung	Carcinoid-Endocrine Tumour	687600	0.884134	0.934814	0.941267	0.894424	0.936074	0.934675	0.906211	0.925553	0.905087	0.900885	0.103982	0.0173377	0.0276924	0.0663429	0.0396377	0.0803405	0.124109	0.0485769	0.0339148	0.0291448	0.0232391	0.0306561	0.124453	0.0894809	0.0455749	5	15533	27524452	0	3
	NCI-H727	Lung	Carcinoid-Endocrine Tumour	724855	0.932179	0.919851	0.949152	0.880306	0.954233	0.928036	0.903047	0.920452	0.859728	0.571467	0.0949089	0.0177655	0.0276079	0.0752059	0.0429957	0.0499588	0.0486459	0.0250863	0.028033	0.0257366	0.0252341	0.033527	0.0709894	0.0965162	0.0468758	5	15533	23583954	1	2
	NCI-H740	Lung	Lung	1331055	0.888499	0.949735	0.937399	0.9368	0.952366	0.953276	0.931407	0.930542	0.942986	0.913138	0.0586361	0.013996	0.0247786	0.0599669	0.0321808	0.0530156	0.0462526	0.0268044	0.0185413	0.0242823	0.0200185	0.0370735	0.090765	0.0747912	0.0413957	5	3582230	9316648	2	5
	NCI-H748	Lung	Carcinoma	909194	0.865075	0.942912	0.918218	0.943299	0.905942	0.943419	0.941762	0.882298	0.957695	0.870009	0.0639888	0.0174996	0.0167776	0.0508888	0.0266759	0.0391468	0.0403895	0.0153164	0.0144769	0.0185996	0.0180106	0.0344088	0.0664986	0.0686303	0.0349465	5	15533	7351624	1	5
	NCI-H810	Lung	Carcinoma	925341	0.870236	0.946057	0.930635	0.928826	0.950935	0.948222	0.938736	0.911915	0.94375	0.828181	0.0688302	0.015	0.0176256	0.0420133	0.0298983	0.0537904	0.0486717	0.0258657	0.0213756	0.0217648	0.0191937	0.0221248	0.0506909	0.0665088	0.0335174	5	15533	46389274	1	4
	NCI-H82	Lung	Carcinoma	688031	0.863765	0.918024	0.750043	0.92302	0.938506	0.935056	0.916458	0.920116	0.92147	0.75275	0.0871207	0.0146082	0.0215185	0.048142	0.0330626	0.0455692	0.0249369	0.0200588	0.0175564	0.0269907	0.0201027	0.0253681	0.0554887	0.0640857	0.0383695	5	6363726	9467579	0	3
	NCI-H835	Lung	Carcinoid-Endocrine Tumour	753607	0.917305	0.942264	0.945069	0.938501	0.958768	0.95561	0.939827	0.917765	0.938763	0.917159	0.0675656	0.0134973	0.0200633	0.0376059	0.0267391	0.0477481	0.0318928	0.0286423	0.0175099	0.0269409	0.0167795	0.0268058	0.0419705	0.0664102	0.0370174	5	15533	7542000	2	5
	NCI-H838	Lung	Carcinoma	910399	0.918171	0.936449	0.930064	0.911992	0.954259	0.949393	0.916876	0.927192	0.911345	0.820955	0.12967	0.0174456	0.0246925	0.0724881	0.0339232	0.0768161	0.196797	0.0306687	0.0350373	0.0273146	0.0216709	0.0512099	0.112646	0.088742	0.0489622	5	15533	15718493	0	3
	NCI-H841	Lung	Small Cell Lung Cancer	1240192	0.905532	0.92739	0.94253	0.9014	0.95149	0.953436	0.921853	0.924244	0.907386	0.648327	0.0868583	0.017006	0.0271598	0.0825837	0.0458462	0.049663	0.0551708	0.0297419	0.025763	0.0291046	0.0222406	0.0454527	0.110733	0.0568107	0.0410987	5	15533	93177527	1	3
	NCI-H847	Lung	Small Cell Lung Cancer	1240193	0.884456	0.928653	0.886974	0.888927	0.948317	0.941115	0.913694	0.940518	0.904405	0.849092	0.119385	0.0175738	0.0283861	0.0627423	0.0423279	0.0522287	0.0871887	0.0287912	0.0229384	0.0345101	0.0256057	0.0414531	0.0961682	0.0903313	0.0415267	5	15533	40939291	2	4
	RERF-LC-FM	Lung	Carcinoma	930081	0.905174	0.944724	0.952518	0.934631	0.956301	0.964185	0.947876	0.901305	0.942615	0.917176	0.0595988	0.0127676	0.0215808	0.0506595	0.0283388	0.0381686	0.0308961	0.0210532	0.017419	0.0194009	0.0175561	0.0258192	0.0672295	0.0825817	0.029189	5	1860049	24791008	2	5
	RERF-LC-KJ	Lung	Adenocarcinoma	1298537	0.914309	0.947189	0.699724	0.952152	0.899453	0.952568	0.939654	0.881096	0.866773	0.387271	0.074363	0.0113255	0.0165922	0.0325264	0.0248676	0.0513261	0.0590476	0.0294637	0.0168487	0.0216534	0.0171378	0.0417041	0.0658226	0.0510414	0.0357894	5	1611399	37791733	1	5
	RERF-LC-MS	Lung	Carcinoma	910931	0.927474	0.928677	0.906841	0.921827	0.95105	0.944037	0.895659	0.897352	0.369658	0.378838	0.0646911	0.0163595	0.0223246	0.0559676	0.0364866	0.0476548	0.0588867	0.0210611	0.0162342	0.0251161	0.0219328	0.0239022	0.0375197	0.0515583	0.0404309	5	790589	17797788	0	5
	RERF-LC-SQ1	Lung	Squamous Carcinoma	1298538	0.904899	0.94993	0.908936	0.956659	0.945242	0.954802	0.94802	0.871642	0.9107	0.858011	0.0974335	0.0123329	0.017239	0.04013	0.0286014	0.0378368	0.0329534	0.0150293	0.0147771	0.0192178	0.0173917	0.0321381	0.0741141	0.0779128	0.0336137	5	1637461	12533671	2	4
	SBC-1	Lung	Carcinoma	713885	0.934031	0.91571	0.942971	0.873709	0.953946	0.922251	0.877762	0.927625	0.855583	0.909627	0.0935128	0.0145104	0.0190431	0.0523915	0.0332093	0.0398417	0.0287979	0.0260165	0.0188697	0.0285457	0.0185411	0.0077753	0.0637327	0.0721116	0.0434025	5	6158213	7952808	1	3
	SBC-3	Lung	Small Cell Carcinoma (Oat Cell Type)	753610	0.92031	0.908984	0.949773	0.891952	0.941482	0.92602	0.908567	0.92319	0.538966	0.247084	0.198028	0.018597	0.0257381	0.0487937	0.0444647	0.0398876	0.0787635	0.0215569	0.021976	0.0474907	0.0250716	0.0245508	0.0523922	0.0532359	0.0369088	5	15533	14387813	1	2
	SBC-5	Lung	Carcinoma	713880	0.912156	0.904198	0.846366	0.878075	0.933955	0.921803	0.885536	0.922421	0.831498	0.587842	0.137283	0.016392	0.0241991	0.059744	0.0437959	0.0399668	0.0271121	0.0236917	0.0187667	0.0283411	0.023985	0.0171434	0.0474661	0.0626738	0.0447656	5	15533	58115716	0	2
	SK-LU-1	Lung	Carcinoma	909721	0.928486	0.923529	0.958832	0.893328	0.951698	0.94744	0.918009	0.956273	0.898593	0.558092	0.152969	0.0160282	0.0222857	0.055493	0.0506446	0.0312649	0.0320886	0.0182072	0.0179211	0.0270669	0.0210529	0.0261048	0.0591694	0.0706167	0.0354325	5	3535251	7854289	0	3
	SK-MES-1	Lung	Carcinoma	909728	0.905748	0.915288	0.928701	0.916742	0.949783	0.944668	0.919155	0.937157	0.720987	0.44554	0.0681021	0.0168688	0.0222541	0.0472783	0.0358898	0.0497368	0.0513067	0.0245008	0.0219457	0.0274967	0.0222877	0.028784	0.0516677	0.0790089	0.0395956	5	817851	12800890	0	3
	SW1573	Lung	Carcinoma	724878	0.904901	0.937566	0.934955	0.917477	0.95346	0.940908	0.920814	0.916132	0.9334	0.691086	0.139634	0.0158187	0.0242209	0.0775189	0.0340483	0.0494129	0.0773891	0.0348247	0.0350658	0.0352741	0.0223461	0.0479192	0.121267	0.0752453	0.0532681	5	15533	55929388	2	5
	SW900	Lung	Carcinoma	724879	0.925823	0.926835	0.944887	0.917142	0.954416	0.94583	0.91168	0.919719	0.102326	0.175812	0.0778432	0.0141634	0.0240424	0.0463468	0.0320348	0.0503866	0.0407729	0.027477	0.029006	0.0270368	0.0206547	0.0329135	0.058193	0.0725576	0.0449391	5	6437669	6747179	1	3
	UMC-11	Lung	Carcinoid-Endocrine Tumour	909779	0.830129	0.920889	0.894469	0.959518	0.880525	0.946634	0.938607	0.816854	0.954922	0.453816	0.0351749	0.0126154	0.0176395	0.0416739	0.0241196	0.0537706	0.0277744	0.0252637	0.01414	0.0188563	0.0167202	0.0250812	0.0687328	0.078114	0.0296772	5	15533	46389274	2	5
	201T	Na	Adenocarcinoma	1287381	0.922985	0.950951	0.790691	0.960405	0.941728	0.953938	0.951066	0.908583	0.956332	0.928061	0.0612502	0.0108712	0.0170208	0.0355474	0.0208325	0.0287274	0.0319914	0.0184086	0.0126181	0.0207041	0.0153628	0.0356601	0.0661331	0.05733	0.0279727	5	1308552	8958879	0	4
	CHSA8926	Na	Chondrosarcoma	1303912	0.934944	0.917296	0.945607	0.904652	0.949984	0.93536	0.910457	0.93805	0.890057	0.92129	0.146341	0.0189629	0.0248503	0.0695044	0.041494	0.0456194	0.0684781	0.0303411	0.0241276	0.0343845	0.0246182	0.0545979	0.103433	0.0829476	0.0465064	5	15533	12106396	1	2
	COR-L32	Na	Small Cell Carcinoma	1322212	0.900516	0.942701	0.924427	0.951026	0.945322	0.958221	0.942572	0.873318	0.96565	0.953438	0.0745225	0.0144447	0.0212515	0.0637979	0.0293861	0.0383386	0.0550166	0.0274359	0.0175525	0.0270754	0.0189947	0.0493902	0.107473	0.0823429	0.0366586	5	15533	17793783	1	4
	EMC-BAC-1	Na	Na	1503369	0.919453	0.925725	0.952066	0.896189	0.955634	0.943314	0.912159	0.917287	0.300271	0.563993	0.107445	0.0182838	0.0297003	0.0748437	0.0444886	0.0459653	0.0453967	0.0297034	0.0233423	0.0293682	0.02397	0.0399915	0.107393	0.0704802	0.0400382	5	15533	11706074	1	2
	EMC-BAC-2	Na	Na	1503370	0.914043	0.939072	0.94403	0.900154	0.9571	0.940178	0.926748	0.868825	0.815684	0.907115	0.121109	0.0183491	0.0276444	0.0850706	0.0508587	0.0577571	0.121254	0.0415895	0.0262035	0.0291702	0.0233699	0.0481247	0.107151	0.118905	0.0443061	5	15533	14900357	1	2
	JHOS-3	Na	Na	1480358	0.92666	0.919644	0.95291	0.87804	0.949447	0.918606	0.889005	0.936831	0.752195	0.699548	0.135669	0.020303	0.0305724	0.072624	0.0570975	0.0504654	0.123539	0.0294348	0.0286847	0.0344498	0.02332	0.0648061	0.12836	0.0810221	0.0547285	5	3151352	26431671	1	2
	JHU-011	Na	Na	1240161	0.910785	0.926676	0.945165	0.891936	0.950088	0.934581	0.912933	0.924137	0.893231	0.944927	0.0893146	0.017317	0.0229685	0.0685576	0.0313992	0.047545	0.0850566	0.0278457	0.0348839	0.0271029	0.0218476	0.0528419	0.127648	0.0895316	0.0460352	5	15533	39395429	2	4
	LNZTA3WT4	Na	Glioblastoma	1240170	0.901421	0.935616	0.940128	0.915211	0.953112	0.949482	0.925604	0.912111	0.924065	0.789551	0.119575	0.0170928	0.0273241	0.0717017	0.0340457	0.0805753	0.174546	0.0302384	0.0336607	0.0259862	0.0222794	0.0583523	0.113357	0.1111	0.0471711	5	4699217	17604609	2	5
	NCC010	Na	Na	1509073	0.910449	0.952346	0.959751	0.940353	0.957188	0.962645	0.946106	0.9098	0.951067	0.701291	0.0840763	0.0139685	0.0212035	0.0506146	0.0304774	0.0562613	0.0514003	0.0215877	0.023134	0.0250252	0.0194326	0.0427086	0.0964205	0.0798182	0.0379927	5	15533	8664747	1	2
	NCC021	Na	Na	1509074	0.894729	0.92816	0.948921	0.921815	0.948077	0.95452	0.93163	0.919357	0.936825	0.45625	0.105169	0.0146181	0.0247784	0.0579988	0.0365356	0.061149	0.0859365	0.0273921	0.0270735	0.0251435	0.0196996	0.0546615	0.106551	0.0671287	0.0441936	5	6323989	6801571	0	2
	OV-17R	Na	Na	1480361	0.865572	0.934986	0.919801	0.879142	0.948395	0.937547	0.911456	0.93125	0.892154	0.781616	0.105685	0.0178542	0.0276024	0.0758696	0.0367301	0.0524448	0.0712178	0.0299942	0.018756	0.0269004	0.0228467	0.0551146	0.115345	0.0761428	0.0452957	5	2716034	31093782	2	4
	OVMIU	Na	Adenocarcinoma	1240200	0.931672	0.901291	0.929867	0.865822	0.933052	0.923247	0.861434	0.933735	0.847854	0.925641	0.0983199	0.0149719	0.0216821	0.0498116	0.0421088	0.0318212	0.051389	0.0263251	0.0313538	0.0303506	0.0207338	0.0899047	0.0633441	0.0660732	0.0345102	5	1282707	79269901	1	2
	P32-ISH	Na	Burkitt'S Lymphoma	1330987	0.899608	0.925404	0.947398	0.917504	0.533457	0.938206	0.92336	0.920577	0.89155	0.931958	0.121012	0.0178393	0.0265495	0.0646412	0.0338398	0.0598382	0.079419	0.0244988	0.0240574	0.0255968	0.020819	0.0389468	0.0934275	0.0949826	0.0391116	5	825654	63189582	1	2
	PCI-15A	Na	Na	1240204	0.898753	0.903914	0.942368	0.894515	0.928364	0.922799	0.883319	0.907141	0.855875	0.709855	0.134913	0.0151103	0.0243623	0.0773754	0.0357126	0.060039	0.064461	0.025376	0.0286398	0.0341253	0.0234015	0.0883842	0.114191	0.103655	0.053575	5	3612227	11913628	2	6
	PCI-30	Na	Na	1298529	0.917499	0.888781	0.935612	0.880586	0.929497	0.91428	0.801469	0.906475	0.743599	0.929176	0.0903725	0.0121909	0.0219606	0.0535705	0.0312732	0.0570963	0.0292878	0.0263778	0.0147664	0.0341314	0.019545	0.0183713	0.0237758	0.0586933	0.0299602	5	15533	6915704	0	3
	PCI-4B	Na	Na	1298531	0.908529	0.920584	0.940626	0.886946	0.94761	0.938939	0.906827	0.921192	0.904138	0.942196	0.0831365	0.0147525	0.0260357	0.0658024	0.0366423	0.0483345	0.04777	0.0222145	0.0207749	0.0283534	0.0210851	0.0577195	0.110541	0.0998971	0.0439293	5	4219893	98057924	2	4
	PCI-6A	Na	Na	1240206	0.916201	0.926026	0.823661	0.882829	0.673923	0.947449	0.67087	0.714737	0.102499	0.271145	0.0763703	0.0154376	0.0223956	0.0721547	0.0324319	0.0470556	0.0285783	0.0251425	0.021103	0.0265101	0.0214836	0.050569	0.119313	0.0679041	0.0339476	5	15533	9929909	2	5
	PL18	Na	Na	1240208	0.883812	0.933612	0.854545	0.926985	0.906477	0.932101	0.903876	0.903943	0.874641	0.510651	0.072095	0.0144733	0.0216025	0.0334152	0.0347283	0.0601313	0.076575	0.0345004	0.0216252	0.0222299	0.0186469	0.0294811	0.0515181	0.108018	0.0460527	5	3672743	18398838	1	10
	ROS-50	Na	B Cell Leukemia	1331025	0.93335	0.869383	0.924753	0.85836	0.913252	0.906179	0.857178	0.925283	0.784505	0.930021	0.166513	0.0232263	0.0318055	0.0866956	0.0560818	0.0562322	0.0412131	0.0223319	0.018085	0.03737	0.0261129	0.0272631	0.0829734	0.157197	0.0473039	5	15533	17511760	2	4
	SLVL	Na	Splenic B-Cell Lymphoma	1331032	0.935793	0.92461	0.950597	0.8812	0.950082	0.929409	0.892076	0.938112	0.871857	0.749082	0.141588	0.0166532	0.0254753	0.0679846	0.0438967	0.0487372	0.0373748	0.0256246	0.0181573	0.0334992	0.0236542	0.0270685	0.0388077	0.0555111	0.0436852	5	15533	39557453	1	3
	SU8686	Na	Adenocarcinoma	1240218	0.906272	0.896779	0.862489	0.848529	0.93056	0.907819	0.873677	0.940998	0.474204	0.661102	0.106551	0.0205217	0.0297223	0.0656214	0.0418577	0.0619701	0.0592921	0.0289475	0.0326403	0.030177	0.025822	0.0725519	0.123679	0.117622	0.0462675	5	15533	39506623	1	3
	SU-DHL-16	Na	B Cell Lymphoma	1331034	0.933105	0.928059	0.872493	0.900057	0.492777	0.9331	0.896644	0.945585	0.91331	0.64806	0.120777	0.0151578	0.0223954	0.0508928	0.0372204	0.0440614	0.0388186	0.0208223	0.0198441	0.0311616	0.0226429	0.026147	0.0495629	0.0526282	0.0425539	5	15533	41422312	1	2
	TK	Na	B-Cell Lymphoma	1331045	0.944202	0.923778	0.958077	0.889937	0.94646	0.923691	0.910213	0.940371	0.877778	0.955641	0.213253	0.0189409	0.0248741	0.0513339	0.0480834	0.0382055	0.0523325	0.0219886	0.0195707	0.035135	0.0247533	0.0226221	0.0552181	0.0513774	0.0373137	5	15533	45916049	0	2
	WIL2-NS	Na	B Lymphocyte	1331049	0.92873	0.940868	0.939204	0.921587	0.964419	0.942444	0.920482	0.928458	0.915752	0.920076	0.191489	0.0186948	0.0285655	0.0628979	0.0458331	0.0501177	0.0524866	0.0275013	0.0257102	0.040023	0.0246129	0.028317	0.0494317	0.0990161	0.0352723	5	15533	57321646	1	2
	COLO-680N	Oesophagus	Carcinoma	906817	0.894425	0.923799	0.948111	0.926507	0.945223	0.949531	0.916862	0.919276	0.887443	0.923146	0.0556505	0.0127894	0.0206447	0.0409364	0.0252999	0.0555774	0.0256615	0.0287303	0.0165137	0.0232909	0.0159137	0.0329477	0.0751427	0.0729305	0.0358299	5	2189474	25334013	2	5
	EC-GI-10	Oesophagus	Carcinoma	753555	0.928846	0.937184	0.949419	0.915549	0.950405	0.953897	0.930701	0.898001	0.920918	0.893388	0.120385	0.014873	0.0221947	0.0514484	0.0392287	0.0315983	0.0272094	0.0184889	0.016193	0.0262628	0.0222854	0.0225104	0.0719056	0.0514137	0.0309968	5	2937011	16377274	1	3
	ESO26	Oesophagus	Adenocarcinoma	1503366	0.873834	0.914115	0.923162	0.866244	0.916174	0.928461	0.889898	0.892726	0.16289	0.162839	0.144218	0.0212407	0.0289166	0.0836211	0.0416865	0.0468882	0.0648689	0.033848	0.028343	0.0375082	0.0256553	0.0762834	0.118023	0.0787654	0.0529694	5	15533	49730760	1	2
	ESO51	Oesophagus	Adenocarcinoma	1503367	0.956294	0.95515	0.958484	0.931712	0.961575	0.957732	0.949962	0.924097	0.885803	0.656293	0.142996	0.0200509	0.0330308	0.0509396	0.0454718	0.0408899	0.0437584	0.0298703	0.0192983	0.028026	0.0240731	0.0222762	0.0390443	0.0619907	0.0424103	5	1587687	36345990	0	2
	FLO-1	Oesophagus	Adenocarcinoma	1503361	0.889096	0.936235	0.906325	0.924906	0.947219	0.950768	0.933337	0.907939	0.923295	0.448187	0.102724	0.0142707	0.021627	0.0939714	0.0331295	0.06058	0.0950508	0.0293877	0.0333895	0.0316261	0.018907	0.0690608	0.131057	0.0900009	0.0459112	5	15533	11517320	1	3
	HCE-4	Oesophagus	Carcinoma	753559	0.914982	0.940393	0.942691	0.927789	0.951446	0.942784	0.918972	0.923535	0.849594	0.417386	0.0887127	0.0123791	0.0187425	0.0406267	0.0243473	0.0526668	0.0257788	0.0214123	0.0244361	0.0201824	0.0159807	0.0319694	0.0965838	0.0812102	0.0413755	5	15533	39505309	2	5
	KYAE-1	Oesophagus	Adenocarcinoma	1503368	0.910133	0.942713	0.951896	0.946392	0.95828	0.950976	0.942199	0.89207	0.463352	0.266977	0.0564529	0.0138079	0.0199702	0.059056	0.0289213	0.0577918	0.0501089	0.0317836	0.0205027	0.0237093	0.0179585	0.0436899	0.102551	0.0751194	0.0378123	5	1379762	17665099	2	5
	KYSE-140	Oesophagus	Carcinoma	753573	0.900712	0.933629	0.945671	0.926554	0.932737	0.95025	0.939016	0.919836	0.930276	0.873899	0.127522	0.0133335	0.0192549	0.036045	0.0298358	0.0314893	0.0459418	0.021419	0.0172762	0.0213075	0.0172263	0.0324583	0.0675816	0.0626508	0.036812	5	15533	22571276	1	3
	KYSE-180	Oesophagus	Carcinoma	907318	0.890186	0.922711	0.956549	0.913569	0.954895	0.940841	0.902583	0.908592	0.897677	0.85397	0.086487	0.0137201	0.0215182	0.0435921	0.0304876	0.0421439	0.0358352	0.0203291	0.0195994	0.0215405	0.0187491	0.03254	0.0804537	0.0733295	0.0399921	5	15533	28696263	1	4
	KYSE-220	Oesophagus	Squamous Cell Carcinoma	1240167	0.910174	0.941046	0.944888	0.92613	0.940288	0.953554	0.931877	0.945118	0.922291	0.752467	0.129228	0.0128667	0.0208731	0.0473299	0.0296135	0.0403346	0.0361197	0.0196791	0.0786593	0.0286069	0.0185216	0.0435477	0.0784053	0.0835036	0.0407146	5	5732146	18389151	0	4
	KYSE-270	Oesophagus	Carcinoma	907319	0.909915	0.944341	0.941061	0.914907	0.955149	0.947957	0.923869	0.914552	0.54367	0.26415	0.13407	0.0132236	0.0177894	0.0582656	0.0305538	0.0501881	0.0302125	0.0223399	0.0198556	0.0213302	0.01738	0.028126	0.0827074	0.0754782	0.0380326	5	4445976	17515802	0	4
	KYSE-410	Oesophagus	Carcinoma	753574	0.887829	0.923396	0.945254	0.907653	0.936073	0.926839	0.900964	0.93755	0.889442	0.88563	0.119446	0.0149904	0.0234531	0.0482534	0.0310748	0.0332745	0.0300405	0.021744	0.0213343	0.0283422	0.0198601	0.0283164	0.0699072	0.0682414	0.0372301	5	15533	40516017	1	4
	KYSE-450	Oesophagus	Carcinoma	907320	0.892278	0.927136	0.904987	0.937617	0.946367	0.956229	0.931707	0.883097	0.812303	0.425325	0.083779	0.0126163	0.0185917	0.0440777	0.027261	0.0465066	0.0295541	0.0212008	0.0164183	0.0213703	0.0176943	0.0313961	0.0813587	0.0882395	0.0334369	5	15533	16008357	1	4
	KYSE-50	Oesophagus	Squamous Cell Carcinoma	1298222	0.906586	0.919289	0.935117	0.903714	0.9453	0.941911	0.895059	0.926125	0.909965	0.794518	0.0943463	0.0135513	0.0204059	0.0425206	0.0311141	0.0421609	0.0287693	0.019772	0.0221292	0.0227728	0.0192863	0.0333741	0.0584485	0.071749	0.0401838	5	833629	11393993	1	4
	KYSE-510	Oesophagus	Carcinoma	907321	0.902274	0.937553	0.948843	0.925582	0.957564	0.957334	0.93864	0.911374	0.940412	0.761123	0.11658	0.0138308	0.0200635	0.0477119	0.0305309	0.0563939	0.0319088	0.0182079	0.0151666	0.0248776	0.0166748	0.0353498	0.0994623	0.0875898	0.0342381	5	15533	50657437	2	6
	KYSE-520	Oesophagus	Carcinoma	753575	0.93906	0.940944	0.955188	0.92407	0.954867	0.959045	0.940676	0.93868	0.927329	0.92874	0.0976132	0.0168422	0.0238045	0.0445794	0.0384253	0.036162	0.0251611	0.022182	0.017083	0.0366215	0.0196019	0.0340793	0.0658849	0.0744847	0.0355511	5	15533	29919080	1	3
	KYSE-70	Oesophagus	Carcinoma	753576	0.939165	0.913851	0.95112	0.887718	0.94732	0.948502	0.91583	0.950338	0.895296	0.919763	0.229445	0.0185445	0.026862	0.0502865	0.0417981	0.040666	0.041677	0.023477	0.019555	0.0304608	0.0216158	0.0343346	0.047526	0.072312	0.0427732	5	956671	11329993	1	3
	OACM5-1	Oesophagus	Adenocarcinoma	1503363	0.906109	0.932062	0.942379	0.915753	0.947257	0.942111	0.912996	0.92125	0.859435	0.621223	0.0922659	0.0149916	0.0246565	0.0756855	0.0315062	0.0550683	0.11085	0.0264	0.0236911	0.029144	0.0224192	0.0803244	0.101334	0.0768361	0.0580921	5	3552145	46313348	1	3
	OACP4C	Oesophagus	Adenocarcinoma	1503362	0.912788	0.944586	0.929542	0.945689	0.951988	0.96196	0.94983	0.913551	0.318296	0.244434	0.0768385	0.0120679	0.0210866	0.0362442	0.030143	0.0606365	0.0354361	0.0367555	0.0172746	0.0210785	0.0157955	0.0188151	0.059639	0.0871661	0.0441621	5	5210050	6801571	2	5
	OE19	Oesophagus	Carcinoma	910079	0.926358	0.885086	0.825083	0.866279	0.947267	0.90746	0.855959	0.944021	0.816935	0.927183	0.129707	0.0176311	0.0252692	0.059297	0.0451274	0.0294179	0.0445943	0.0225568	0.0167101	0.0295774	0.0235039	0.0209156	0.0479427	0.065628	0.0322174	5	15533	49459055	1	2
	OE21	Oesophagus	Esophageal Squamous Cell Carcinoma	1298359	0.895943	0.922495	0.946129	0.919494	0.934949	0.93571	0.915578	0.916558	0.808864	0.76446	0.0699515	0.0148854	0.0215955	0.0527672	0.0276618	0.0379778	0.0288319	0.0228407	0.0172938	0.0196564	0.0190663	0.0559805	0.056679	0.0775084	0.0365218	5	15533	46099780	2	4
	OE33	Oesophagus	Other	910549	0.916559	0.844986	0.908892	0.820868	0.894727	0.893069	0.828855	0.915642	0.667986	0.899956	0.154426	0.018598	0.0264137	0.0546412	0.0388387	0.0343294	0.046909	0.0193599	0.0253788	0.0499195	0.0217241	0.0338838	0.059672	0.0734218	0.0424424	5	4739169	8702241	1	4
	SK-GT-2	Oesophagus	Adenocarcinoma	1503364	0.909916	0.940258	0.942089	0.930891	0.954632	0.948391	0.943558	0.937231	0.791241	0.312586	0.0983436	0.0157919	0.0281811	0.0945954	0.0319724	0.0605308	0.0617778	0.0298218	0.0358615	0.0220983	0.0191907	0.0521979	0.118242	0.0705383	0.0430469	5	15533	12356732	2	4
	SK-GT-4	Oesophagus	Adenocarcinoma	1503365	0.927219	0.939427	0.956096	0.90246	0.952478	0.941269	0.916895	0.940912	0.873723	0.913057	0.175812	0.0185476	0.0314913	0.0699528	0.050659	0.0519882	0.0410188	0.0326586	0.0247937	0.0441871	0.0249185	0.033926	0.0860095	0.0625728	0.044453	5	15533	11992710	1	2
	TE-1	Oesophagus	Carcinoma	753621	0.908919	0.929475	0.937924	0.925175	0.953412	0.940619	0.928026	0.910261	0.919873	0.910853	0.0640674	0.0124792	0.0159145	0.0325804	0.0257869	0.0420443	0.0355156	0.0169327	0.0153121	0.0228958	0.0183703	0.0262817	0.0708274	0.0421191	0.0349356	5	15533	46389274	1	5
	TE-10	Oesophagus	Carcinoma	753622	0.887363	0.932851	0.93603	0.921161	0.947581	0.945266	0.926792	0.883962	0.826913	0.785686	0.0487282	0.0114438	0.0163823	0.0416823	0.0246098	0.0335968	0.031512	0.02274	0.0160534	0.0191118	0.0172579	0.0350411	0.0650047	0.0623151	0.0336955	5	15533	8190493	2	5
	TE-11	Oesophagus	Carcinoma	946354	0.891593	0.918595	0.871667	0.888444	0.923528	0.931415	0.906124	0.913039	0.893976	0.897878	0.0783792	0.0156689	0.0230908	0.047285	0.0342797	0.0411871	0.0305296	0.0192954	0.0142248	0.0220844	0.0209641	0.0304964	0.07098	0.0525449	0.0365761	5	15533	64680267	1	4
	TE-12	Oesophagus	Carcinoma	946356	0.882669	0.934841	0.935936	0.929349	0.945659	0.952131	0.929753	0.89733	0.919625	0.788124	0.0839707	0.0111565	0.0174874	0.049747	0.0235083	0.0464148	0.0352326	0.0201812	0.0167241	0.0205351	0.0156616	0.0364689	0.0760271	0.0536832	0.0332987	5	5396166	26076645	2	5
	TE-15	Oesophagus	Carcinoma	753614	0.898157	0.943708	0.950429	0.937728	0.956817	0.946107	0.934345	0.921758	0.943611	0.708202	0.0459488	0.0125705	0.0196399	0.0523199	0.0255089	0.0461488	0.0374763	0.027503	0.0172504	0.0198795	0.0171728	0.0464056	0.0731561	0.0801932	0.0305242	5	15533	7864265	2	4
	TE-4	Oesophagus	Squamous Cell Carcinoma	1503371	0.901816	0.932798	0.953168	0.885171	0.939986	0.939691	0.905188	0.925674	0.8646	0.764211	0.183205	0.0192786	0.0286617	0.0812403	0.0382722	0.0792379	0.110973	0.0282098	0.0482444	0.0378836	0.0237678	0.0377925	0.127193	0.0991772	0.0468379	5	2136570	18912469	1	3
	TE-5	Oesophagus	Carcinoma	735784	0.878267	0.940357	0.942231	0.946451	0.955683	0.962279	0.946896	0.896333	0.950857	0.764452	0.073577	0.0136461	0.017867	0.0458348	0.0217454	0.0480932	0.0318684	0.0221436	0.0189833	0.020038	0.0150372	0.0439301	0.0825878	0.0717475	0.0320133	5	6272826	7876288	2	6
	TE-6	Oesophagus	Carcinoma	946355	0.895491	0.940987	0.931299	0.943475	0.955269	0.960534	0.946439	0.900679	0.939767	0.922469	0.109744	0.0132643	0.0177703	0.0524151	0.0272781	0.0454531	0.0359891	0.0214548	0.0182999	0.0267432	0.0169669	0.0327069	0.0708583	0.0750768	0.0355254	5	2167475	21565058	0	4
	TE-8	Oesophagus	Carcinoma	753623	0.905121	0.910753	0.946053	0.92694	0.959189	0.946929	0.922691	0.936973	0.838653	0.836585	0.115812	0.0128848	0.0193584	0.0463933	0.024747	0.0486945	0.0469585	0.0235929	0.0152743	0.0301816	0.0176483	0.0373773	0.0749292	0.0685238	0.0322322	5	15533	39580828	1	4
	TE-9	Oesophagus	Carcinoma	946353	0.922525	0.93538	0.939755	0.93431	0.953112	0.951725	0.932657	0.907387	0.929043	0.787702	0.0801866	0.0128331	0.0193798	0.0443325	0.0272808	0.0356668	0.0381706	0.0186235	0.0188158	0.0265697	0.0161115	0.0286231	0.0675423	0.0731875	0.0374835	5	4427175	6873271	2	5
	T-T	Oesophagus	Squamous Cell Carcinoma	1299064	0.911541	0.937985	0.930683	0.929224	0.939632	0.948419	0.930638	0.89367	0.91438	0.650612	0.0633251	0.0125183	0.021813	0.0468541	0.0365962	0.0584344	0.0380323	0.0271957	0.017271	0.0246896	0.0179345	0.0279326	0.0506077	0.0772731	0.0350482	5	15533	8390368	0	4
	A2780	Ovary	Carcinoma	906804	0.920964	0.878386	0.913355	0.872993	0.925961	0.904786	0.81527	0.88339	0.750586	0.515752	0.102766	0.0171335	0.0231685	0.0538931	0.0358183	0.0384558	0.0420964	0.0206397	0.0366269	0.0271507	0.0193929	0.0371059	0.0792435	0.0593377	0.0383804	5	15533	16479919	1	2
	CAOV-3	Ovary	Carcinoma	906825	0.857877	0.941097	0.94525	0.938934	0.947161	0.952781	0.933722	0.903749	0.928782	0.52608	0.0600601	0.0124864	0.0166747	0.050888	0.023461	0.0477064	0.0930493	0.0462905	0.0251864	0.0169615	0.0168178	0.0464137	0.0974326	0.0757014	0.0330078	5	2982910	14551785	0	5
	CAOV-4	Ovary	Carcinoma	949090	0.888096	0.934749	0.943181	0.913061	0.94021	0.942494	0.923132	0.921429	0.927243	0.756522	0.0739339	0.0148729	0.0217514	0.0615449	0.0332151	0.0501837	0.0462201	0.0290586	0.0260012	0.0249649	0.0197356	0.0639834	0.0851298	0.0953537	0.0545562	5	15533	11879014	2	7
	EFO-21	Ovary	Carcinoma	911905	0.908124	0.920169	0.955055	0.928598	0.945946	0.948189	0.91203	0.917869	0.914956	0.933083	0.04673	0.0121572	0.0166191	0.0404036	0.0299995	0.0432184	0.0397426	0.0227948	0.0283588	0.0211977	0.0165861	0.0159774	0.0845298	0.0808323	0.0314441	5	2310147	32422590	1	5
	ES-2	Ovary	Clear Cell Carcinoma	1240128	0.928437	0.94723	0.935704	0.929846	0.965115	0.958568	0.939011	0.916089	0.593681	0.708931	0.0821175	0.0134319	0.0187682	0.0382383	0.0289506	0.038332	0.0677711	0.0248417	0.0368228	0.0173696	0.0162075	0.0351909	0.0884837	0.106199	0.0425601	5	15533	46328445	2	4
	FU-OV-1	Ovary	Ovarian Carcinoma	1240129	0.761615	0.930123	0.862362	0.907359	0.956808	0.943263	0.911568	0.900766	0.912401	0.927088	0.103169	0.0129704	0.0184256	0.0498525	0.03513	0.0577042	0.121505	0.0278555	0.0337959	0.0184621	0.016466	0.0420226	0.085247	0.0754235	0.0319334	5	5973626	9331848	2	4
	JHOS-2	Ovary	Adenocarcinoma	1479995	0.916177	0.917765	0.936562	0.877925	0.934813	0.928237	0.782751	0.946963	0.766148	0.648313	0.131443	0.0224962	0.0306055	0.090514	0.0463799	0.0566936	0.0804336	0.0282193	0.0246235	0.0315204	0.0278522	0.0373612	0.0894247	0.0788095	0.0441775	5	15533	23614326	1	2
	JHOS-4	Ovary	Adenocarcinoma	1480359	0.893232	0.911844	0.939985	0.872764	0.941776	0.917255	0.899278	0.927415	0.876128	0.833163	0.127839	0.0201759	0.030605	0.0802427	0.038506	0.0452119	0.061577	0.03129	0.0199809	0.029023	0.0247594	0.0513358	0.118307	0.078564	0.0482632	5	6345634	32493382	2	4
	KGN	Ovary	Other	924186	0.910676	0.928432	0.947419	0.908374	0.945606	0.937256	0.915338	0.941032	0.913976	0.946961	0.0560779	0.0161092	0.0218682	0.04596	0.0313224	0.047951	0.0455178	0.0225701	0.0165328	0.019772	0.0171416	0.0283151	0.0678224	0.0717652	0.0366313	5	15533	7665539	1	2
	KURAMOCHI	Ovary	Carcinoma	909975	0.881647	0.943764	0.946691	0.925574	0.944576	0.941918	0.919764	0.899836	0.908489	0.650258	0.0689699	0.0126427	0.0169956	0.0571787	0.0279858	0.0582328	0.124156	0.0412611	0.0389187	0.0216677	0.0152397	0.0198278	0.0963746	0.0881337	0.0358178	5	5790695	19416321	1	4
	OAW-28	Ovary	Carcinoma	946360	0.920775	0.936002	0.943154	0.939189	0.95944	0.955387	0.938414	0.9255	0.946992	0.888452	0.0710199	0.0119271	0.018531	0.054497	0.0250727	0.0651101	0.141847	0.0318992	0.0405923	0.0179006	0.0150687	0.0502042	0.104415	0.107636	0.0391781	5	15533	40792153	1	3
	OAW-42	Ovary	Carcinoma	910548	0.882721	0.910829	0.940132	0.917068	0.931578	0.936377	0.896906	0.898484	0.869335	0.83922	0.143141	0.0166984	0.0210448	0.0536854	0.0318085	0.0507717	0.0686694	0.0632677	0.0294248	0.0291005	0.02051	0.0288207	0.102356	0.0620363	0.0440918	5	1425159	44679234	1	5
	OC-314	Ovary	Carcinoma	909257	0.916885	0.926282	0.947085	0.894535	0.949685	0.947408	0.91803	0.892498	0.921951	0.713894	0.0867574	0.016167	0.0201219	0.0424141	0.0269338	0.0410827	0.0426855	0.0181539	0.0176369	0.0222218	0.0170162	0.0276436	0.0771041	0.0595587	0.0315637	5	15533	23701656	1	3
	OV-56	Ovary	Na	1480362	0.924494	0.931277	0.945137	0.919145	0.952866	0.941931	0.919994	0.939647	0.912188	0.904493	0.0818959	0.0195231	0.0237179	0.0591201	0.0469722	0.0524538	0.0338199	0.0290516	0.0222408	0.0264184	0.0239904	0.0375288	0.064038	0.0602164	0.0380322	5	15533	10990707	2	5
	OV-7	Ovary	Carcinoma	1480360	0.903443	0.935934	0.937155	0.921931	0.954522	0.945823	0.91984	0.929778	0.898363	0.0844373	0.0955325	0.0162974	0.0261879	0.0636729	0.0321925	0.0641336	0.0634987	0.0365317	0.0200832	0.0243878	0.0231007	0.0512926	0.0912244	0.079578	0.0379266	5	15533	65894462	1	2
	OV-90	Ovary	Adenocarcinoma	1240197	0.871431	0.922302	0.935467	0.890671	0.947635	0.937996	0.894835	0.922526	0.837302	0.633531	0.140941	0.0170267	0.0288468	0.0475945	0.0462981	0.0337566	0.0445014	0.0182784	0.0188474	0.0267096	0.0220949	0.0251959	0.0477004	0.0585708	0.042248	5	15533	11882981	1	2
	OVCA420	Ovary	Carcinoma	1480364	0.910518	0.926326	0.953992	0.911212	0.948856	0.95195	0.93084	0.912006	0.904186	0.921324	0.0837573	0.0164247	0.0250683	0.058862	0.0401885	0.0463983	0.0669968	0.0247663	0.0188114	0.0236665	0.0213637	0.0258511	0.107273	0.10153	0.0474302	5	15533	46251306	0	3
	OVCAR-3	Ovary	Carcinoma	905933	0.895663	0.910133	0.946808	0.909246	0.936415	0.946406	0.91023	0.897791	0.915955	0.847407	0.136568	0.0178148	0.0309535	0.0575437	0.041494	0.0313939	0.0421519	0.01833	0.0159328	0.0271801	0.0248509	0.0343684	0.0425211	0.0717574	0.0335425	5	15533	12616793	1	3
	OVCAR-5	Ovary	Carcinoma	905969	0.675409	0.850142	0.9303	0.863742	0.93046	0.850492	0.774208	0.926962	0.601067	0.471515	0.132294	0.0195824	0.027802	0.0801075	0.0541845	0.0628862	0.0476648	0.0297101	0.0244666	0.0371291	0.0278734	0.0598548	0.109399	0.0675695	0.0387214	5	15533	12483995	1	3
	OVISE	Ovary	Adenocarcinoma	1240198	0.913826	0.895977	0.928263	0.840014	0.930998	0.923346	0.855888	0.922037	0.830402	0.936712	0.218713	0.0187888	0.0305349	0.0628675	0.046171	0.0400047	0.0483798	0.0284214	0.0245511	0.0310462	0.0230605	0.0105053	0.0694633	0.0936013	0.0465756	5	15533	46251306	0	2
	OVK-18	Ovary	Edometroid Carcinoma	1480371	0.895799	0.932448	0.938193	0.902261	0.929535	0.928068	0.911315	0.859468	0.905003	0.122403	0.097623	0.0148752	0.0230988	0.0564583	0.0361474	0.0421462	0.108348	0.0204085	0.0284037	0.0219555	0.0206594	0.0211941	0.0692723	0.0668895	0.0349468	5	15533	107263834	1	2
	OVKATE	Ovary	Adenocarcinoma	1240199	0.8967	0.91005	0.946638	0.893933	0.943101	0.937842	0.898589	0.923469	0.881931	0.919909	0.0613476	0.0131721	0.0178562	0.0647828	0.0335396	0.042555	0.059353	0.0347564	0.0251343	0.0193074	0.0167009	0.0330598	0.0923058	0.0709391	0.0358953	5	972321	29912034	1	3
	OVTOKO	Ovary	Adenocarcinoma	1298365	0.919085	0.934776	0.953218	0.91469	0.950822	0.940897	0.921137	0.918725	0.910878	0.931007	0.159163	0.0184289	0.0258695	0.0726387	0.0505409	0.0432683	0.0553718	0.0282633	0.0211627	0.0330098	0.0240405	0.0529098	0.111679	0.0660545	0.0412078	5	15533	59340538	1	4
	PA-1	Ovary	Germ Cell Tumour	909255	0.91438	0.925765	0.950037	0.896064	0.952217	0.940112	0.91426	0.917009	0.910414	0.944198	0.0951635	0.0162895	0.0226356	0.0480515	0.0358423	0.0484452	0.0969442	0.02809	0.0355435	0.0275843	0.0206522	0.0330768	0.0828843	0.0898797	0.039306	5	15533	111980106	1	2
	PEO1	Ovary	Carcinoma	1480372	0.909157	0.933502	0.956025	0.922116	0.951583	0.948214	0.92884	0.919104	0.513244	0.110736	0.10321	0.0165889	0.0232607	0.0668778	0.0397285	0.0432844	0.0624164	0.0288546	0.0183537	0.0298374	0.0209818	0.0697457	0.108723	0.073843	0.0369766	5	15533	11910541	1	2
	RMG-I	Ovary	Carcinoma	909699	0.910631	0.932098	0.946311	0.912525	0.95465	0.945686	0.916859	0.898551	0.88563	0.892214	0.0975274	0.0151488	0.0204458	0.0579148	0.0335427	0.0562371	0.134622	0.0397357	0.0275619	0.0228844	0.0182413	0.024096	0.103749	0.0851541	0.0358148	5	15533	11393993	1	2
	SW626	Ovary	Carcinoma	909753	0.912136	0.901925	0.946881	0.881189	0.94194	0.916044	0.857373	0.911578	0.762254	0.811084	0.0961261	0.0152808	0.0239098	0.0550281	0.0358283	0.0485972	0.0766726	0.0241987	0.0311644	0.0252872	0.0206936	0.0301978	0.0999336	0.0626404	0.0413633	5	15533	50293008	0	3
	TOV-21G	Ovary	Adenocarcinoma	1240222	0.914546	0.921135	0.943554	0.896047	0.943476	0.935031	0.91044	0.940626	0.887613	0.497564	0.104263	0.0181713	0.026393	0.0492608	0.0382041	0.0359795	0.0336893	0.0148356	0.0172473	0.0294965	0.0210856	0.0218942	0.0536283	0.0490238	0.0354589	5	15533	180790321	1	2
	TYK-NU	Ovary	Carcinoma	909774	0.903733	0.921	0.942277	0.871256	0.945821	0.930669	0.906402	0.910882	0.882884	0.795516	0.110912	0.016481	0.0286081	0.0632603	0.0344399	0.0549343	0.0570026	0.0257194	0.0241244	0.0365434	0.0219157	0.0485682	0.0847142	0.0680376	0.0403513	5	15533	180790321	1	3
	ASPC-1	Pancreas	Carcinoma	910702	0.924842	0.896762	0.494107	0.87898	0.940285	0.907231	0.85556	0.930504	0.771078	0.882884	0.150382	0.0202657	0.0260517	0.0760152	0.0432279	0.047514	0.0607488	0.0249559	0.0315196	0.0357415	0.0267159	0.0473659	0.119909	0.103403	0.0491632	5	15533	143902731	1	3
	CAPAN-1	Pancreas	Carcinoma	753624	0.868115	0.941534	0.942259	0.935645	0.948736	0.947348	0.94527	0.899948	0.830827	0.552422	0.0788689	0.0137357	0.0175278	0.0332357	0.0275554	0.0602374	0.0448836	0.0300638	0.0194793	0.0221243	0.0208687	0.0238114	0.0468158	0.107506	0.0388199	5	15533	18361125	2	5
	CAPAN-2	Pancreas	Carcinoma	910915	0.921146	0.920807	0.937226	0.887968	0.943799	0.926124	0.864821	0.909047	0.786916	0.682246	0.115101	0.0177699	0.0276027	0.0773237	0.0423911	0.0563848	0.0625165	0.035622	0.0238982	0.0280272	0.0251261	0.0586356	0.123072	0.0918592	0.0452391	5	15533	28402022	2	4
	CFPAC-1	Pancreas	Carcinoma	906821	0.896785	0.908382	0.939587	0.845303	0.95	0.897876	0.867521	0.900362	0.499241	0.164007	0.0909983	0.0145087	0.0240767	0.0466622	0.0353451	0.0439088	0.0435893	0.0247585	0.0196102	0.0227632	0.0205741	0.027712	0.0727105	0.0753802	0.0440414	5	15533	92627491	2	4
	DAN-G	Pancreas	Adenocarcinoma	1290797	0.900323	0.920202	0.947688	0.912465	0.957325	0.939361	0.909625	0.920871	0.151726	0.118841	0.115544	0.013812	0.0209083	0.0431005	0.0295715	0.0717086	0.0273607	0.0337408	0.0196938	0.0230958	0.0186503	0.0332617	0.0545227	0.0817627	0.0409742	5	15533	46389274	2	4
	HPAC	Pancreas	Adenocarcinoma	1298136	0.806984	0.940402	0.932421	0.936271	0.940949	0.945701	0.929314	0.867465	0.728497	0.308846	0.0778972	0.0142214	0.0218841	0.0620362	0.0289014	0.0621103	0.0535955	0.0270345	0.0281009	0.0339705	0.019011	0.0688552	0.139924	0.096149	0.0437074	5	3673878	39718145	3	6
	HPAF-II	Pancreas	Carcinoma	724869	0.911485	0.92764	0.939692	0.898287	0.943036	0.945259	0.904134	0.930702	0.155643	0.0776785	0.171172	0.0183743	0.0288063	0.0730786	0.0373263	0.0624579	0.151884	0.0289791	0.0320706	0.0290738	0.0212785	0.0668501	0.11137	0.0716031	0.0476188	5	15533	28765229	1	3
	HS-766T	Pancreas	Adenocarcinoma	1298141	0.895728	0.93695	0.928053	0.919401	0.924308	0.931505	0.933828	0.887862	0.335859	0.112604	0.0789267	0.0149733	0.0212046	0.0409752	0.0304592	0.0526592	0.0389319	0.0347796	0.0243308	0.0230349	0.0228211	0.0249968	0.0517053	0.0753763	0.0385269	5	15533	11949787	0	3
	HUP-T3	Pancreas	Carcinoma	907285	0.918519	0.921145	0.950666	0.896454	0.948068	0.941432	0.896485	0.920585	0.881369	0.933595	0.0827882	0.014504	0.0215083	0.0643279	0.0369593	0.0330131	0.0520387	0.0234167	0.0209754	0.0244137	0.0175668	0.0345299	0.104661	0.0605268	0.0445222	5	15533	71693899	1	2
	KP-1N	Pancreas	Pancreatic Tumor	1298216	0.813573	0.927356	0.895036	0.902756	0.932016	0.934617	0.904429	0.888118	0.843409	0.555217	0.0803838	0.016956	0.0237316	0.0447432	0.0393574	0.0657216	0.03184	0.0353269	0.0228961	0.0255061	0.0230989	0.0326988	0.0591328	0.104256	0.0413885	5	15533	42929110	1	3
	KP-3	Pancreas	Adenosquamous Carcinoma	1298219	0.929562	0.923158	0.742758	0.884125	0.942177	0.932465	0.900227	0.929893	0.44616	0.434653	0.1065	0.01678	0.0267012	0.0614261	0.0384701	0.0500558	0.0573145	0.0237031	0.0240767	0.0259687	0.0220985	0.0418949	0.120836	0.0690289	0.0397477	5	15533	71677027	1	3
	KP-4	Pancreas	Carcinoma	753572	0.908787	0.92051	0.94471	0.883867	0.950647	0.923292	0.89351	0.909742	0.876497	0.764009	0.110383	0.0161943	0.0249931	0.0511227	0.0420777	0.054899	0.100388	0.0216495	0.0335518	0.0300203	0.0218282	0.0524299	0.0940756	0.0827145	0.041137	5	15533	28099612	2	4
	MIA-PACA-2	Pancreas	Carcinoma	724870	0.925612	0.923472	0.94499	0.924019	0.951862	0.934305	0.915211	0.932467	0.910568	0.779631	0.118565	0.0146387	0.02347	0.0504973	0.0341868	0.0349861	0.0394095	0.0215484	0.0187172	0.026292	0.0188824	0.0313301	0.093121	0.0601212	0.0379104	5	3269986	18472240	1	4
	MZ1-PC	Pancreas	Carcinoma	753595	0.91173	0.928539	0.939808	0.891341	0.946257	0.932662	0.904486	0.943216	0.825889	0.70429	0.0930436	0.0180918	0.0225488	0.0514252	0.037311	0.0500076	0.0479456	0.0289685	0.0262423	0.0299749	0.0217923	0.0317515	0.0974059	0.0912485	0.0415958	5	15533	14115074	2	5
	PANC-02-03	Pancreas	Adenocarcinoma	1298475	0.933891	0.898777	0.938667	0.790008	0.94	0.891386	0.833426	0.944525	0.777216	0.910639	0.199622	0.0222878	0.0358741	0.0864571	0.0554171	0.0450162	0.0455738	0.0255781	0.021739	0.0405128	0.0275481	0.0415411	0.106793	0.100362	0.0544349	5	15533	49432832	0	2
	PANC-03-27	Pancreas	Carcinoma	925346	0.91824	0.922913	0.949205	0.884216	0.9426	0.940612	0.78077	0.9239	0.416325	0.174378	0.0752288	0.0150166	0.019429	0.0371756	0.0441355	0.065531	0.0418497	0.0272804	0.0164136	0.0245077	0.01788	0.0225471	0.044458	0.0719044	0.040421	5	15533	57321646	2	4
	PANC-04-03	Pancreas	Adenocarcinoma	1298476	0.935503	0.908841	0.944084	0.881317	0.949618	0.921428	0.880047	0.935082	0.553601	0.715611	0.146772	0.0224186	0.0319078	0.0805956	0.0611517	0.0455274	0.0571379	0.0295659	0.0202401	0.044212	0.0299808	0.0522133	0.0968437	0.0682664	0.0456533	5	2716034	11992710	1	2
	PANC-08-13	Pancreas	Carcinoma	925347	0.884426	0.872941	0.91604	0.789823	0.928718	0.89687	0.818695	0.910424	0.712361	0.89717	0.141236	0.0189383	0.0288086	0.0712527	0.038341	0.0384002	0.045653	0.0233329	0.0205125	0.034283	0.0258764	0.0495223	0.108643	0.056603	0.0501578	5	15533	15718493	0	2
	PANC-10-05	Pancreas	Carcinoma	925348	0.93428	0.912098	0.950513	0.879218	0.94916	0.928803	0.89772	0.934023	0.867574	0.949045	0.11029	0.0149779	0.0250755	0.0557147	0.0329914	0.0446528	0.044606	0.0189203	0.0241288	0.0309234	0.0191761	0.0303978	0.0846264	0.0944485	0.0384784	5	15533	59818246	1	2
	PA-TU-8902	Pancreas	Adenocarcinoma	1298526	0.893736	0.925116	0.868314	0.922879	0.95387	0.951326	0.917399	0.910824	0.909529	0.811015	0.129623	0.0173234	0.0237004	0.0603316	0.0378041	0.0360236	0.0314683	0.0276918	0.0181471	0.0343055	0.0225047	0.0457263	0.0813567	0.0567321	0.0383898	5	2612747	19048620	2	5
	PA-TU-8988T	Pancreas	Adenocarcinoma	1240201	0.831211	0.919567	0.945201	0.905524	0.927897	0.927433	0.901267	0.844948	0.297522	0.106719	0.108666	0.0137489	0.0223394	0.0381304	0.029788	0.0646475	0.0392333	0.0380655	0.0353894	0.0263396	0.01917	0.0297932	0.0494368	0.121613	0.0467932	5	2965303	16189251	2	5
	PL4	Pancreas	Carcinoma	1298533	0.93171	0.938443	0.945698	0.920473	0.959602	0.952674	0.924405	0.925582	0.9214	0.914084	0.121174	0.0149517	0.0237892	0.0505648	0.0342592	0.0311259	0.0531478	0.0223204	0.0184121	0.0305883	0.018395	0.0218145	0.0702826	0.050904	0.0348462	5	3449329	8495380	2	6
	PSN1	Pancreas	Carcinoma	910546	0.927342	0.918727	0.952613	0.891912	0.953353	0.935203	0.900894	0.92272	0.313475	0.15508	0.0921904	0.0151413	0.0213054	0.0468235	0.0344737	0.0419577	0.0302214	0.0209084	0.0179657	0.0235652	0.0215797	0.0417514	0.0808836	0.0789082	0.0392383	5	3451906	6643847	2	4
	QGP-1	Pancreas	Islet Cell Carcinoma	1298534	0.910273	0.942052	0.937485	0.90994	0.952892	0.94249	0.908378	0.929624	0.883032	0.627925	0.116447	0.0177538	0.0283128	0.0620135	0.0419868	0.0474901	0.0619162	0.0291916	0.0227897	0.0295876	0.0267785	0.0390131	0.0921675	0.0856269	0.0430257	5	15533	8634497	2	4
	SUIT-2	Pancreas	Tubular Adenocarcinoma	1240219	0.921395	0.92102	0.934106	0.873731	0.949498	0.898148	0.878088	0.936215	0.817143	0.478076	0.129889	0.0192076	0.027031	0.0825964	0.0348319	0.0574601	0.0830957	0.0277618	0.0379809	0.0305794	0.0235974	0.0575398	0.122589	0.0778444	0.0475439	5	2133412	59250506	2	4
	JAR	Placenta	Choriocarcinoma	907175	0.754214	0.877851	0.911269	0.887344	0.893189	0.892423	0.858317	0.843937	0.851471	0.714109	0.198937	0.0164485	0.0256659	0.066368	0.0386403	0.0589318	0.0467143	0.0257234	0.0272073	0.0416443	0.0244755	0.0417311	0.105748	0.091775	0.0427415	5	5293260	8621327	1	4
	JEG-3	Placenta	Choriocarcinoma	907176	0.79269	0.881849	0.917025	0.875952	0.884678	0.910716	0.877978	0.845783	0.882643	0.803666	0.12507	0.0156538	0.0233899	0.0640996	0.0364202	0.0397132	0.0395017	0.0245025	0.0153209	0.027494	0.017827	0.0473772	0.0846062	0.0613438	0.0417371	5	15533	8702241	2	4
	H2369	Pleura	Pleural Mesothelioma	1290808	0.903232	0.931232	0.931345	0.924887	0.950893	0.939171	0.927674	0.890316	0.933244	0.903106	0.0576724	0.0139705	0.0217135	0.0475384	0.0265002	0.0408908	0.0333545	0.0229009	0.0167182	0.0236902	0.0172208	0.0328057	0.0735315	0.0714442	0.0410663	5	15533	17249656	2	6
	H2373	Pleura	Pleural Mesothelioma	1290809	0.93359	0.926746	0.95209	0.887581	0.955013	0.938087	0.906583	0.945608	0.883318	0.938107	0.063318	0.0150841	0.0218677	0.0436312	0.0303461	0.0347347	0.0370353	0.0163964	0.0174875	0.020425	0.016872	0.0331021	0.0760473	0.0651114	0.0364867	5	15533	11992710	1	2
	H2461	Pleura	Pleural Mesothelioma	1290810	0.844206	0.939371	0.937731	0.946921	0.936345	0.94166	0.930326	0.869202	0.21859	0.647571	0.0850029	0.0104539	0.0181903	0.0448319	0.0316112	0.0399469	0.0316607	0.0157119	0.0147417	0.0184641	0.0157905	0.0447903	0.0737736	0.0415239	0.028983	5	15533	10667969	3	8
	H2591	Pleura	Pleural Mesothelioma	1240131	0.918348	0.936436	0.955697	0.924538	0.956077	0.950371	0.932163	0.91688	0.936886	0.911503	0.104506	0.0144453	0.0216569	0.0460559	0.0271509	0.0412244	0.0391763	0.0248473	0.0192374	0.0259548	0.0208952	0.0323986	0.0707188	0.0629587	0.0420087	5	15533	10240791	1	2
	H2595	Pleura	Pleural Mesothelioma	1240132	0.672204	0.917344	0.945023	0.883272	0.937091	0.939631	0.89647	0.925338	0.887461	0.934431	0.114272	0.0174325	0.0275505	0.0706031	0.0395167	0.0472262	0.0726784	0.0271756	0.0400596	0.0263088	0.0210755	0.0530507	0.112483	0.101771	0.0441844	5	15533	49940313	2	4
	H2722	Pleura	Pleural Mesothelioma	1290812	0.917033	0.948735	0.946141	0.920429	0.964337	0.955751	0.934935	0.95272	0.927351	0.406181	0.0551711	0.0133061	0.0233127	0.0432024	0.0318638	0.0378157	0.0420899	0.022688	0.0144854	0.0201733	0.0161789	0.0229115	0.0521928	0.0409398	0.034477	5	15533	17286898	2	4
	H2731	Pleura	Pleural Mesothelioma	1240134	0.918634	0.913481	0.953253	0.88093	0.943377	0.937069	0.921339	0.950068	0.885013	0.815034	0.116254	0.0170288	0.0215818	0.042798	0.0345276	0.0389087	0.0354848	0.017194	0.0173821	0.0323821	0.0213519	0.0255039	0.0540216	0.0604906	0.0406338	5	15533	12781239	1	3
	H2795	Pleura	Pleural Mesothelioma	1290813	0.918735	0.943141	0.614041	0.925545	0.95507	0.957405	0.923923	0.921218	0.937873	0.812331	0.071293	0.0143778	0.0197604	0.0467154	0.0308061	0.0356587	0.0310826	0.0213396	0.0167726	0.0238418	0.0168499	0.0265594	0.0811571	0.0778791	0.0342661	5	15533	57321646	1	2
	H2803	Pleura	Pleural Mesothelioma	1240135	0.926114	0.886721	0.926333	0.851991	0.933277	0.906035	0.838634	0.923626	0.766261	0.913335	0.081736	0.0161267	0.0213444	0.0528336	0.0356051	0.0530435	0.0554791	0.0240823	0.018511	0.0280767	0.0206064	0.0317194	0.0704067	0.0805354	0.0405194	5	15533	91929282	1	2
	H2804	Pleura	Pleural Mesothelioma	1240136	0.802327	0.938054	0.938363	0.942814	0.955107	0.95398	0.931478	0.917544	0.0604116	0.174194	0.0809111	0.012656	0.0217525	0.0400628	0.0258034	0.0463496	0.0405959	0.0295263	0.020991	0.0215308	0.0196131	0.0377589	0.0779773	0.0818119	0.035008	5	1943728	11992710	2	5
	H2810	Pleura	Pleural Mesothelioma	1240137	0.916089	0.934719	0.939829	0.909408	0.95567	0.943773	0.915582	0.934768	0.904095	0.696935	0.118366	0.0177913	0.0301961	0.0745245	0.0348669	0.0805964	0.113673	0.0343601	0.0313637	0.0312853	0.0221916	0.0518285	0.114464	0.0911287	0.0459219	5	15533	59802783	2	4
	H2818	Pleura	Pleural Mesothelioma	1290814	0.935691	0.895238	0.943919	0.820909	0.936541	0.92886	0.851319	0.950332	0.78896	0.338481	0.119727	0.0176794	0.0258372	0.0591062	0.0485537	0.0332166	0.0567619	0.0160811	0.0170756	0.0239213	0.022832	0.0275358	0.0486181	0.0669516	0.0413012	5	15533	30195663	0	2
	H2869	Pleura	Pleural Mesothelioma	1240138	0.914591	0.913935	0.947619	0.912849	0.952545	0.939585	0.896381	0.924915	0.80703	0.69387	0.0585422	0.0135469	0.0230111	0.0459042	0.0307474	0.0636206	0.0538721	0.0356769	0.0231984	0.0204613	0.0173936	0.0420733	0.0899667	0.0634593	0.0488956	5	4191588	11874565	1	2
	H290	Pleura	Pleural Mesothelioma From Pleural Fluid	1240139	0.923609	0.93932	0.948109	0.921996	0.955365	0.944301	0.90959	0.927408	0.908862	0.714191	0.0997014	0.0143903	0.0184597	0.0532266	0.034456	0.0403672	0.0260002	0.0251673	0.0182432	0.0261521	0.0205655	0.0275513	0.0725965	0.0813397	0.0381226	5	15533	57435640	2	4
	H513	Pleura	Pleural Mesothelioma	1240141	0.902476	0.919754	0.944736	0.901686	0.954	0.919968	0.883202	0.93053	0.891118	0.926012	0.0775588	0.0148028	0.0235196	0.0482344	0.0293155	0.0683917	0.0594922	0.0302191	0.0312609	0.0273468	0.0196658	0.0325484	0.0735251	0.10286	0.0411527	5	15533	17699168	2	4
	IST-MES1	Pleura	Mesothelioma	907173	0.924388	0.935394	0.948739	0.921345	0.955738	0.947159	0.941363	0.929759	0.935487	0.945302	0.0785338	0.0156097	0.021425	0.0486648	0.0302428	0.0438058	0.0358734	0.0261077	0.0206063	0.0187382	0.0191111	0.0307518	0.0696093	0.0829817	0.0364121	5	15533	57321646	1	4
	MPP-89	Pleura	Mesothelioma	908150	0.833574	0.937652	0.933483	0.934891	0.934313	0.94037	0.925152	0.905137	0.885992	0.725361	0.0739573	0.0147309	0.0239601	0.0431838	0.0303878	0.0644341	0.0386055	0.0299688	0.0283526	0.0258926	0.0232402	0.0327485	0.0654161	0.0823238	0.0400728	5	15533	26308722	0	3
	MSTO-211H	Pleura	Mesothelioma	908152	0.928411	0.945208	0.946019	0.931656	0.951239	0.951745	0.933148	0.922612	0.101413	0.130927	0.0892578	0.0146575	0.0230285	0.0528325	0.0331964	0.0486542	0.0428095	0.027432	0.0170731	0.0232442	0.021107	0.0234056	0.081145	0.0553573	0.0342828	5	15533	7169258	1	4
	NCI-H2052	Pleura	Mesothelioma	688058	0.918128	0.931893	0.932227	0.92992	0.942724	0.950716	0.92973	0.891963	0.94182	0.393336	0.0596331	0.0116808	0.0204519	0.0449634	0.0341345	0.0436627	0.042864	0.0279055	0.0242252	0.0213901	0.0168069	0.030242	0.0927876	0.0898851	0.0349425	5	15533	17697602	2	6
	NCI-H2452	Pleura	Mesothelioma	908462	0.924306	0.932966	0.95365	0.921765	0.958219	0.949864	0.922182	0.926338	0.925405	0.86519	0.0521862	0.0128278	0.0207175	0.0502103	0.0335961	0.0493399	0.0274711	0.019896	0.0196355	0.019045	0.019734	0.0236282	0.0496881	0.0665912	0.0354881	5	15533	6684599	2	4
	NCI-H28	Pleura	Mesothelioma	908470	0.89832	0.925677	0.948164	0.894376	0.928986	0.939476	0.911852	0.935294	0.845232	0.601447	0.155302	0.0161943	0.0240939	0.0546539	0.0445278	0.0437429	0.0371506	0.019954	0.0198192	0.0291661	0.0193403	0.0381566	0.0645437	0.0780115	0.0398644	5	15533	116741393	2	4
	22RV1	Prostate	Carcinoma	924100	0.887045	0.904545	0.925004	0.848744	0.926802	0.909629	0.890726	0.905394	0.807873	0.734389	0.0704838	0.019045	0.0277093	0.0904198	0.0374758	0.0496876	0.0431285	0.0236021	0.0196226	0.0272389	0.0286758	0.0333149	0.065024	0.0594426	0.0429461	5	15533	65369706	1	2
	BPH-1	Prostate	Hyperplasia	924105	0.937232	0.933973	0.953635	0.921015	0.957318	0.939909	0.917526	0.933714	0.909952	0.947828	0.0751642	0.0183803	0.0224291	0.0559896	0.0375033	0.0615369	0.120647	0.0433065	0.0273465	0.026561	0.020538	0.033501	0.0679724	0.0960605	0.040044	5	15533	29509331	2	4
	NCI-H660	Prostate	Small Cell Carcinoma	1330975	0.935914	0.895018	0.930867	0.79597	0.931705	0.90489	0.837854	0.954282	0.777422	0.924768	0.190144	0.0259629	0.0358336	0.112535	0.0690802	0.0408863	0.042432	0.0299427	0.0201711	0.044389	0.0327496	0.0381037	0.0998944	0.088877	0.0563745	5	1686167	10770404	0	2
	PWR-1E	Prostate	Carcinoma	1330993	0.884766	0.935127	0.950417	0.925407	0.948122	0.938687	0.924646	0.931218	0.908398	0.721509	0.0653709	0.0148187	0.0208395	0.0734332	0.0358303	0.0511016	0.0520278	0.0256543	0.0199893	0.0269973	0.0232979	0.0484669	0.109657	0.0871734	0.0398586	5	1987671	180790321	1	4
	VCAP	Prostate	Hormone Refractory Prostate Cancer	1299075	0.908346	0.937323	0.940416	0.923787	0.953476	0.947655	0.915676	0.905849	0.822981	0.494334	0.0829932	0.0170227	0.0244282	0.0400945	0.034356	0.0521128	0.124501	0.0300892	0.0278173	0.0245809	0.0204159	0.029177	0.0675647	0.0902069	0.0407951	5	4038429	15582690	1	4
	A253	Salivary Gland	Carcinoma	906794	0.899073	0.942906	0.943115	0.933216	0.957122	0.959792	0.938706	0.860765	0.949469	0.897392	0.0978802	0.00992318	0.0186677	0.0715015	0.0275141	0.0354124	0.0329789	0.0209818	0.0139389	0.0238673	0.0197667	0.0555487	0.0703368	0.0430612	0.027938	5	1962436	8702522	2	5
	H3118	Salivary Gland	Salivary Gland (Parotid) Mucoepidermoid Carcinoma	1240140	0.919928	0.915047	0.934285	0.867772	0.939886	0.916079	0.778723	0.923361	0.768856	0.55557	0.0959606	0.0161778	0.0239786	0.044334	0.0385168	0.0520249	0.0469343	0.0314046	0.0229758	0.0268856	0.0210708	0.0273996	0.0685965	0.103428	0.0506704	5	15533	63986463	1	2
	451LU	Skin	Melanoma	1287706	0.910233	0.908502	0.939406	0.881597	0.920917	0.928649	0.897905	0.922983	0.770518	0.465405	0.143862	0.0189864	0.0278582	0.06759	0.0437046	0.0371043	0.0673553	0.0171523	0.0223307	0.0395516	0.02491	0.0235208	0.0558326	0.0545049	0.0431275	5	15533	15716128	0	4
	A101D	Skin	Malignant Melanoma	910921	0.912147	0.916005	0.94708	0.898002	0.934092	0.92489	0.887497	0.920087	0.770045	0.756774	0.110417	0.0154046	0.0241556	0.0503033	0.0330684	0.0394134	0.047454	0.0218876	0.0214101	0.0280146	0.0208788	0.0287469	0.0710834	0.0906644	0.0408399	5	15533	46271109	1	3
	A2058	Skin	Malignant Melanoma	906792	0.875417	0.928281	0.925386	0.919752	0.935948	0.949728	0.920748	0.866989	0.210524	0.186048	0.104125	0.0145842	0.0203394	0.0467825	0.0285695	0.0432307	0.0480949	0.0257676	0.0245295	0.0240054	0.0180548	0.0260844	0.0872768	0.0948056	0.0371198	5	15533	46313536	1	3
	A375	Skin	Malignant Melanoma	906793	0.910435	0.93984	0.948386	0.918981	0.95091	0.940037	0.923667	0.910951	0.823597	0.241895	0.127186	0.016464	0.0238144	0.0635747	0.0365576	0.0635163	0.174236	0.0330689	0.0337872	0.0288653	0.0226548	0.0292167	0.0780869	0.15076	0.0415471	5	15533	12134890	1	3
	A388	Skin	Carcinoma	910697	0.893736	0.936711	0.946103	0.919947	0.947977	0.944705	0.93059	0.917969	0.932288	0.92621	0.111373	0.0147414	0.0235418	0.0672886	0.0256636	0.0743441	0.121191	0.0617143	0.041444	0.0287215	0.0200552	0.0543954	0.1162	0.0924129	0.0298722	5	3530842	46246661	1	4
	A431	Skin	Carcinoma	910925	0.85602	0.88805	0.929568	0.831894	0.933771	0.909072	0.844182	0.935863	0.276649	0.144006	0.0793385	0.019911	0.028947	0.0858634	0.0475195	0.0685887	0.0974181	0.0287018	0.0385503	0.0265743	0.0236384	0.063641	0.102033	0.0972996	0.0434622	5	15533	60936935	1	3
	A4-FUK	Skin	Malignant Melanoma	910934	0.918906	0.939357	0.954315	0.918112	0.950389	0.936249	0.898197	0.930713	0.899678	0.929426	0.197971	0.0192648	0.0277781	0.0705332	0.046179	0.0405196	0.12211	0.0241988	0.0269637	0.0316057	0.0263751	0.0263447	0.0739956	0.0738092	0.0360355	5	15533	13104942	1	2
	CHL-1	Skin	Malignant Melanoma	910853	0.924058	0.919169	0.949734	0.913292	0.950841	0.932193	0.912095	0.924631	0.90286	0.84197	0.140529	0.0166706	0.0271847	0.0583752	0.0422162	0.0411897	0.0640249	0.0275021	0.0255617	0.0277654	0.0211075	0.0312503	0.090741	0.098378	0.0450722	5	15533	57321646	1	3
	COLO-679	Skin	Malignant Melanoma	906818	0.895677	0.794018	0.877939	0.685317	0.81529	0.796712	0.678241	0.868784	0.579331	0.201824	0.226012	0.0259235	0.0389494	0.0999389	0.0693822	0.03051	0.0757364	0.01936	0.0286248	0.0559139	0.0369493	0.0292827	0.0742647	0.0879815	0.0448915	5	438564	142232256	1	2
	COLO-792	Skin	Malignant Melanoma	906814	0.91125	0.94458	0.945992	0.929303	0.948392	0.954034	0.935942	0.931433	0.902606	0.645887	0.0846114	0.0140817	0.0209516	0.0452833	0.0288774	0.0346541	0.100472	0.0249486	0.0220612	0.0232582	0.0185057	0.0268291	0.0729871	0.0751242	0.0444156	5	15533	11910541	2	4
	COLO-800	Skin	Malignant Melanoma	906813	0.677367	0.899102	0.793411	0.91475	0.833387	0.934631	0.911673	0.815643	0.862836	0.3106	0.130259	0.0143143	0.0240534	0.0499551	0.027451	0.0468145	0.0917909	0.026913	0.0299624	0.0239016	0.0202779	0.0324219	0.100204	0.109052	0.0449321	5	1987633	25846369	2	4
	COLO-829	Skin	Malignant Melanoma	687448	0.913792	0.923121	0.953251	0.906693	0.958701	0.935101	0.915481	0.939706	0.686635	0.59939	0.112884	0.0155327	0.0260141	0.076645	0.0348496	0.0794265	0.120153	0.0268861	0.0287497	0.0248523	0.0205302	0.0235649	0.0772013	0.0718495	0.0409675	5	15533	17515802	0	2
	CP50-MEL-B	Skin	Malignant Melanoma	753545	0.895186	0.929497	0.940825	0.916806	0.949842	0.943391	0.912652	0.927252	0.836879	0.475328	0.0858876	0.0142275	0.0202627	0.052727	0.037926	0.0453034	0.0558498	0.0335093	0.03729	0.0210646	0.0191947	0.0315227	0.0853101	0.0730018	0.0393223	5	15533	39561256	1	3
	CP66-MEL	Skin	Malignant Melanoma	753546	0.94631	0.939923	0.951121	0.928004	0.961753	0.95272	0.920972	0.945774	0.910801	0.624675	0.0872073	0.0140879	0.0201477	0.0432552	0.0303629	0.0435529	0.0354074	0.0193406	0.0201722	0.0206635	0.0162038	0.0333635	0.066069	0.0810617	0.0371181	5	4084944	36461331	1	2
	CP67-MEL	Skin	Malignant Melanoma	949092	0.886354	0.675656	0.81664	0.670932	0.824147	0.746304	0.634552	0.818158	NA	0.625133	0.286617	0.0296705	0.0478792	0.144243	0.078921	0.0367862	0.0807085	0.0218592	0.0274669	0.0474603	0.0400784	0.0306982	0.0564301	0.0832669	0.0628156	5	4430296	7835139	0	1
	DJM-1	Skin	Adnexal Tumour	906841	0.870342	0.912003	0.92853	0.89953	0.943934	0.929449	0.901901	0.895011	0.85383	0.681078	0.108534	0.0167658	0.0234585	0.0466682	0.0293396	0.0350115	0.0499717	0.0278215	0.0227891	0.0270134	0.0203886	0.034095	0.0746188	0.0809262	0.0375025	5	15533	28295497	1	2
	G-361	Skin	Malignant Melanoma	906865	0.905259	0.917589	0.948263	0.91434	0.947603	0.936424	0.902074	0.915453	0.827783	0.0830111	0.0721922	0.0129031	0.0200642	0.0507611	0.030046	0.056882	0.167377	0.0348766	0.0253773	0.0223578	0.0174772	0.0279385	0.100013	0.0804788	0.049053	5	1976500	39568609	1	4
	GAK	Skin	Malignant Melanoma	910932	0.850205	0.886391	0.740257	0.896047	0.925274	0.916984	0.864495	0.899016	0.818883	0.226934	0.145148	0.0182991	0.0237053	0.0610391	0.0403693	0.0360972	0.045009	0.0229491	0.0193484	0.0248684	0.0209766	0.0230376	0.0824433	0.0775853	0.0373159	5	15533	9680791	1	3
	G-MEL	Skin	Melanoma	1240130	0.847592	0.898413	0.938045	0.843277	0.92831	0.927669	0.888956	0.925567	0.813463	0.366953	0.118873	0.0184991	0.0251363	0.0672424	0.0450192	0.0569778	0.109112	0.0322424	0.0252017	0.0276564	0.0209483	0.0262689	0.0959236	0.111158	0.0513868	5	1288020	7771600	0	2
	HMV-II	Skin	Malignant Melanoma	907058	0.557808	0.890804	0.844099	0.872758	0.929475	0.905573	0.862568	0.906816	0.777687	0.157717	0.242967	0.0222468	0.0301119	0.0625085	0.0518513	0.0457825	0.147395	0.0390075	0.0306141	0.0394932	0.0267595	0.0382099	0.070257	0.109386	0.0482833	5	4819450	8198657	0	2
	HS-940-T	Skin	Melanoma	1298145	0.931367	0.942166	0.950824	0.931106	0.8204	0.947893	0.933621	0.926754	0.926322	0.2335	0.0666652	0.016621	0.0260265	0.0737426	0.0345395	0.0815672	0.150126	0.0297399	0.0208536	0.0261014	0.0190971	0.0541884	0.123404	0.102976	0.0438782	5	15533	180790321	2	4
	HT-144	Skin	Malignant Melanoma	907067	0.928411	0.934693	0.949306	0.930345	0.945225	0.944654	0.926874	0.876731	0.897278	0.610284	0.0924992	0.015201	0.0194413	0.052892	0.034939	0.0719138	0.156367	0.047975	0.0625396	0.0222555	0.0168958	0.035816	0.101003	0.0926613	0.0375595	5	15533	7509868	2	4
	IGR-1	Skin	Malignant Melanoma	907169	0.878984	0.928687	0.936586	0.916669	0.94084	0.939904	0.936813	0.903953	0.914399	0.157345	0.105446	0.0137652	0.0195144	0.0447321	0.0344383	0.0639519	0.147796	0.0277873	0.0299394	0.021475	0.0181309	0.0294126	0.105511	0.0905192	0.0353287	5	15533	57405819	2	4
	IPC-298	Skin	Malignant Melanoma	907171	0.822337	0.921638	0.930241	0.884383	0.923539	0.931252	0.888462	0.923158	0.45782	0.166637	0.118938	0.0213487	0.036987	0.0838058	0.0469243	0.0503172	0.0957363	0.0280045	0.0248903	0.034519	0.0273425	0.0396839	0.105623	0.0792512	0.0445684	5	15533	58612733	1	3
	IST-MEL1	Skin	Malignant Melanoma	907172	0.909784	0.92326	0.936618	0.909727	0.940242	0.938954	0.907791	0.931448	0.907214	0.778863	0.0977224	0.0152677	0.0293271	0.0636851	0.0338383	0.0478156	0.133332	0.0272618	0.0344649	0.0256244	0.021111	0.037678	0.0993487	0.100693	0.0438312	5	15533	19737371	1	3
	LB2518-MEL	Skin	Malignant Melanoma	753579	0.903287	0.926496	0.950827	0.916944	0.949033	0.942712	0.887276	0.922225	0.833983	0.578445	0.130912	0.0164919	0.0234346	0.0527508	0.0335614	0.0561764	0.130868	0.0357845	0.0293336	0.0212524	0.0199482	0.0359392	0.0912163	0.102773	0.0395951	5	15533	41277099	1	3
	LB373-MEL-D	Skin	Malignant Melanoma	753581	0.910984	0.911658	0.951262	0.900596	0.946953	0.941388	0.899743	0.920471	0.66927	0.338476	0.0778343	0.0146975	0.0206835	0.0625674	0.0321907	0.0694753	0.186996	0.0205764	0.038827	0.0187861	0.0176458	0.0556973	0.0889589	0.0598752	0.0413567	5	1215474	6705113	2	4
	M14	Skin	Malignant Melanoma	905975	0.883659	0.872109	0.931719	0.849496	0.919366	0.902592	0.835759	0.931801	0.262459	0.0841489	0.101325	0.023455	0.0310508	0.0743023	0.0441301	0.0492157	0.0779457	0.0384405	0.109521	0.0310325	0.0272941	0.0382081	0.14077	0.091718	0.0492411	5	15533	14989823	1	3
	MEL-HO	Skin	Malignant Melanoma	908124	0.804346	0.916118	0.940295	0.9	0.942382	0.940142	0.921799	0.8788	0.775604	0.227032	0.119693	0.0167665	0.0213442	0.0687911	0.0366512	0.042855	0.0844249	0.0385459	0.0357626	0.022037	0.0228799	0.025351	0.100994	0.100989	0.0409421	5	1976478	24017530	1	4
	MEL-JUSO	Skin	Malignant Melanoma	908125	0.927329	0.91969	0.945576	0.888529	0.946844	0.926332	0.893714	0.881973	0.865225	0.135948	0.152166	0.018763	0.0273898	0.0637783	0.0398422	0.0524732	0.0920956	0.0284798	0.0229569	0.0270229	0.0221877	0.0470358	0.0984206	0.11073	0.0524779	5	15533	19487558	1	2
	MEWO	Skin	Malignant Melanoma	908128	0.900165	0.935708	0.952871	0.916476	0.943891	0.942967	0.908311	0.893869	0.267784	0.156437	0.0716855	0.0161483	0.0241251	0.0702347	0.0327206	0.0405365	0.0597427	0.0221479	0.0199638	0.0272568	0.0193849	0.0395097	0.0909381	0.0849805	0.0408496	5	15533	115250190	1	2
	MMAC-SF	Skin	Malignant Melanoma	925339	0.91529	0.928649	0.943939	0.928483	0.949824	0.947856	0.919098	0.89593	0.844725	0.529549	0.106067	0.0140435	0.0195306	0.042105	0.0304277	0.0411099	0.0502524	0.0274399	0.02041	0.0255609	0.0180735	0.0231337	0.0918738	0.0798974	0.0281772	5	1699151	9566655	2	6
	MZ2-MEL	Skin	Malignant Melanoma	971777	0.897836	0.928548	0.744136	0.915682	0.940842	0.939569	0.907056	0.932301	0.122099	0.0558189	0.186142	0.0164962	0.0244971	0.0557507	0.0339776	0.067255	0.157412	0.0239568	0.0402888	0.0331378	0.0197634	0.0283191	0.0819649	0.0736032	0.0389665	5	15533	54251194	1	2
	MZ7-MEL	Skin	Malignant Melanoma	753596	0.901409	0.930064	0.947507	0.91559	0.92988	0.933437	0.902866	0.923887	0.898271	0.835051	0.132839	0.0169586	0.0235161	0.0444218	0.0325633	0.0344336	0.0493885	0.0274323	0.0474973	0.0229953	0.0191797	0.0240807	0.0635617	0.0650616	0.0406602	5	15533	100249342	1	2
	RPMI-7951	Skin	Malignant Melanoma	910903	0.938508	0.931725	0.78919	0.910302	0.956861	0.941545	0.906619	0.945965	0.80829	0.283071	0.0878308	0.0164585	0.0232264	0.0641868	0.0361027	0.0511643	0.141634	0.0277924	0.0256229	0.024196	0.0186845	0.0275959	0.0806965	0.0849314	0.0393508	5	15533	9898962	0	2
	RVH-421	Skin	Malignant Melanoma	909706	0.91262	0.947308	0.893073	0.933455	0.957563	0.956717	0.943415	0.935606	0.943066	0.617928	0.104852	0.0157703	0.0202239	0.0454134	0.030327	0.0498088	0.0648895	0.0225161	0.0180887	0.0230482	0.0178081	0.0338711	0.0636278	0.0519642	0.0323768	5	5266924	15538338	1	3
	SH-4	Skin	Malignant Melanoma	909713	0.872757	0.91878	0.942026	0.910041	0.910619	0.924931	0.902184	0.868106	0.891412	0.433576	0.163398	0.0180364	0.027497	0.0600121	0.0466002	0.0328635	0.0429143	0.0190633	0.0180921	0.0273733	0.0203827	0.0206589	0.0707979	0.0785625	0.0391481	5	15533	49455637	0	2
	SK-MEL-1	Skin	Malignant Melanoma	909723	0.896132	0.869876	0.944758	0.870036	0.929856	0.927906	0.882339	0.930165	0.787186	0.872614	0.128613	0.0209353	0.0270399	0.081349	0.0490542	0.0472586	0.0606941	0.0265364	0.0328852	0.0294503	0.0263665	0.0261282	0.0670146	0.0941394	0.0552001	5	4766080	7562180	0	2
	SK-MEL-2	Skin	Malignant Melanoma	905955	0.918015	0.846869	0.913454	0.754889	0.917369	0.872277	0.753371	0.928547	0.662843	0.901502	0.139335	0.0240925	0.0388173	0.0958083	0.0618868	0.0562725	0.0460219	0.0296623	0.0288435	0.0384013	0.0336445	0.0369243	0.0759276	0.106747	0.0554399	5	15533	34467674	0	1
	SK-MEL-24	Skin	Malignant Melanoma	909725	0.882668	0.938038	0.93704	0.93709	0.948297	0.956351	0.9364	0.908635	0.934211	0.917591	0.0729566	0.0117375	0.0189739	0.0498151	0.023047	0.0576551	0.125142	0.0353317	0.0293053	0.0189547	0.0157123	0.0861839	0.0767023	0.0925638	0.0426715	5	15533	44595831	1	4
	SK-MEL-3	Skin	Malignant Melanoma	909724	0.84877	0.922498	0.937842	0.925719	0.940313	0.948601	0.933745	0.916422	0.504812	0.143891	0.134255	0.014948	0.0222634	0.0461157	0.0294799	0.0305765	0.0597799	0.0231959	0.0214133	0.0251038	0.0205088	0.0350382	0.0727237	0.0674583	0.0362298	5	15533	99957513	2	4
	SK-MEL-30	Skin	Malignant Melanoma	909726	0.889214	0.932785	0.948269	0.919644	0.939101	0.938793	0.903343	0.91621	0.899443	0.357767	0.138561	0.0161055	0.0227547	0.0472822	0.0326437	0.0497372	0.097648	0.0229899	0.0188758	0.0263397	0.0191023	0.0359394	0.0740884	0.0723526	0.0360726	5	15533	97314428	2	4
	SK-MEL-31	Skin	Malignant Melanoma	909727	0.715418	0.932803	0.923577	0.894255	0.942617	0.936227	0.899957	0.93371	0.879557	0.791016	0.111465	0.018325	0.0273946	0.0713181	0.0396745	0.0490992	0.0534494	0.0256918	0.0194276	0.0268015	0.0243701	0.040018	0.0988055	0.0771592	0.0396466	5	15533	21473977	2	4
	WM-115	Skin	Malignant Melanoma	909784	0.896171	0.922418	0.938979	0.879348	0.949106	0.927976	0.896655	0.912905	0.745623	0.604765	0.0685998	0.0169917	0.026067	0.0625904	0.0436863	0.0549554	0.0502981	0.0229792	0.0227421	0.0251424	0.0242811	0.0424962	0.0889166	0.086938	0.0427599	5	817851	7169477	0	2
	WM1552C	Skin	Melanoma	1299078	0.921712	0.927132	0.956264	0.916792	0.960197	0.929888	0.916909	0.907828	0.8876	0.857518	0.0995639	0.0141715	0.0257611	0.0500011	0.0353995	0.0524794	0.150521	0.0357401	0.0214421	0.0249867	0.0189374	0.0290567	0.0816136	0.099497	0.0448203	5	15533	41625566	1	2
	WM278	Skin	Melanoma	1240226	0.885315	0.939847	0.954768	0.912961	0.956002	0.943974	0.909494	0.946932	0.86616	0.500671	0.0992802	0.0151573	0.0196964	0.0538344	0.0300424	0.0626272	0.122062	0.0331408	0.0576581	0.0267317	0.0202471	0.0466106	0.110341	0.0861194	0.0445527	5	15533	180790321	0	3
	WM35	Skin	Melanoma	1299080	0.914091	0.943686	0.956091	0.920058	0.947112	0.956905	0.936001	0.904173	0.933827	0.798266	0.105186	0.0121372	0.0200186	0.0517232	0.0254491	0.0490214	0.140421	0.0250789	0.0215404	0.022526	0.0177822	0.0485631	0.0945938	0.0933907	0.0360805	5	15533	44626810	2	4
	HUTU-80	Small Intestine	Carcinoma	907073	0.913853	0.903945	0.917095	0.855453	0.936669	0.927817	0.877855	0.856402	0.853507	0.42522	0.129019	0.0181097	0.028077	0.076664	0.0387147	0.0434343	0.0642054	0.0407175	0.0293159	0.034072	0.0220756	0.0404529	0.116266	0.0725302	0.0478617	5	15533	61505488	1	2
	A204	Soft Tissue	Rhabdomyosarcoma	910784	0.939872	0.924067	0.945312	0.892992	0.947906	0.938994	0.893869	0.947089	0.867888	0.637739	0.125672	0.0189636	0.0255248	0.0562397	0.036148	0.0703272	0.12939	0.0315296	0.0502497	0.0326098	0.0228087	0.0319783	0.0835672	0.109854	0.0395372	5	15533	58430679	1	2
	A673	Soft Tissue	Rhabdomyosarcoma	684052	0.927845	0.829183	0.909033	0.840561	0.922142	0.844075	0.683197	0.911762	0.726174	0.922202	0.12542	0.0177915	0.0262784	0.061903	0.043839	0.0330368	0.0512844	0.0233104	0.0179856	0.0327475	0.0255509	0.0319235	0.0679897	0.0722036	0.0457512	5	15533	77784738	1	2
	G-402	Soft Tissue	Leiomyoblastoma	907298	0.91307	0.855023	0.927617	0.866623	0.922987	0.893666	0.784352	0.912921	0.769703	0.220318	0.127698	0.0182418	0.0303382	0.0490863	0.0423995	0.0426111	0.0509046	0.025477	0.0189865	0.0272895	0.0260989	0.0271642	0.055928	0.0667053	0.0398241	5	15533	180790321	1	2
	GCT	Soft Tissue	Malignant Fibrous Histiocytoma-Pleomorphic Sarcoma	906999	0.904231	0.91479	0.938838	0.867687	0.936787	0.924087	0.801945	0.903934	0.800366	0.590502	0.120481	0.0183071	0.0257345	0.0731261	0.0387294	0.0550397	0.0531087	0.0455144	0.0296147	0.0282559	0.0228402	0.041846	0.133269	0.100521	0.0454245	5	15533	15866373	2	4
	HT-1080	Soft Tissue	Fibrosarcoma	907064	0.931905	0.932734	0.942768	0.910199	0.953595	0.948244	0.916984	0.936529	0.498114	0.216844	0.186693	0.0158518	0.021432	0.0635902	0.0313501	0.0647125	0.117735	0.0319845	0.0487933	0.0239144	0.0212848	0.0677089	0.111556	0.131971	0.0500882	5	15533	8702241	1	3
	KYM-1	Soft Tissue	Rhabdomyosarcoma	1240166	0.935127	0.92784	0.950672	0.900462	0.947738	0.940057	0.909264	0.928117	0.892541	0.679247	0.18481	0.0170022	0.0230871	0.0609832	0.0353832	0.0637216	0.129459	0.0381598	0.0547657	0.0352637	0.0196704	0.0227394	0.0614969	0.0643068	0.0436365	5	15533	28627343	1	2
	MES-SA	Soft Tissue	Sarcoma	908127	0.930752	0.922529	0.947286	0.894415	0.9471	0.931736	0.906582	0.931813	0.881985	0.551442	0.168907	0.0207108	0.0315264	0.070378	0.0398508	0.0570407	0.0883746	0.0271441	0.0270464	0.0438944	0.0250809	0.0418539	0.0964265	0.071589	0.0464668	5	15533	41625566	1	2
	MFH-INO	Soft Tissue	Malignant Fibrous Histiocytoma-Pleomorphic Sarcoma	925343	0.906207	0.915483	0.944845	0.898277	0.938596	0.933728	0.913303	0.903354	0.899252	0.8569	0.129994	0.0179864	0.030149	0.0600003	0.0395222	0.0523991	0.0458913	0.0296274	0.0292993	0.0307764	0.0244123	0.0428514	0.118089	0.0804158	0.0497004	5	2397617	14178267	0	3
	RD	Soft Tissue	Rhabdomyosarcoma	909264	0.938588	0.89969	0.945443	0.866683	0.947253	0.927823	0.882852	0.93381	0.829384	0.932228	0.122601	0.0194214	0.0247953	0.062615	0.0362474	0.0460454	0.0449071	0.0235844	0.023137	0.0262346	0.0237895	0.0260275	0.0448046	0.0971391	0.0448808	5	15533	10644023	1	2
	RH-1	Soft Tissue	Rhabdomyosarcoma	971773	0.930854	0.913896	0.938585	0.879502	0.938134	0.93175	0.9026	0.928375	0.898861	0.843628	0.127982	0.0201218	0.0281345	0.0603057	0.039532	0.0491741	0.0696932	0.0311408	0.0268438	0.0337513	0.02671	0.0401608	0.0562422	0.112848	0.0448639	5	1461389	10778524	1	3
	RH-18	Soft Tissue	Rhabdomyosarcoma	971774	0.916811	0.920425	0.937503	0.898876	0.955392	0.936609	0.896644	0.917124	0.917165	0.808361	0.10448	0.0146779	0.024358	0.0434548	0.0396441	0.0446441	0.0404939	0.0242135	0.0197568	0.031275	0.0188355	0.0231171	0.0721506	0.0852618	0.0408852	5	15533	27525390	0	4
	RH-41	Soft Tissue	Rhabdomyosarcoma	1240210	0.940151	0.882403	0.938986	0.854166	0.941295	0.909016	0.84972	0.95055	0.786391	0.662335	0.128766	0.0174596	0.0389971	0.0669174	0.0431353	0.0408542	0.155353	0.0251381	0.0223838	0.0278882	0.0216032	0.026039	0.0672182	0.0914913	0.0460949	5	15533	8702241	1	3
	RKN	Soft Tissue	Myoma Ovarii	1298539	0.876643	0.94014	0.942609	0.936419	0.943199	0.952762	0.943523	0.928303	0.174821	0.413537	0.0872163	0.0142208	0.0184954	0.0693363	0.0317589	0.043337	0.0478247	0.041547	0.0187938	0.0246215	0.0184223	0.0403914	0.0952758	0.0644701	0.0371317	5	15533	55791870	2	6
	S-117	Soft Tissue	Sarcoma	910946	0.926487	0.917042	0.94843	0.879276	0.948058	0.930231	0.889604	0.927686	0.815763	0.942754	0.118872	0.0225178	0.0293822	0.0839269	0.0471622	0.0470687	0.0485535	0.0254815	0.023604	0.0329673	0.0270198	0.0335148	0.106891	0.0980031	0.0394431	5	15533	8842517	0	2
	SJRH30	Soft Tissue	Rhabdomyosarcoma	909716	0.936221	0.887602	0.938494	0.809657	0.952894	0.916585	0.874577	0.941771	0.793216	0.89406	0.239186	0.0219484	0.0330722	0.0662286	0.0509535	0.0492557	0.0640947	0.026569	0.024632	0.0407335	0.0253019	0.0481143	0.0772119	0.0835263	0.0524675	5	15533	26949498	1	3
	SK-LMS-1	Soft Tissue	Sarcoma	909720	0.930324	0.897984	0.931233	0.83696	0.850029	0.921429	0.86022	0.935064	0.823542	0.755298	0.0839791	0.0199654	0.0254901	0.0701667	0.0431737	0.0658501	0.0700565	0.0310471	0.0316399	0.0268631	0.0245158	0.0635563	0.0917726	0.113188	0.0501192	5	779882	26683270	1	2
	SKN	Soft Tissue	Leio Myoma	1240215	0.886242	0.926588	0.891761	0.942332	0.95076	0.953127	0.940964	0.896272	0.952393	0.833348	0.0962988	0.0121429	0.0189863	0.0421308	0.0294998	0.050815	0.118116	0.022758	0.0204155	0.0212651	0.0167378	0.0265355	0.0669394	0.0594422	0.0380354	5	722397	39609436	1	4
	SW684	Soft Tissue	Fibrosarcoma	909754	0.916812	0.915529	0.940661	0.864027	0.944967	0.923485	0.893146	0.950138	0.848916	0.935812	0.131915	0.0231124	0.0269029	0.0670079	0.042273	0.0654648	0.0964839	0.0344337	0.0302511	0.0301363	0.0241841	0.0428319	0.0958873	0.0913052	0.0503613	5	15533	15539360	1	3
	SW872	Soft Tissue	Liposarcoma	909756	0.645052	0.928075	0.954754	0.926157	0.950668	0.946966	0.936314	0.91299	0.938357	0.935646	0.0849423	0.0168153	0.0245055	0.0521551	0.0313381	0.0686489	0.0904033	0.0279316	0.0450737	0.0269914	0.0207304	0.0641422	0.0979568	0.121516	0.0482422	5	15533	57321646	3	6
	SW982	Soft Tissue	Synovial Sarcoma	909759	0.924426	0.911807	0.92414	0.898324	0.924002	0.929038	0.887237	0.765173	0.151272	0.080191	0.123393	0.0193843	0.0311381	0.0896252	0.0414127	0.0623333	0.0421082	0.0364382	0.0337673	0.0317956	0.0272024	0.0526747	0.0872085	0.0860415	0.0554303	5	15533	8581983	1	2
	TE-441-T	Soft Tissue	Rhabdomyosarcoma	924248	0.916993	0.921705	0.952521	0.896952	0.934302	0.940644	0.907464	0.910332	0.19611	0.108593	0.144656	0.0179817	0.0249661	0.0546088	0.0386685	0.0828746	0.131305	0.0287164	0.0318359	0.0356994	0.0245846	0.030853	0.0573756	0.0858423	0.0464548	5	15533	96507017	1	2
	VA-ES-BJ	Soft Tissue	Epithelioid Sarcoma	688121	0.913003	0.931344	0.944988	0.894486	0.948999	0.933759	0.910587	0.92535	0.905157	0.927971	0.0637135	0.017445	0.0255021	0.0726959	0.0371916	0.0637297	0.0637777	0.0282665	0.0244041	0.0271916	0.0214567	0.0412217	0.109679	0.103439	0.0427944	5	15533	11646533	1	3
	23132-87	Stomach	Carcinoma	910924	0.931352	0.918247	0.95445	0.875052	0.957508	0.931776	0.795236	0.88487	0.636427	0.242842	0.102219	0.0159201	0.0223678	0.05616	0.0464291	0.0286581	0.0207255	0.0251204	0.0211355	0.0244727	0.0221385	0.0156153	0.0284416	0.0556655	0.0344233	5	15533	40375907	1	2
	A3-KAW	Stomach	Carcinoma	910935	0.937854	0.900923	0.93799	0.814519	0.937541	0.91006	0.851797	0.936434	0.767941	0.271267	0.284287	0.0288559	0.042331	0.104748	0.0621098	0.0598844	0.110924	0.0362425	0.035347	0.0433525	0.0332308	0.0452225	0.0736487	0.161305	0.0618409	5	15533	28798358	0	1
	AGS	Stomach	Carcinoma	906790	0.945476	0.912162	0.936714	0.905452	0.943879	0.913275	0.856913	0.940303	0.873346	0.830928	0.141119	0.0173448	0.0245441	0.053526	0.0423456	0.0458699	0.0213625	0.0300963	0.0180171	0.0367279	0.0274807	0.0146741	0.0412021	0.0667468	0.0505183	5	15533	18849647	1	2
	ECC10	Stomach	Carcinoma	906848	0.896495	0.924129	0.89284	0.898395	0.943081	0.940455	0.914815	0.927927	0.909754	0.765472	0.102771	0.0141614	0.0208728	0.0497357	0.0271841	0.0395486	0.0367593	0.0178712	0.0183568	0.0250202	0.018654	0.0268977	0.0698397	0.0770671	0.0425355	5	15533	32371114	2	4
	ECC12	Stomach	Carcinoma	906849	0.905371	0.923592	0.943564	0.910052	0.94762	0.936693	0.919031	0.914398	0.913124	0.924069	0.0646807	0.0143573	0.0192477	0.0418761	0.0344025	0.0453155	0.0341919	0.0270245	0.0177746	0.0211531	0.0201288	0.0249234	0.0525802	0.0644532	0.0408366	5	3654012	22409636	1	3
	FU97	Stomach	Adenocarcinoma	1290806	0.880899	0.878228	0.937159	0.899991	0.932397	0.916335	0.893951	0.898838	0.883566	0.901555	0.132458	0.0178127	0.0243897	0.0473923	0.0292526	0.0565315	0.0421108	0.0250622	0.0182125	0.0254925	0.0221656	0.0317634	0.0703471	0.0753691	0.0426771	5	15533	11322374	1	5
	GCIY	Stomach	Carcinoma	906869	0.881312	0.932222	0.948396	0.938206	0.953719	0.952779	0.93155	0.905254	0.907171	0.334004	0.0594139	0.0133189	0.0162441	0.047816	0.0251614	0.060596	0.0345886	0.0264206	0.0212686	0.0225379	0.0176344	0.026826	0.0719925	0.0819344	0.0409327	5	15533	49432832	1	4
	HGC-27	Stomach	Carcinoma	907055	0.890208	0.906431	0.924364	0.857523	0.938324	0.917301	0.876276	0.899776	0.875617	0.905489	0.12591	0.0159849	0.0230225	0.0497575	0.0312732	0.0687276	0.0313715	0.027818	0.0184268	0.033692	0.020103	0.0275487	0.0637345	0.0669866	0.044662	5	833629	49447307	0	4
	HS746T	Stomach	Gastric Carcinoma	1240151	0.915073	0.854949	0.927231	0.854734	0.931978	0.887236	0.831467	0.921914	0.767294	0.915687	0.145749	0.0207928	0.0314388	0.0684695	0.0437781	0.0461069	0.0535666	0.022943	0.0240277	0.0428135	0.0270828	0.0289935	0.0635143	0.0683168	0.047363	5	15533	34854491	1	2
	HSC-39	Stomach	Gastric Cancer	1322224	0.872792	0.942423	0.929522	0.937952	0.941759	0.949651	0.940104	0.906407	0.953171	0.747935	0.101925	0.0167132	0.0237925	0.0605554	0.0327261	0.0510735	0.0495172	0.0284165	0.0203174	0.0270643	0.0217221	0.0436662	0.114013	0.0943889	0.0422053	5	3584195	9196636	2	5
	IM-95	Stomach	Adenocarcinoma	1240155	0.89868	0.910523	0.941167	0.883205	0.939867	0.934137	0.703539	0.903293	0.422432	0.357045	0.132056	0.0161497	0.0279725	0.0615797	0.0382353	0.0483026	0.0540824	0.0210198	0.0184257	0.0281309	0.0262178	0.0298555	0.0486574	0.0750223	0.0386981	5	15533	50497948	1	2
	KATOIII	Stomach	Carcinoma	907276	0.933151	0.932638	0.956796	0.897177	0.947943	0.944019	0.914966	0.948068	0.841557	0.494669	0.213928	0.0227333	0.0359496	0.0727966	0.0555208	0.0503705	0.111732	0.0298419	0.0312513	0.0426247	0.0295338	0.0416758	0.0967938	0.0836872	0.044634	5	15533	11105656	1	3
	MKN1	Stomach	Carcinoma	908138	0.886353	0.934319	0.926289	0.933459	0.934503	0.937896	0.924506	0.906078	0.910952	0.462143	0.0700791	0.0143814	0.0197251	0.0466918	0.033387	0.0442044	0.0388439	0.0261725	0.018176	0.0236482	0.0211343	0.0263465	0.0771731	0.0715773	0.0344188	5	15533	22228163	2	5
	MKN28	Stomach	Carcinoma	908139	0.895448	0.74162	0.855777	0.8115	0.855368	0.809133	0.702238	0.897204	0.50103	0.431738	0.204964	0.0224662	0.0337613	0.0821763	0.0533645	0.0554776	0.0499852	0.0238302	0.0254533	0.0520095	0.0304312	0.0340809	0.044453	0.0540549	0.0482265	5	15533	118496145	0	4
	MKN45	Stomach	Carcinoma	925340	0.919353	0.922887	0.915841	0.912368	0.949065	0.926491	0.907344	0.922471	0.865644	0.629635	0.142337	0.016247	0.0252665	0.0587275	0.0371793	0.0415113	0.0473153	0.0255745	0.021634	0.0368391	0.0271454	0.027431	0.0611664	0.0761574	0.0413867	5	15533	8495149	1	3
	MKN7	Stomach	Carcinoma	924250	0.887068	0.940473	0.939878	0.939795	0.950637	0.943171	0.932323	0.924955	0.940559	0.787046	0.072778	0.0136421	0.0195952	0.0412103	0.035269	0.048548	0.0432868	0.0273272	0.0156098	0.0207972	0.018034	0.0343229	0.0671942	0.0575047	0.0386098	5	4209095	11394026	2	5
	NCI-N87	Stomach	Carcinoma	908461	0.924264	0.921816	0.875425	0.910176	0.951262	0.942614	0.91669	0.918912	0.240173	0.130438	0.125929	0.0156729	0.0220536	0.045621	0.0350029	0.038513	0.0401501	0.0249519	0.0208026	0.0346767	0.0209444	0.0223436	0.0608935	0.0561489	0.0417222	5	15533	27108052	1	2
	NCI-SNU-1	Stomach	Carcinoma	908444	0.91354	0.91894	0.943519	0.87941	0.941035	0.933482	0.91199	0.937232	0.900311	0.327546	0.0925058	0.0160873	0.0205688	0.0422287	0.0323937	0.0419537	0.03574	0.0187681	0.0193875	0.0260671	0.0178482	0.0271877	0.045474	0.0592652	0.0433309	5	15533	23713221	1	2
	NCI-SNU-16	Stomach	Carcinoma	908446	0.899746	0.942556	0.752312	0.912578	0.743815	0.8996	0.926714	0.891823	0.0916398	0.0599651	0.117097	0.0179767	0.0248024	0.069731	0.0295884	0.0534228	0.0572674	0.0222902	0.0190429	0.0244916	0.0219605	0.0480583	0.115889	0.0781458	0.0371625	5	5679326	9415717	2	5
	NCI-SNU-5	Stomach	Carcinoma	908445	0.916579	0.89596	0.843775	0.887637	0.936529	0.922367	0.902966	0.912919	0.230681	0.157486	0.142724	0.0177342	0.0248468	0.0504011	0.0369629	0.0401259	0.0383914	0.0228246	0.020096	0.0336654	0.0220896	0.0255701	0.0497101	0.0556255	0.0474278	5	15533	12765292	1	4
	NUGC-3	Stomach	Carcinoma	908455	0.892944	0.931493	0.94154	0.919748	0.94786	0.940009	0.911548	0.919699	0.129516	0.149012	0.0916131	0.018209	0.0198074	0.0435809	0.0296828	0.065661	0.0420668	0.0222476	0.025397	0.0241336	0.0186507	0.0289071	0.0648484	0.0720987	0.0368901	5	3873124	46389274	0	4
	NUGC-4	Stomach	Signet Ring Adenocarcinoma	1298357	0.93349	0.925376	0.945584	0.877435	0.942841	0.937955	0.891224	0.934529	0.699088	0.906661	0.114721	0.0225693	0.0321669	0.079699	0.0537561	0.0441343	0.0553912	0.0330076	0.0228558	0.0339736	0.0279773	0.0275283	0.0789906	0.0730473	0.0443239	5	15533	11795809	2	3
	OCUM-1	Stomach	Signet Ring Adenocarcinoma	1298358	0.945188	0.938508	0.629405	0.908304	0.937554	0.942287	0.803498	0.937785	0.381483	0.479535	0.0720584	0.0176091	0.0252984	0.0507982	0.0504628	0.0479309	0.0363966	0.0264731	0.0200005	0.0267846	0.0229711	0.0264835	0.0372418	0.0690175	0.0405403	5	15533	11656072	1	2
	RERF-GC-1B	Stomach	Adenocarcinoma	1240209	0.926345	0.897111	0.942927	0.875183	0.945606	0.927788	0.888608	0.946953	0.876205	0.938277	0.102961	0.0164897	0.0300276	0.0583667	0.0394581	0.0449926	0.0418107	0.0272925	0.0211686	0.0267431	0.0223163	0.0248785	0.0595548	0.093009	0.0567309	5	15533	12800890	0	2
	RF-48	Stomach	Carcinoma	909697	0.915096	0.907508	0.778459	0.871963	0.947519	0.946897	0.891973	0.916742	0.899636	0.927643	0.0882408	0.0163001	0.02223	0.0488053	0.0318518	0.035293	0.0532834	0.0230896	0.0328658	0.0239315	0.0182351	0.0254587	0.0752069	0.0571362	0.0356359	5	15533	51494293	1	2
	SCH	Stomach	Other	909711	0.76684	0.880297	0.925291	0.862765	0.91055	0.909613	0.862933	0.876686	0.834043	0.671573	0.0627086	0.0148573	0.0208784	0.054141	0.0339115	0.0494844	0.0325146	0.0260161	0.0174229	0.0237987	0.0193775	0.0291623	0.0613631	0.0683101	0.037672	5	3117180	10209112	1	3
	TGBC11TKB	Stomach	Carcinoma	909770	0.933972	0.935803	0.954189	0.911688	0.94219	0.929212	0.91151	0.751014	0.837237	0.169867	0.110552	0.017665	0.0253796	0.0493044	0.0301495	0.0484978	0.0435531	0.023896	0.0228008	0.0308337	0.0196373	0.0267038	0.0958283	0.100306	0.0428371	5	15533	58781770	1	2
	NCCIT	Testis	Germ Cell Tumour	908441	0.764588	0.889588	0.908091	0.893308	0.919096	0.915821	0.908965	0.834539	0.880743	0.826676	0.138674	0.0171221	0.0240154	0.0514702	0.0386472	0.0467749	0.11773	0.0234147	0.0480404	0.034593	0.0211603	0.0358517	0.0587447	0.0785851	0.0421626	5	15533	57321586	1	3
	NEC8	Testis	Germ Cell Tumour	910942	0.795388	0.838541	0.904185	0.881805	0.930654	0.91476	0.898499	0.808376	0.882771	0.840095	0.144476	0.0166928	0.0243339	0.081154	0.0323593	0.0526342	0.0566988	0.0306842	0.0211085	0.0281753	0.021604	0.0592953	0.108164	0.0849075	0.047427	5	3180897	35563197	2	4
	NTERA-S-CL-D1	Testis	Germ Cell Tumour	908454	0.888848	0.909339	0.941584	0.873728	0.941075	0.937171	0.913269	0.926312	0.892548	0.937566	0.125632	0.0173201	0.0272197	0.0514803	0.0479669	0.038999	0.0776561	0.0235707	0.0242411	0.0346227	0.0213666	0.0237509	0.0585598	0.0815402	0.0470702	5	15533	155912576	1	2
	8305C	Thyroid	Carcinoma	906795	0.893871	0.923228	0.952776	0.881389	0.939459	0.924713	0.89057	0.922206	0.771262	0.746741	0.10994	0.0190023	0.0271995	0.0872686	0.0404746	0.0467927	0.0551813	0.0318846	0.0339504	0.0321041	0.0244409	0.04058	0.112237	0.111305	0.0468033	5	15533	7938282	1	3
	8505C	Thyroid	Carcinoma	924102	0.893548	0.942386	0.947022	0.915387	0.950646	0.936135	0.91219	0.92195	0.705263	0.659352	0.0903318	0.0177093	0.0267627	0.0761923	0.0375821	0.0487436	0.033812	0.0295884	0.0242872	0.0273216	0.0224294	0.057825	0.105427	0.082976	0.0464636	5	15533	23007074	2	4
	ASH-3	Thyroid	Anaplastic Thyroid Carcinoma	1290722	0.947083	0.951748	0.937237	0.955132	0.959704	0.960024	0.954233	0.912069	0.913366	0.574827	0.137231	0.0145318	0.0199388	0.0330638	0.0329037	0.0578581	0.0622593	0.0352063	0.0240207	0.0321637	0.0223816	0.0250245	0.0362921	0.0544976	0.0404921	5	1736837	22738604	2	4
	BCPAP	Thyroid	Carcinoma	924104	0.886346	0.942769	0.946048	0.925755	0.952939	0.948831	0.930462	0.924209	0.368739	0.384004	0.0945758	0.0164675	0.0256553	0.0714804	0.0308783	0.0573325	0.0514184	0.0317574	0.0308459	0.0255581	0.0193207	0.0581325	0.124264	0.106009	0.0423282	5	2026712	11878654	2	5
	BHT-101	Thyroid	Carcinoma	906696	0.910838	0.918291	0.95038	0.914492	0.947052	0.938012	0.919754	0.918366	0.0908405	0.0622031	0.0955833	0.0168738	0.0256399	0.0700496	0.0357091	0.0435512	0.0461696	0.0321976	0.0228154	0.0258781	0.0226223	0.0549843	0.0975435	0.0870976	0.0434635	5	15533	11119119	3	7
	CAL-62	Thyroid	Carcinoma	906828	0.930787	0.91254	0.801435	0.879081	0.936962	0.923371	0.896702	0.816121	0.40472	0.683205	0.126094	0.0176987	0.032154	0.0847725	0.0369216	0.0525082	0.0465061	0.0261968	0.0263354	0.0361709	0.0248564	0.0483375	0.102725	0.0921374	0.0487249	5	15533	6694692	1	3
	CGTH-W-1	Thyroid	Carcinoma	910568	0.824868	0.898673	0.9393	0.860344	0.939314	0.918883	0.884141	0.921624	0.837949	0.87147	0.127834	0.018721	0.0281463	0.0812127	0.0421453	0.0400302	0.0585783	0.0298672	0.0260858	0.0361298	0.0252172	0.0493118	0.106991	0.0835226	0.0477722	5	15533	32101400	1	3
	FTC-133	Thyroid	Carcinoma	906864	0.909927	0.907837	0.941885	0.877891	0.953204	0.917397	0.866158	0.935998	0.855922	0.935552	0.084373	0.0231717	0.0298967	0.112702	0.0452691	0.0451983	0.0439884	0.0310444	0.0215747	0.0367154	0.0301329	0.0489837	0.104787	0.0978444	0.0547525	5	15533	17732729	0	2
	HTC-C3	Thyroid	Carcinoma	924151	0.925867	0.934218	0.952842	0.887357	0.949412	0.934029	0.907983	0.940821	0.878078	0.482493	0.10802	0.0187697	0.0318513	0.0768291	0.0463897	0.0603653	0.0443478	0.032682	0.0272084	0.0338664	0.0265491	0.0385248	0.100771	0.104316	0.0491979	5	15533	115412806	1	3
	IHH-4	Thyroid	Papillary Thyroid Carcinoma	1240154	0.919946	0.914356	0.944811	0.881632	0.943191	0.921198	0.904154	0.896034	0.205237	0.0735526	0.161706	0.0213147	0.0308228	0.0824477	0.0448002	0.0561192	0.0462446	0.0293333	0.0258807	0.0374387	0.0272426	0.0582631	0.112337	0.0862421	0.0595082	5	15533	28897239	1	2
	K5	Thyroid	Carcinoma	924238	0.931742	0.922511	0.951525	0.898152	0.957659	0.94284	0.921061	0.938746	0.883745	0.944661	0.0871371	0.0198311	0.0264546	0.0687846	0.0391293	0.0562418	0.0520858	0.0350132	0.0455532	0.0330738	0.0239089	0.0521417	0.105336	0.0985943	0.0465283	5	15533	93310378	2	4
	KMH-2	Thyroid	Anaplastic Thyroid Carcinoma	1298167	0.917106	0.941204	0.948773	0.936185	0.87898	0.951091	0.921011	0.921865	0.685034	0.692892	0.176381	0.0163731	0.0245219	0.0638806	0.0412238	0.064935	0.0513745	0.0268908	0.0263069	0.0444993	0.0223053	0.0632316	0.116385	0.0966197	0.0363173	5	15533	8827638	2	6
	ML-1	Thyroid	Follicular Thyroid Carcinoma	1240178	0.913422	0.926081	0.937258	0.869969	0.943398	0.929209	0.865327	0.939833	0.882326	0.655867	0.105224	0.0153937	0.0220569	0.0629136	0.03471	0.0905141	0.137609	0.0468422	0.0308154	0.0304241	0.0199433	0.0526464	0.122006	0.0964	0.0505039	5	15533	39848638	1	2
	RO82-W-1	Thyroid	Carcinoma	930083	0.92818	0.9065	0.9297	0.854484	0.933999	0.925689	0.89376	0.937944	0.857591	0.85466	0.129505	0.0219316	0.0299083	0.0749385	0.042916	0.0497143	0.0577914	0.0239449	0.0264226	0.0347997	0.0267373	0.0241201	0.112789	0.0786276	0.0548549	5	1288662	59504284	0	3
	TT	Thyroid	Carcinoma	930299	0.885052	0.92548	0.932175	0.899778	0.940697	0.936302	0.893427	0.926035	0.905674	0.723682	0.0952019	0.0203784	0.0288649	0.0754935	0.0402071	0.0592155	0.0678501	0.0252413	0.024619	0.0323464	0.0239093	0.0353774	0.106765	0.0879706	0.0426978	5	15533	35466081	1	2
	TT2609-C02	Thyroid	Follicular Thyroid Carcinoma	1240223	0.927945	0.928292	0.944262	0.866929	0.944873	0.929798	0.905692	0.917391	0.868628	0.58913	0.143602	0.0230022	0.031042	0.0881573	0.0417572	0.0410423	0.0384121	0.0317085	0.025835	0.0333056	0.0279919	0.0628247	0.122965	0.100254	0.0492846	5	4647436	14077468	1	3
	BB30-HNC	Upper Aerodigestive Tract	Carcinoma	753531	0.942023	0.911585	0.943002	0.854483	0.93783	0.937913	0.914308	0.929114	0.814748	0.893244	0.0807025	0.0173771	0.0256832	0.0448743	0.0411984	0.0290102	0.0197921	0.0272257	0.017525	0.0274467	0.019113	0.030329	0.0255065	0.0672686	0.0358687	5	15533	9898962	0	2
	BB49-HNC	Upper Aerodigestive Tract	Carcinoma	753532	0.926659	0.939538	0.951918	0.929212	0.960422	0.94854	0.945852	0.919187	0.854885	0.456248	0.14935	0.0171507	0.0258829	0.0588295	0.0362226	0.0613564	0.0981833	0.028835	0.0328112	0.0304122	0.022953	0.0538694	0.128163	0.0956039	0.0472293	5	15533	35305580	1	3
	BHY	Upper Aerodigestive Tract	Carcinoma	753535	0.917652	0.93985	0.92404	0.93705	0.952468	0.944103	0.926765	0.908055	0.945977	0.927519	0.0499232	0.0137107	0.0194286	0.0412153	0.0333781	0.0612968	0.0244901	0.0276777	0.0174432	0.0235821	0.0175073	0.0248142	0.0498845	0.0792453	0.0385302	5	15533	18893542	1	5
	BICR10	Upper Aerodigestive Tract	Buccal Mucosa Squamous Carcinoma	1290724	0.927205	0.933507	0.948575	0.929148	0.932143	0.950685	0.840159	0.942844	0.91142	0.548008	0.0814456	0.015637	0.022729	0.0501571	0.0370809	0.0407835	0.0455759	0.0189332	0.0203394	0.0243673	0.0201691	0.0321112	0.0617039	0.073839	0.0384809	5	15533	56824677	1	2
	BICR22	Upper Aerodigestive Tract	Tongue Squamous Carcinoma (Lymph Node Metastasis)	1240121	0.91687	0.928451	0.957975	0.903083	0.950448	0.94056	0.919169	0.922851	0.555208	0.19594	0.0847569	0.0155729	0.0214703	0.037329	0.0402413	0.0486517	0.0349584	0.0389371	0.0283458	0.0276025	0.0203953	0.0230685	0.0528434	0.0859705	0.0501394	5	15533	11922628	1	2
	BICR78	Upper Aerodigestive Tract	Oral Alveolus Squamous Carcinoma	1240122	0.916575	0.873908	0.924145	0.855495	0.921023	0.855148	0.822259	0.891503	0.751837	0.922719	0.121385	0.0183431	0.0284144	0.0643096	0.0441685	0.0454073	0.0577377	0.0253263	0.0204081	0.0312646	0.027426	0.0562557	0.12241	0.0915849	0.0466016	5	15533	18116967	1	3
	CA9-22	Upper Aerodigestive Tract	Carcinoma	753538	0.915391	0.80443	0.90809	0.763878	0.903025	0.844964	0.700884	0.893621	0.659679	0.768914	0.139206	0.0201843	0.0254843	0.0725209	0.0415829	0.0424942	0.0785344	0.0238142	0.0244218	0.0468152	0.0251538	0.0438707	0.11855	0.137379	0.0432184	5	15533	9799486	1	3
	CAL-27	Upper Aerodigestive Tract	Carcinoma	910916	0.941342	0.930496	0.949075	0.898979	0.948309	0.945488	0.911418	0.936315	0.87467	0.680508	0.0886682	0.014692	0.0214785	0.0553513	0.0261264	0.0598114	0.182771	0.0306157	0.0287831	0.0312205	0.0207923	0.0284869	0.0898844	0.107684	0.0466582	5	866371	19487558	1	2
	CAL-33	Upper Aerodigestive Tract	Carcinoma	753541	0.923949	0.885789	0.932966	0.835992	0.939347	0.872957	0.823654	0.913829	0.745056	0.923473	0.0905448	0.0200774	0.0296805	0.0743112	0.0418831	0.0458647	0.0530319	0.0241041	0.0280521	0.0352178	0.0276669	0.0718721	0.117228	0.0847437	0.048163	5	15533	35337134	1	2
	DETROIT562	Upper Aerodigestive Tract	Carcinoma	906837	0.88455	0.937862	0.920923	0.937833	0.96077	0.951247	0.926395	0.924216	0.915989	0.638263	0.0792645	0.0142705	0.0208591	0.0402479	0.0289019	0.0509982	0.0346792	0.0424306	0.0189198	0.0211616	0.0196273	0.0404152	0.0492725	0.0757754	0.0415084	5	3456763	18630346	2	5
	DOK	Upper Aerodigestive Tract	Other	910936	0.921908	0.931729	0.955103	0.920095	0.951156	0.947652	0.937248	0.938354	0.883491	0.942906	0.063158	0.015272	0.0201358	0.048714	0.0323046	0.0612765	0.0322715	0.0300275	0.0200135	0.0255296	0.0182336	0.0298573	0.0429591	0.0848219	0.039079	5	15533	18912469	2	4
	FADU	Upper Aerodigestive Tract	Carcinoma	906863	0.905647	0.940686	0.941981	0.919053	0.955168	0.948088	0.934315	0.870224	0.91124	0.894877	0.0790512	0.0137912	0.0250845	0.0802967	0.0296267	0.0519645	0.0505818	0.0218861	0.0191131	0.0236219	0.0210637	0.0643432	0.120355	0.080895	0.0374186	5	4308872	31258083	2	5
	HN	Upper Aerodigestive Tract	Carcinoma	907059	0.918693	0.927247	0.951176	0.913494	0.953487	0.938811	0.913122	0.915146	0.924904	0.930998	0.104482	0.0157743	0.0223411	0.0711794	0.030754	0.0467126	0.0477949	0.0231749	0.0182548	0.0282724	0.0239706	0.0364635	0.112475	0.0775586	0.0456687	5	15533	12815781	1	5
	HO-1-N-1	Upper Aerodigestive Tract	Carcinoma	924111	0.902741	0.929325	0.940305	0.946308	0.945497	0.945005	0.92626	0.882152	0.722188	0.581042	0.0485911	0.012006	0.0195392	0.0396571	0.0241675	0.0617105	0.0298833	0.0285486	0.0192346	0.0194748	0.0167474	0.0297266	0.0743362	0.0856273	0.0371148	5	1927293	10107332	3	8
	HO-1-U-1	Upper Aerodigestive Tract	Mouth Floor Squamous Cell Carcinoma	753561	0.886753	0.93669	0.938389	0.936787	0.943522	0.947221	0.939363	0.890009	0.904326	0.536142	0.0733999	0.0128054	0.0198312	0.0448072	0.0237052	0.060315	0.050192	0.0319119	0.0289625	0.0238	0.0198496	0.0307257	0.0671225	0.0769723	0.0459481	5	15533	17256048	2	5
	HSC-2	Upper Aerodigestive Tract	Carcinoma	753562	0.916324	0.938475	0.946677	0.91267	0.953079	0.949117	0.922138	0.944429	0.922856	0.888282	0.133636	0.019816	0.0246639	0.0595336	0.0334185	0.105362	0.20997	0.0377968	0.0504057	0.0290462	0.0203337	0.0746209	0.137485	0.10443	0.0486595	5	5619507	12978580	2	4
	HSC-3	Upper Aerodigestive Tract	Carcinoma	907061	0.880138	0.933848	0.936206	0.927174	0.952841	0.941953	0.925141	0.907928	0.924987	0.94209	0.0783766	0.0129009	0.0235454	0.0374301	0.0282244	0.0567761	0.0272853	0.0318335	0.0212309	0.0261741	0.0171461	0.0190578	0.0521578	0.0811256	0.0371532	5	15533	44626810	2	4
	HSC-4	Upper Aerodigestive Tract	Carcinoma	907062	0.909166	0.903706	0.944987	0.847147	0.93702	0.916556	0.882381	0.943205	0.870503	0.665531	0.107072	0.021045	0.0256941	0.086157	0.0472526	0.0383799	0.0376893	0.0259308	0.0185812	0.0273036	0.023426	0.0237908	0.0800497	0.0588936	0.0508499	5	15533	11666361	1	3
	JHU-022	Upper Aerodigestive Tract	Squamous Cell Carcinoma	1240162	0.897878	0.920266	0.946019	0.89572	0.942318	0.948078	0.916274	0.901047	0.884768	0.907648	0.0764689	0.0147748	0.0239965	0.0426656	0.0346223	0.0554506	0.0555584	0.0347502	0.0245399	0.0266273	0.020036	0.0272355	0.0667129	0.106625	0.0500572	5	2993617	8177746	1	3
	KON	Upper Aerodigestive Tract	Mouth Squamous Cell Carcinoma	1298215	0.882946	0.936947	0.926811	0.929505	0.952407	0.948699	0.934255	0.893039	0.75361	0.438214	0.0848506	0.0145977	0.0219619	0.0888598	0.0314892	0.0442881	0.0455195	0.0289544	0.0198631	0.0274342	0.0187802	0.0586586	0.125804	0.0694383	0.0360335	5	15533	11321676	0	4
	KOSC-2	Upper Aerodigestive Tract	Carcinoma	753570	0.919154	0.915708	0.948805	0.888601	0.947396	0.930176	0.895019	0.928783	0.872242	0.937916	0.132453	0.0163179	0.0258409	0.0773108	0.0372262	0.0427856	0.0557846	0.0219965	0.0228269	0.0292306	0.021881	0.0484956	0.109564	0.0666918	0.0521959	5	5012949	9099664	1	3
	LB771-HNC	Upper Aerodigestive Tract	Carcinoma	753583	0.907579	0.926317	0.950176	0.892879	0.956944	0.938955	0.896548	0.904454	0.914209	0.656447	0.0858413	0.0134724	0.0188308	0.0668464	0.0402151	0.0437574	0.0205241	0.0210133	0.0141851	0.0226446	0.0187094	0.0412681	0.0710881	0.0920669	0.0359091	5	15533	46389274	1	4
	OSC-19	Upper Aerodigestive Tract	Tongue Squamous Cell Carcinoma	1298362	0.900028	0.939781	0.86743	0.922099	0.949837	0.942391	0.928641	0.931062	0.917141	0.845589	0.108396	0.0160873	0.0252679	0.0814599	0.0342624	0.0797818	0.130652	0.0301519	0.0414847	0.035396	0.0221499	0.0538136	0.11643	0.107614	0.046509	5	4426262	12014692	3	7
	OSC-20	Upper Aerodigestive Tract	Tongue Squamous Cell Carcinoma	1240196	0.881182	0.898942	0.927046	0.89247	0.933334	0.926059	0.898661	0.929908	0.797558	0.72526	0.112326	0.015362	0.0221054	0.0423868	0.032675	0.0534455	0.0482986	0.0266092	0.0210444	0.0278426	0.0223539	0.0275101	0.0702828	0.0834337	0.045641	5	2608575	23717184	1	5
	PE-CA-PJ15	Upper Aerodigestive Tract	Oral Squamous Cell Carcinoma	1240207	0.902399	0.891787	0.917347	0.844876	0.921568	0.869849	0.832179	0.92637	0.752051	0.893937	0.134105	0.0186927	0.0285056	0.0641803	0.0471909	0.0492789	0.0574541	0.0294731	0.0269195	0.0327148	0.0265329	0.0785345	0.0943832	0.0861916	0.0469602	5	15533	17710478	2	4
	RPMI-2650	Upper Aerodigestive Tract	Carcinoma	909700	0.925098	0.903507	0.943964	0.854777	0.939195	0.907793	0.870645	0.938455	0.857895	0.702535	0.0797705	0.0177155	0.0234817	0.0523287	0.0409702	0.0565775	0.0424521	0.0322213	0.0239672	0.0315809	0.0222051	0.0243512	0.0727667	0.0657798	0.0551831	5	15533	23979666	1	2
	SAS	Upper Aerodigestive Tract	Carcinoma	909708	0.912851	0.920115	0.945854	0.901391	0.947407	0.925197	0.879988	0.913721	0.842681	0.690895	0.133305	0.0159838	0.0230353	0.043099	0.0345191	0.0730729	0.0459262	0.0326465	0.0324531	0.0432233	0.0187198	0.0287372	0.0620579	0.0883959	0.0498479	5	1428167	7746792	1	4
	SAT	Upper Aerodigestive Tract	Oral Squamous Cell Carcinoma	1299050	0.876428	0.951716	0.779437	0.949757	0.951738	0.955797	0.950527	0.910325	0.962713	0.896607	0.0970699	0.0141096	0.021332	0.0438268	0.0264437	0.0437524	0.0597835	0.0200946	0.019227	0.0247074	0.0174467	0.0388735	0.06584	0.0633792	0.0388689	5	3226658	46383335	2	5
	SCC-15	Upper Aerodigestive Tract	Carcinoma	910911	0.911684	0.934848	0.949001	0.91868	0.953315	0.947393	0.924888	0.936824	0.929438	0.938229	0.0700135	0.0127346	0.0199924	0.0415098	0.0287128	0.0607287	0.0323349	0.0304434	0.0225218	0.0235357	0.0180506	0.034073	0.0473536	0.080148	0.0439336	5	15533	53127359	2	4
	SCC-25	Upper Aerodigestive Tract	Carcinoma	910701	0.882053	0.927282	0.938409	0.902211	0.937961	0.929645	0.899665	0.956993	0.88147	0.814913	0.0669148	0.0157576	0.0273384	0.0692646	0.036059	0.0631992	0.0803293	0.0333689	0.0318368	0.0260792	0.0192885	0.0638686	0.12314	0.125353	0.0497846	5	3018249	8702241	1	3
	SCC-4	Upper Aerodigestive Tract	Carcinoma	910904	0.872971	0.91525	0.932727	0.914079	0.9416	0.919428	0.904791	0.904533	0.893095	0.693253	0.0902137	0.0150916	0.0211718	0.071468	0.0271616	0.0578307	0.0557542	0.0219726	0.0199313	0.0272648	0.0231785	0.0656741	0.118903	0.0772092	0.0471036	5	15533	12048652	3	6
	SCC-9	Upper Aerodigestive Tract	Carcinoma	909709	0.845043	0.92598	0.945784	0.89437	0.92498	0.939932	0.909312	0.893123	0.411427	0.356705	0.0776926	0.0168033	0.024759	0.0754922	0.0315174	0.0354612	0.0554251	0.0277696	0.0807433	0.0205814	0.0215017	0.0674108	0.12858	0.100029	0.0428737	5	863797	12014277	1	4
	SKN-3	Upper Aerodigestive Tract	Oral Squamous Carcinoma	1299059	0.911807	0.928914	0.9466	0.920209	0.952568	0.938436	0.907962	0.955419	0.885093	0.945284	0.0705229	0.0149364	0.0226809	0.047758	0.0383922	0.0410441	0.0286869	0.0310375	0.0194721	0.0251415	0.0247019	0.0333342	0.0545838	0.0643643	0.0423994	5	15533	17665099	1	3
	5637	Urinary Tract	Carcinoma	687452	0.915621	0.927715	0.932269	0.897741	0.947058	0.934931	0.909038	0.929173	0.760557	0.41509	0.126906	0.0178592	0.0250718	0.0702291	0.0384123	0.0578532	0.0424607	0.0322047	0.0366345	0.0318352	0.0257556	0.0566863	0.110727	0.0984733	0.0445133	5	15533	50415799	2	4
	639-V	Urinary Tract	Carcinoma	906798	0.897921	0.926884	0.944316	0.908434	0.946148	0.919137	0.887447	0.929769	0.271647	0.241836	0.109418	0.0161065	0.0272265	0.0759258	0.0364623	0.0666549	0.0486748	0.0255731	0.0284663	0.0268953	0.0215409	0.0666934	0.119734	0.0863683	0.0443181	5	15533	9875803	1	4
	647-V	Urinary Tract	Carcinoma	906797	0.877682	0.937165	0.921634	0.943647	0.944192	0.948219	0.934952	0.896124	0.827108	0.554391	0.0949236	0.0130912	0.0204572	0.0642118	0.0266408	0.101221	0.149257	0.0586204	0.0750797	0.019375	0.0182338	0.0750434	0.144237	0.124319	0.0455293	5	2171041	10107999	2	6
	BFTC-905	Urinary Tract	Carcinoma	910926	0.884843	0.902857	0.935089	0.860965	0.93689	0.916682	0.86201	0.913445	0.84438	0.770713	0.0922748	0.0169701	0.0261549	0.0689762	0.0316076	0.0637633	0.074779	0.0411026	0.0487313	0.0276846	0.0233157	0.0617567	0.127171	0.0992784	0.0507382	5	15533	20143940	1	3
	DSH1	Urinary Tract	Carcinoma	753552	0.901471	0.92623	0.93451	0.888423	0.942905	0.929318	0.88066	0.878046	0.80333	0.397336	0.11094	0.0199468	0.0255182	0.0653389	0.0351434	0.0559245	0.0519077	0.0272543	0.0401553	0.026585	0.0236664	0.0736324	0.112195	0.109739	0.0447628	5	1300025	23483860	2	4
	HT-1197	Urinary Tract	Carcinoma	907065	0.899253	0.930955	0.94254	0.924209	0.943571	0.935696	0.913929	0.917061	0.918645	0.745794	0.14611	0.0166778	0.0245019	0.0773738	0.0287794	0.0522144	0.0624042	0.0353658	0.0239586	0.0292308	0.0197443	0.0722108	0.119874	0.153973	0.0508003	5	15533	8334214	2	4
	HT-1376	Urinary Tract	Carcinoma	907066	0.878263	0.938065	0.931501	0.902268	0.939654	0.93463	0.907338	0.882413	0.882911	0.684481	0.10046	0.0174979	0.0233142	0.0719752	0.0393739	0.0683843	0.0629169	0.0340542	0.0230409	0.0223857	0.0225202	0.0545522	0.125398	0.0953439	0.036673	5	15533	11428508	2	7
	J82	Urinary Tract	Carcinoma	753566	0.904671	0.928509	0.939498	0.899911	0.928594	0.927268	0.895745	0.900295	0.876057	0.878756	0.115172	0.0175377	0.0348389	0.0706165	0.0482849	0.0473046	0.0578967	0.0299748	0.0266164	0.0334751	0.023657	0.0627531	0.154684	0.12229	0.0471782	5	15533	11906312	2	4
	KU-19-19	Urinary Tract	Carcinoma	907312	0.89998	0.931099	0.945533	0.923364	0.955805	0.943264	0.923967	0.915242	0.508147	0.378008	0.0973473	0.0154856	0.0222968	0.0702647	0.0340599	0.0592227	0.048441	0.0236302	0.027488	0.0294868	0.0213699	0.0488782	0.0934341	0.0860403	0.0392485	5	15533	49447307	2	4
	LB831-BLC	Urinary Tract	Carcinoma	753584	0.916583	0.903258	0.933452	0.896138	0.940371	0.933668	0.901094	0.923011	0.857468	0.677266	0.131277	0.0181278	0.029836	0.0801595	0.0383102	0.0508334	0.0498596	0.0303075	0.0248889	0.0313251	0.0232055	0.0485586	0.0901166	0.0984788	0.0521724	5	15533	180790321	2	4
	RT-112	Urinary Tract	Carcinoma	909704	0.91635	0.925427	0.947955	0.901409	0.950497	0.942331	0.910214	0.927147	0.808427	0.640252	0.190345	0.0198077	0.0381356	0.073817	0.0477026	0.049084	0.0449333	0.0348737	0.0257623	0.0349358	0.0250045	0.0466983	0.0952876	0.083162	0.048759	5	15533	7901909	1	2
	RT4	Urinary Tract	Carcinoma	687455	0.905943	0.930005	0.931488	0.913747	0.948579	0.938281	0.909954	0.922669	0.710415	0.81831	0.143536	0.0198124	0.0290521	0.0775186	0.043363	0.0441583	0.0521281	0.0237309	0.0237914	0.0288029	0.0239729	0.053102	0.102767	0.0687296	0.0436106	5	15533	12781695	2	4
	SCABER	Urinary Tract	Squamous Cell Carcinoma	1299051	0.90716	0.92156	0.933383	0.914188	0.945484	0.938659	0.923525	0.924156	0.910353	0.897349	0.103074	0.0166274	0.0259457	0.0641782	0.0372154	0.0489956	0.0530301	0.0269141	0.0201069	0.0296424	0.0237282	0.039233	0.104944	0.0819842	0.0477004	5	15533	52233659	2	4
	SW1710	Urinary Tract	Carcinoma	909749	0.929824	0.909761	0.940103	0.860742	0.94048	0.920738	0.884229	0.932653	0.880916	0.5143	0.134759	0.0199189	0.0328075	0.0768647	0.0481769	0.0439477	0.0542922	0.0320698	0.02479	0.0361937	0.0247199	0.0453309	0.108195	0.0915603	0.056211	5	15533	8528326	1	4
	SW780	Urinary Tract	Carcinoma	687457	0.860768	0.903538	0.936886	0.880423	0.919722	0.907809	0.871027	0.871351	0.705518	0.521741	0.166667	0.023365	0.0316191	0.0772343	0.0522387	0.0487689	0.042877	0.0275498	0.0238502	0.0292549	0.0268338	0.0384527	0.0956651	0.0866025	0.0383685	5	15533	15931537	2	4
	T-24	Urinary Tract	Carcinoma	724812	0.916499	0.914828	0.934965	0.872015	0.946396	0.924569	0.881365	0.888568	0.511102	0.484449	0.107901	0.0192829	0.02742	0.0780559	0.0350563	0.0558837	0.0594749	0.0279969	0.0218265	0.0310698	0.0261678	0.0654749	0.114094	0.083457	0.0449752	5	2256873	63037322	1	4
	TCCSUP	Urinary Tract	Carcinoma	687459	0.865525	0.919667	0.872513	0.919675	0.933564	0.926333	0.90429	0.893519	0.826246	0.6108	0.0977976	0.0160729	0.0228983	0.0785868	0.0302441	0.0779345	0.119494	0.0384237	0.064734	0.0292383	0.0220169	0.033528	0.125927	0.116471	0.0497304	5	3511213	15718493	0	7
	UM-UC-3	Urinary Tract	Carcinoma	724838	0.935794	0.927633	0.947727	0.893422	0.950999	0.933146	0.895328	0.943448	0.896053	0.84522	0.186527	0.0188342	0.027512	0.0816415	0.0377185	0.0679555	0.0757819	0.0366946	0.0318667	0.0360703	0.0231848	0.0635377	0.112034	0.116402	0.0507735	5	15533	49455637	2	4
	VM-CUB-1	Urinary Tract	Carcinoma	909780	0.922895	0.93174	0.949342	0.890793	0.946643	0.939587	0.905785	0.929985	0.882305	0.754279	0.168126	0.018648	0.0263942	0.0695654	0.0420449	0.0460885	0.0489003	0.0318503	0.0230079	0.0330203	0.0196992	0.0397631	0.0968704	0.0752857	0.0380541	5	1854650	12800890	1	2
	CAL-39	Vulva	Carcinoma	924107	0.915107	0.940049	0.930882	0.928521	0.955821	0.951652	0.928841	0.919274	0.841174	0.870468	0.0675489	0.0169781	0.0256949	0.0506443	0.032866	0.0471507	0.0377664	0.0217383	0.018333	0.0255853	0.018212	0.031221	0.08641	0.0757236	0.0374625	5	15533	21052172	1	3
	SW954	Vulva	Carcinoma	924247	0.927489	0.934005	0.95461	0.895068	0.948292	0.936566	0.904656	0.936982	0.880249	0.786768	0.111649	0.0186541	0.0232246	0.0616471	0.0382137	0.0733241	0.120617	0.0270745	0.117153	0.0299836	0.0222001	0.0320441	0.072646	0.0934491	0.0464699	5	15533	23533746	1	2
	SW962	Vulva	Carcinoma	909758	0.929506	0.931187	0.952783	0.894592	0.955187	0.940585	0.919576	0.930691	0.89898	0.947154	0.12021	0.016124	0.02304	0.0468146	0.0408794	0.0606246	0.13847	0.0260882	0.0337024	0.0304391	0.0216343	0.0293079	0.0712818	0.0860041	0.0402217	5	15533	180790321	2	4

## Sheet: NSUN3
Dataset S1B: Methylation and Copy Number (CNV) data of COSMIC cell lines proyect dataset for the NSUN3 gene. Methylation data (blue header) includes all CpG sites interrogated with the HumanMethylation450 beadarray (green=unmethylated; red=methylated), including the annotation of the CpGs in terms of chromosome (CHR), location (MAPINFO), affected gene (USCS REFGENE NAME), location within the gene…
					Methylation																		Copy Number
			TargetID		cg23126947	cg15999104	cg04032566	cg20170443	cg20852286	cg16463395	cg00558986	cg24143828	cg26301639	cg04883418	cg25581063	cg04499690	cg19206910	cg09619475	cg02982400	cg17767184	cg14338234	cg25833200	CHR	Start	End	minorCN	totalCN
			CHR		3
			MAPINFO		93780364	93780377	93780446	93781614	93781624	93781653	93781766	93781778	93781795	93781831	93781934	93781964	93781998	93782025	93782107	93782171	93782253	93785886
			UCSC_RefGene_Name		NSUN3
			UCSC_CpG_Islands_Name		chr3:93781648-93782108
			Relation_to_UCSC_CpG_Island		N_Shore					Island										S_Shore		S_Shelf
			UCSC_RefGene_Group		TSS1500						TSS200				5'UTR;1stExon		Body
	Cell Line	Tissue	Type	CosmicID
	SW13	Adrenal Gland	Adrenal Cortical Carcinoma	909744	0.83352	0.788131	0.90894	0.0344683	0.0299907	0.0363589	0.0422716	0.0307842	0.0358718	0.01948	0.0343458	0.0337918	0.153134	0.0283471	0.0186302	0.0527542	0.0383739	0.604945	3	86302754	94500505	0	2
	ACN	Autonomic Ganglia	Neuroblastoma	906803	0.840354	0.82618	0.896246	0.0524089	0.0372126	0.057791	0.058562	0.064219	0.0571871	0.0369742	0.0459596	0.066047	0.105665	0.0515098	0.0305718	0.056788	0.0597175	0.879557	3	93519479	112154326	0	2
	BE2-M17	Autonomic Ganglia	Neuroblastoma	753616	0.913592	0.925022	0.957006	0.0233547	0.02267	0.0236629	0.0265889	0.0314454	0.024901	0.0287503	0.0389847	0.0355409	0.126653	0.0258753	0.0221395	0.0399283	0.031615	0.950504	3	61353587	98937785	1	2
	CHP-126	Autonomic Ganglia	Neuroblastoma	910567	0.823312	0.809108	0.930608	0.0436437	0.0363986	0.0427708	0.0518156	0.0381698	0.0528447	0.0304438	0.0676267	0.0474214	0.198948	0.0322206	0.0243821	0.0488744	0.0486124	0.939096	3	81076800	117344000	1	2
	CHP-134	Autonomic Ganglia	Neuroblastoma	910941	0.900352	0.899209	0.935358	0.0473366	0.0260089	0.0301179	0.0356212	0.0318622	0.0295362	0.0218232	0.0431127	0.0315078	0.169408	0.0249194	0.0232916	0.0336265	0.0317489	0.949238	3	60537999	112180626	1	2
	CHP-212	Autonomic Ganglia	Neuroblastoma	906820	0.919269	0.899226	0.954847	0.0247755	0.025401	0.0281599	0.0322531	0.0340033	0.03968	0.0226531	0.0354572	0.0312921	0.170223	0.0270642	0.0189328	0.0375644	0.0401366	0.816061	3	79264611	116099041	1	2
	GI-ME-N	Autonomic Ganglia	Neuroblastoma	906872	0.878114	0.879636	0.937727	0.0350601	0.0315416	0.0394678	0.0373205	0.0399589	0.0449039	0.0284462	0.0419571	0.0460775	0.151635	0.0336133	0.0263967	0.052814	0.0524646	0.948261	3	89497082	102690992	2	4
	GOTO	Autonomic Ganglia	Neuroblastoma	906875	0.920102	0.893492	0.934084	0.0266546	0.0285586	0.032995	0.0403223	0.029244	0.0387761	0.022083	0.0394882	0.0363842	0.160831	0.0253927	0.0209481	0.0442652	0.0368656	0.940821	3	82023704	116008579	1	2
	IMR-5	Autonomic Ganglia	Neuroblastoma	907170	0.909107	0.91243	0.948574	0.0257602	0.0285438	0.0309015	0.034617	0.0293395	0.0314832	0.0211846	0.0364095	0.0325635	0.149631	0.0263873	0.0204369	0.0348266	0.0373093	0.943685	3	90287414	95149989	0	2
	KELLY	Autonomic Ganglia	Neuroblastoma	753618	0.879223	0.846343	0.931449	0.0323653	0.0307908	0.0386778	0.0384079	0.0342878	0.0386795	0.0253193	0.0332092	0.0325754	0.150794	0.0270876	0.022126	0.0384324	0.037466	0.8971	3	89130494	98150122	0	2
	KP-N-RT-BM-1	Autonomic Ganglia	Neuroblastoma	924189	0.915602	0.910552	0.947422	0.0232318	0.019937	0.0269226	0.0316257	0.0251627	0.0337249	0.0165513	0.0355112	0.0370659	0.157718	0.0217044	0.0145935	0.0340289	0.0263733	0.944923	3	86661396	155013405	1	2
	KP-N-YN	Autonomic Ganglia	Neuroblastoma	907314	0.905159	0.889486	0.938449	0.0231625	0.0235113	0.0250758	0.0296845	0.0328591	0.0339556	0.0247506	0.0420595	0.0362182	0.153567	0.0286132	0.0204211	0.0348443	0.0340411	0.90689	3	86760197	99256035	1	2
	KP-N-YS	Autonomic Ganglia	Neuroblastoma	946363	0.915881	0.903436	0.948666	0.0278093	0.0257332	0.0267022	0.0301164	0.0310044	0.0348501	0.0235927	0.0414538	0.0341616	0.149303	0.0278399	0.0199013	0.0363079	0.0406743	0.948852	3	78013327	107719961	1	2
	LAN-6	Autonomic Ganglia	Neuroblastoma	949170	0.918866	0.921144	0.948836	0.0269522	0.0268562	0.0326894	0.029945	0.0312334	0.0285301	0.022891	0.0334432	0.0345153	0.129782	0.0252453	0.0184007	0.028168	0.0338744	0.653604	3	57320482	95114376	1	2
	MC-IXC	Autonomic Ganglia	Neuroblastoma	908118	0.884836	0.860504	0.926997	0.0267244	0.0238724	0.0284182	0.0294523	0.0318435	0.0459801	0.0239762	0.0366646	0.0313933	0.156715	0.0266669	0.0200697	0.0363215	0.0356764	0.937805	3	60574721	131254432	1	2
	MHH-NB-11	Autonomic Ganglia	Neuroblastoma	908135	0.906232	0.854476	0.939319	0.0300121	0.0276809	0.0382497	0.0358701	0.0353098	0.0419755	0.026346	0.0448175	0.0454955	0.181116	0.0262427	0.0233019	0.0373704	0.0365622	0.945378	3	81158222	117344000	1	2
	NB1	Autonomic Ganglia	Neuroblastoma	949179	0.911905	0.894958	0.939114	0.0282129	0.0231815	0.0295457	0.0318634	0.0362156	0.0301401	0.0241254	0.0468081	0.0403175	0.172705	0.0265393	0.0206219	0.0350929	0.0432194	0.947375	3	87485999	97744611	1	2
	NB10	Autonomic Ganglia	Neuroblastoma	949171	0.900629	0.888047	0.946136	0.0285438	0.0279801	0.0359606	0.0385713	0.0293439	0.0335517	0.0233954	0.0342809	0.0342296	0.103591	0.0253823	0.0207756	0.034309	0.0375122	0.789395	3	89420232	102338246	1	3
	NB12	Autonomic Ganglia	Neuroblastoma	949172	0.90505	0.903188	0.956305	0.126316	0.085143	0.144672	0.107527	0.0582186	0.0516335	0.0183023	0.0404939	0.0832029	0.0939688	0.0602585	0.0169849	0.0810486	0.0551552	0.940618	3	93527460	162512740	2	4
	NB13	Autonomic Ganglia	Neuroblastoma	949177	0.851162	0.830173	0.906373	0.0328524	0.0305532	0.0415998	0.0361464	0.0344951	0.0317042	0.0244463	0.0506632	0.036657	0.130208	0.0354751	0.0208656	0.0419558	0.0521514	0.900649	3	90418660	98937785	1	3
	NB14	Autonomic Ganglia	Neuroblastoma	949178	0.83013	0.826941	0.833723	0.0285593	0.0275704	0.0319744	0.0351401	0.032368	0.0342385	0.0253657	0.0387177	0.0412751	0.141689	0.0277605	0.0202258	0.0378375	0.0402563	0.940714	3	81427818	133298120	1	2
	NB17	Autonomic Ganglia	Neuroblastoma	949175	0.896362	0.876921	0.940444	0.0298362	0.0273459	0.0297494	0.0341926	0.0340136	0.0300037	0.0207578	0.0557949	0.0360668	0.152351	0.027336	0.0188045	0.0333096	0.0455759	0.955242	3	58852797	116692245	1	3
	NB5	Autonomic Ganglia	Neuroblastoma	949176	0.838338	0.827733	0.916147	0.036041	0.0390878	0.0419512	0.0454015	0.0398102	0.0422631	0.0277088	0.0423443	0.0404855	0.202788	0.0390309	0.0230922	0.0435916	0.0404365	0.944278	3	60346	116148208	0	1
	NB6	Autonomic Ganglia	Neuroblastoma	949173	0.908751	0.888716	0.957162	0.0252175	0.0257522	0.0316175	0.032443	0.0305912	0.02873	0.0203411	0.0354425	0.0291212	0.158285	0.0224617	0.0170615	0.0374338	0.0360667	0.950067	3	85482595	100612453	1	2
	NB69	Autonomic Ganglia	Neuroblastoma	908440	0.887767	0.829372	0.942841	0.0306474	0.0262534	0.0363396	0.034289	0.0327557	0.0433555	0.0310618	0.0401847	0.0358435	0.217997	0.0303357	0.0194931	0.0389866	0.0396772	0.948743	3	56491294	101549299	2	4
	NB7	Autonomic Ganglia	Neuroblastoma	949174	0.892035	0.89462	0.932092	0.027446	0.0284353	0.0305092	0.035531	0.0313158	0.034067	0.0240196	0.0405436	0.037405	0.129181	0.0287146	0.0200161	0.0398227	0.0401548	0.446057	3	84409455	116406199	1	3
	NBSUSSR	Autonomic Ganglia	Neuroblastoma	925342	0.879356	0.880679	0.918453	0.0333871	0.0279099	0.0395928	0.0329831	0.0355086	0.0361523	0.0221765	0.0448704	0.0397443	0.192239	0.0317016	0.018785	0.0398133	0.0480449	0.952693	3	76490030	143588516	1	3
	NH-12	Autonomic Ganglia	Neuroblastoma	908447	0.913997	0.898476	0.946543	0.0251022	0.0251618	0.03063	0.0337955	0.0251872	0.0397716	0.0189728	0.0462853	0.0311696	0.137525	0.0229971	0.0179724	0.0363716	0.036745	0.945251	3	74547228	109991739	1	2
	SIMA	Autonomic Ganglia	Neuroblastoma	753620	0.928489	0.92478	0.95458	0.0226604	0.0196638	0.0215945	0.0284798	0.0301101	0.0285587	0.019892	0.0407339	0.0319082	0.14173	0.0225735	0.019046	0.0324313	0.0328501	0.595328	3	89419922	94601167	0	4
	SK-N-DZ	Autonomic Ganglia	Neuroblastoma	688086	0.896743	0.860691	0.933239	0.0842041	0.0304003	0.0332559	0.035609	0.0348195	0.0297674	0.0228181	0.0340775	0.0382278	0.19106	0.0357405	0.0214902	0.0420933	0.0449285	0.947953	3	89966373	114551625	1	3
	SK-N-SH	Autonomic Ganglia	Neuroblastoma	717431	0.900912	0.895262	0.95834	0.0256782	0.0251444	0.0318695	0.0327143	0.0312515	0.0319018	0.0247089	0.0383664	0.0345141	0.135788	0.0273598	0.0177851	0.0392737	0.0298567	0.93039	3	31757786	103073515	1	2
	TGW	Autonomic Ganglia	Neuroblastoma	910780	0.903821	0.914787	0.943477	0.0286306	0.0288985	0.0374811	0.0327343	0.0360057	0.0308536	0.0321457	0.0498568	0.0347873	0.160755	0.0319581	0.0216561	0.036815	0.0501884	0.955004	3	88339810	97245574	1	2
	EGI-1	Biliary Tract	Carcinoma	906853	0.796729	0.70948	0.859929	0.0710654	0.0459222	0.0610038	0.0632062	0.0372827	0.0408188	0.0247371	0.0373226	0.0389747	0.0381702	0.0359289	0.0189367	0.058166	0.045216	0.75731	3	60454779	129716179	0	2
	ETK-1	Biliary Tract	Carcinoma	906861	0.919465	0.896664	0.918122	0.0287462	0.0257614	0.0338477	0.0350891	0.0299591	0.0309657	0.0231942	0.0333559	0.0350997	0.0355618	0.0237549	0.0202634	0.0347865	0.0363245	0.344459	3	90450482	128064118	1	3
	HUCCT1	Biliary Tract	Carcinoma	907069	0.845603	0.841076	0.93329	0.0301516	0.0351241	0.0347628	0.0391012	0.0374065	0.0285431	0.0293152	0.0411506	0.0428388	0.0492067	0.0300058	0.0232125	0.0517127	0.0397733	0.527929	3	93648995	95058076	0	4
	TGBC1TKB	Biliary Tract	Carcinoma	909769	0.926897	0.916735	0.925993	0.0212135	0.0191087	0.0229549	0.0297007	0.0294681	0.0329277	0.0212018	0.0491407	0.0257318	0.0230222	0.0198845	0.0168305	0.039421	0.0285215	0.36607	3	93520017	100559274	1	4
	TGBC24TKB	Biliary Tract	Carcinoma	910695	0.882186	0.843911	0.909794	0.0391196	0.0308721	0.0391379	0.0456162	0.0360703	0.0390738	0.0245614	0.0400444	0.0433651	0.0952075	0.0335677	0.0216649	0.0438386	0.0492821	0.161888	3	60573769	146584132	0	2
	CAL-29	Bladder	Urinary Bladder Transitional Cell	1290730	0.919028	0.909438	0.916281	0.027724	0.029213	0.0315934	0.0319861	0.0399387	0.048404	0.0284957	0.0445824	0.0480567	0.145338	0.0317253	0.023187	0.0398867	0.0384476	0.503077	3	93520017	98937785	1	4
	ALL-SIL	Blood	T Cell Leukemia	1295740	0.876388	0.85494	0.92639	0.0334898	0.0308886	0.0360289	0.0370913	0.0384235	0.0341114	0.027146	0.0442023	0.0414327	0.197342	0.0292688	0.022294	0.0466124	0.049793	0.945939	3	18575971	95059123	1	2
	EJM	Blood	Multiple Myeloma	1297447	0.906732	0.898524	0.904037	0.0389356	0.0245092	0.03466	0.0353136	0.0438952	0.0347059	0.0331838	0.0346967	0.0477766	0.102403	0.0289957	0.0225492	0.0340402	0.0493763	0.93714	3	89736020	98937785	1	3
	KARPAS-1106P	Blood	B Cell Lymphoma	1327773	0.896498	0.896398	0.935623	0.0286118	0.0243159	0.0336153	0.0372632	0.0321592	0.0324996	0.0240689	0.0538254	0.0368648	0.0572215	0.0268599	0.0211766	0.044785	0.0416386	0.947673	3	80935171	98937785	1	2
	MOLP-8	Blood	Multiple Myeloma	1330950	0.832133	0.813211	0.826071	0.0503323	0.0420433	0.04318	0.0389903	0.0738621	0.10562	0.0882302	0.173654	0.0832094	0.239653	0.0572382	0.314499	0.377193	0.406678	0.471944	3	18307130	110938375	2	3
	RCH-ACV	Blood	B Cell Precursor Leukemia	1330994	0.905146	0.905368	0.919213	NA	0.0304277	0.0338884	0.0306339	0.036423	0.0334651	0.0284707	0.0505586	0.0418889	0.17287	0.0354571	0.0229365	0.0490423	0.0617341	0.954802	3	87403366	94718988	0	2
	CADO-ES1	Bone	Ewings Sarcoma-Peripheral Primitive Neuroectodermal Tumour	753539	0.919911	0.891442	0.934829	0.0321773	0.0301572	0.0329981	0.0333298	0.0399169	0.0352932	0.0299219	0.0467378	0.0395538	0.167434	0.0358058	0.0259573	0.043875	0.0536381	0.938164	3	12791212	124205980	1	2
	CAL-72	Bone	Osteosarcoma	906827	0.935561	0.931872	0.916866	0.0205941	0.0183751	0.0216858	0.0259933	0.0318546	0.0319272	0.0203898	0.0377773	0.032301	0.0398528	0.0204418	0.0199697	0.0364095	0.0337866	0.918043	3	93547196	94289415	2	5
	CAL-78	Bone	Chondrosarcoma	1290765	0.895983	0.865111	0.926465	0.0302575	0.0274367	0.03398	0.0311195	0.033842	0.0331945	0.0268437	0.0465146	0.037202	0.0454688	0.0341976	0.0257266	0.0440631	0.0441897	0.915236	3	93520017	97713804	1	3
	ES1	Bone	Ewings Sarcoma-Peripheral Primitive Neuroectodermal Tumour	949158	0.881076	0.829545	0.916169	0.0477443	0.0267876	0.0328926	0.0365582	0.0273396	0.0304666	0.0202694	0.0333312	0.0308122	0.147666	0.0204061	0.014161	0.0392078	0.0318123	0.838581	3	41570600	101900270	1	2
	ES3	Bone	Ewings Sarcoma-Peripheral Primitive Neuroectodermal Tumour	684055	0.866813	0.835539	0.924161	0.0300784	0.0258897	0.027779	0.0286561	0.0261687	0.0361527	0.0220471	0.0352798	0.027689	0.127068	0.0251046	0.0178545	0.040974	0.0354611	0.94389	3	67164591	120571604	1	2
	ES4	Bone	Ewings Sarcoma-Peripheral Primitive Neuroectodermal Tumour	949156	0.89683	0.879537	0.933879	0.0276299	0.0237107	0.0317724	0.0340683	0.0270953	0.0320372	0.0203991	0.0338853	0.0313655	0.136698	0.0223911	0.0157355	0.0430307	0.0332919	0.939841	3	43798393	162513093	1	2
	ES5	Bone	Ewings Sarcoma-Peripheral Primitive Neuroectodermal Tumour	684057	0.914148	0.915032	0.937603	0.0235622	0.0233732	0.0260259	0.0327233	0.0295466	0.0298268	0.0225733	0.0427072	0.0348621	0.133196	0.0207998	0.0189402	0.0335549	0.030065	0.798171	3	46179481	102690992	2	4
	ES7	Bone	Ewings Sarcoma-Peripheral Primitive Neuroectodermal Tumour	684059	0.914793	0.906645	0.916292	0.0210794	0.0207293	0.0295941	0.0305685	0.0257797	0.0372795	0.0195377	0.0413386	0.0311548	0.148651	0.0217777	0.0205717	0.0320569	0.0292656	0.942633	3	93526658	98937785	1	4
	ES8	Bone	Ewings Sarcoma-Peripheral Primitive Neuroectodermal Tumour	949155	0.788714	0.738937	0.908243	0.0369439	0.0338146	0.0482185	0.0494736	0.0298	0.0369025	0.0226037	0.0375699	0.0343401	0.170479	0.0299537	0.0160788	0.0456419	0.0464817	0.927277	3	51308630	114773287	0	1
	EW-1	Bone	Ewings Sarcoma-Peripheral Primitive Neuroectodermal Tumour	949163	0.914841	0.909681	0.941393	0.02167	0.0220873	0.0221541	0.0269167	0.0247113	0.0265925	0.0185594	0.0368492	0.0283831	0.135979	0.0205688	0.0170038	0.0278675	0.0273088	0.928305	3	90264056	102158880	1	3
	EW-11	Bone	Ewings Sarcoma-Peripheral Primitive Neuroectodermal Tumour	684062	0.876992	0.889219	0.920048	0.0292837	0.0246623	0.032388	0.0386091	0.0308999	0.0355742	0.0184453	0.040262	0.0332128	0.152532	0.0264843	0.0204756	0.0382469	0.0364728	0.936997	3	70307303	158884547	1	3
	EW-12	Bone	Ewings Sarcoma-Peripheral Primitive Neuroectodermal Tumour	949162	0.88696	0.867081	0.88665	0.0262223	0.0249722	0.0304321	0.0465792	0.0309373	0.0317582	0.0215553	0.0385433	0.0307764	0.129667	0.0257127	0.0173241	0.0379356	0.0341269	0.937111	3	60346	162513093	0	2
	EW-13	Bone	Ewings Sarcoma-Peripheral Primitive Neuroectodermal Tumour	949166	0.894428	0.862539	0.892606	0.0288451	0.0256199	0.0342728	0.0392258	0.0299909	0.0389964	0.0237621	0.0322835	0.0305951	0.172558	0.0224971	0.0174082	0.0353719	0.0312215	0.933263	3	72264836	93980186	1	2
	EW-16	Bone	Ewings Sarcoma-Peripheral Primitive Neuroectodermal Tumour	949165	0.896414	0.871868	0.924833	0.0280509	0.0248827	0.0342144	0.036123	0.0321591	0.032754	0.0221733	0.0303241	0.0295607	0.154402	0.0223038	0.0192337	0.0333027	0.0374484	0.938334	3	88804168	162512740	1	2
	EW-18	Bone	Ewings Sarcoma-Peripheral Primitive Neuroectodermal Tumour	949164	0.879376	0.843434	0.928402	0.0293487	0.0257361	0.0378668	0.040953	0.0285335	0.0315585	0.0208858	0.0327332	0.0378003	0.185276	0.0257152	0.0176773	0.0407009	0.0375616	0.939746	3	46187522	97356400	1	2
	EW-22	Bone	Ewings Sarcoma-Peripheral Primitive Neuroectodermal Tumour	949167	0.892539	0.875713	0.908597	NA	0.0278995	0.0376344	0.0389411	0.0312009	0.0326905	0.0229587	0.0387108	0.0313571	0.172958	0.0279549	0.0199158	0.0407485	0.0376027	0.93431	3	60346	162551486	0	2
	EW-24	Bone	Ewings Sarcoma-Peripheral Primitive Neuroectodermal Tumour	949168	0.904967	0.885785	0.863416	0.0238047	0.0237506	0.0258088	0.0290113	0.0285413	0.0291921	0.0202675	0.0377936	0.0325687	0.144424	0.0215977	0.0160434	0.0331864	0.0288721	0.563549	3	25330593	163527739	1	2
	EW-3	Bone	Ewings Sarcoma-Peripheral Primitive Neuroectodermal Tumour	949161	0.89593	0.878388	0.916759	0.0250367	0.0260412	0.0280116	0.0309903	0.0324637	0.0298348	0.0220632	0.0359235	0.0365987	0.150442	0.0244205	0.0174335	0.037935	0.0357598	0.948077	3	71249675	160418082	1	2
	EW-7	Bone	Ewings Sarcoma-Peripheral Primitive Neuroectodermal Tumour	949160	0.876611	0.857212	0.919113	0.0268718	0.0252528	0.033464	0.0352929	0.0269626	0.0331078	0.0190257	0.034312	0.0320237	0.132578	0.0230289	0.0185017	0.0336743	0.03275	0.927541	3	46510209	99041232	1	2
	G-292-CLONE-A141B1	Bone	Osteosarcoma	1290807	0.866356	0.791671	0.930128	0.0335438	0.0347917	0.04075	0.0431297	0.0357717	0.0472718	0.036673	0.0482712	0.0452984	0.181708	0.0294117	0.0253719	0.103169	0.0531907	0.950051	3	77666582	107456237	0	2
	H-EMC-SS	Bone	Chondrosarcoma	907290	0.870438	0.855319	0.925635	0.035008	0.0355454	0.0420738	0.0379459	0.0443405	0.0457048	0.0343464	0.05657	0.0505483	0.176737	0.0432687	0.0304201	0.0432695	0.0460676	0.944607	3	88431681	160660500	1	2
	HOS	Bone	Osteosarcoma	907060	0.878666	0.886696	0.854217	0.0252008	0.0297958	0.0366762	0.0388066	0.0386416	0.0343066	0.0217208	0.037454	0.0301376	0.0570227	0.0242023	0.0175256	0.0373694	0.035667	0.933097	3	60565145	116065299	0	2
	HUO-3N1	Bone	Osteosarcoma	909977	0.896964	0.883218	0.928174	0.0268704	0.0287831	0.0307235	0.036769	0.0245055	0.032178	0.0183153	0.033281	0.0310843	0.0337904	0.0226647	0.017107	0.0339604	0.0313456	0.308061	3	89408388	116069253	2	4
	HUO9	Bone	Osteosarcoma	907072	0.889854	0.866398	0.902858	0.0270685	0.0257156	0.0310998	0.0359963	0.0302147	0.0347592	0.0202403	0.0394929	0.0350912	0.0344157	0.0243688	0.0225696	0.0452841	0.0365982	0.886547	3	90273792	94546665	1	5
	MG-63	Bone	Osteosarcoma	908131	0.915917	0.903807	0.894007	0.0255824	0.022288	0.0289578	0.0312542	0.0286064	0.0333072	0.0188258	0.0413627	0.0293116	0.0594095	0.0210061	0.0231613	0.0375675	0.0471526	0.944324	3	93543006	108102084	2	4
	MHH-ES-1	Bone	Ewings Sarcoma-Peripheral Primitive Neuroectodermal Tumour	908134	0.891169	0.895896	0.916669	0.0285631	0.0261498	0.0351759	0.0336897	0.0346986	0.0366227	0.0258828	0.0414085	0.0405295	0.161564	0.0300827	0.0213669	0.0351422	0.0411642	0.939084	3	85862650	95606270	2	4
	NOS-1	Bone	Osteosarcoma	925345	0.877802	0.850268	0.921814	0.0310372	0.027539	0.0398775	0.045644	0.0335859	0.0343439	0.0241689	0.0376029	0.0416588	0.053896	0.0269099	0.0190842	0.0348232	0.0377939	0.109766	3	81097003	116558730	1	2
	NY	Bone	Osteosarcoma	910849	0.886119	0.889547	0.924624	0.0285356	0.0298491	0.0339809	0.0415549	0.0301927	0.0373298	0.02219	0.0332699	0.0382308	0.0453579	0.0255793	0.0181063	0.0336986	0.0353406	0.616594	3	93519479	94298117	1	3
	SAOS-2	Bone	Osteosarcoma	909707	0.685105	0.636901	0.890872	0.0595092	0.0422865	0.0631937	0.0719038	0.0502593	0.0548126	0.0263562	0.0395097	0.0601467	0.0628745	0.0462966	0.0217447	0.062157	0.0602539	0.927223	3	54602180	107283708	0	1
	SJSA-1	Bone	Other	909717	0.908671	0.851071	0.887463	0.0251768	0.0259141	0.0288608	0.0344872	0.0319821	0.0299385	0.0212419	0.0503092	0.0323892	0.0976616	0.027686	0.0186474	0.0360326	0.0381378	0.938321	3	4415276	162513093	1	2
	SK-ES-1	Bone	Sarcoma (Anaplastic Osteosarcoma Or Ewing'S Sarcoma)	684072	0.834991	0.78631	0.934389	0.0648281	0.0314882	0.0412443	0.0388418	0.0281654	0.0311081	0.0196711	0.0321122	0.0399362	0.1759	0.0270668	0.0177866	0.0413564	0.0423687	0.940907	3	65291961	197896119	1	2
	SK-PN-DW	Bone	Ewings Sarcoma-Peripheral Primitive Neuroectodermal Tumour	909731	0.915932	0.907964	0.936606	0.0204042	0.0253965	0.0240665	0.029526	0.026344	0.0287529	0.0183263	0.0350178	0.0317254	0.15157	0.0220922	0.0157257	0.032179	0.0335526	0.933099	3	25319260	107182424	1	2
	TC-71	Bone	Ewing'S Sarcoma	1240221	0.880922	0.855377	0.919945	0.0665524	0.0277551	0.0391054	0.0377656	0.0402467	0.0394054	0.0339674	0.0462137	0.0451153	0.147273	0.0336861	0.0215511	0.0444604	0.0545956	0.93819	3	64590743	162512740	1	3
	U-2-OS	Bone	Osteosarcoma	909776	0.918487	0.900804	0.923506	0.0259073	0.0261607	0.0287466	0.0307417	0.0347694	0.0336749	0.0268465	0.0431951	0.038286	0.0892264	0.0301018	0.0216312	0.0336278	0.0434198	0.564616	3	89458612	98936964	1	4
	AU565	Breast	Carcinoma	910704	0.877901	0.749699	0.838917	0.0290713	0.0274428	0.0330895	0.0415426	0.028661	0.0384823	0.0233013	0.0410661	0.0385214	0.027526	0.0241411	0.0192451	0.0362658	0.0342612	0.232075	3	65199868	98944526	0	3
	BT-20	Breast	Carcinoma	906801	0.867173	0.865105	0.925303	NA	0.0279855	0.0357461	0.0405816	0.0286215	0.0355722	0.023914	0.0281927	0.0349285	0.10998	0.0281524	0.0207417	0.0544645	0.0471388	0.257694	3	75212732	97007099	0	2
	BT-483	Breast	Ductal Carcinoma	949093	0.899854	0.905956	0.952984	0.0218765	0.0240327	0.0250269	0.0279535	0.0287297	0.0275928	0.0197373	0.0300072	0.0260906	0.0395998	0.0206899	0.0148134	0.0307322	0.0280853	0.706277	3	93570099	119290051	2	5
	CAL-120	Breast	Carcinoma	906826	0.922401	0.917932	0.897601	0.0265514	0.0318051	0.0281402	0.0326365	0.0247644	0.0263652	0.0210449	0.0347143	0.0332503	0.160646	0.0271188	0.0169936	0.0377011	0.0331392	0.838468	3	76301369	118072479	0	2
	CAL-148	Breast	Carcinoma	924106	0.914269	0.894562	0.933544	0.048082	0.0241917	0.0325252	0.035359	0.0277072	0.0261694	0.0214668	0.0375665	0.0418226	0.167404	0.0256678	0.0185338	0.0368505	0.0351451	0.79732	3	79393520	162512740	1	2
	CAL-51	Breast	Carcinoma	910927	0.941497	0.942613	0.921636	0.0225614	0.0232669	0.028737	0.0261185	0.0269828	0.0343477	0.0257765	0.0390874	0.0292924	0.0802708	0.0223279	0.0180053	0.0385843	0.0329907	0.589137	3	60346	197896119	1	2
	CAL-85-1	Breast	Carcinoma	910852	0.900985	0.894853	0.881666	0.0261834	0.025293	0.0269854	0.029357	0.0262512	0.0251311	0.0244802	0.0284811	0.0384066	0.0365311	0.0244886	0.0175622	0.0385909	0.0436453	0.947654	3	93536057	132875902	1	2
	CAMA-1	Breast	Carcinoma	946382	0.923903	0.920633	0.929973	0.0251551	0.0264409	0.0265101	0.0321456	0.0302333	0.0278838	0.0212024	0.0269968	0.0356139	0.0503317	0.0243843	0.020076	0.0360612	0.0302876	0.644263	3	89905269	109951376	1	2
	COLO-824	Breast	Carcinoma	906812	0.911112	0.913227	0.888411	0.028358	0.0280033	0.0290435	0.0300788	0.027725	0.0454052	0.0254923	0.0399498	0.0307775	0.0303346	0.0285221	0.018947	0.0404422	0.0366456	0.944891	3	53384064	118097897	1	2
	DU-4475	Breast	Carcinoma	906844	0.903193	0.888202	0.93339	0.0269855	0.0249429	0.030163	0.0313867	0.0327543	0.0351652	0.0188452	0.0350982	0.0297076	0.152292	0.0247159	0.0223117	0.0323439	0.0352961	0.939792	3	93523358	96143234	1	4
	EFM-19	Breast	Carcinoma	906851	0.943504	0.938716	0.941048	0.018152	0.0193257	0.0204163	0.024178	0.0222636	0.0237315	0.0195107	0.040193	0.0291261	0.0387617	0.0205679	0.0162304	0.0426211	0.0278557	0.925637	3	72708844	162512740	0	4
	EFM-192A	Breast	Breast Carcinoma	1290798	0.921496	0.908874	0.939532	0.0238116	0.0219718	0.0227348	0.0286769	0.0309492	0.024152	0.0170967	0.0375645	0.0302373	0.0276755	0.0218381	0.0174005	0.0285172	0.0339323	0.129901	3	93519479	99271993	1	3
	EVSA-T	Breast	Carcinoma	906862	0.897353	0.87837	0.892122	0.0538465	0.0450596	0.0314592	0.0342604	0.0299801	0.03869	0.0242294	0.0372249	0.0313364	0.105874	0.024853	0.0234871	0.036231	0.0292598	0.25287	3	90425992	189663385	1	3
	HCC1143	Breast	Carcinoma	749710	0.932475	0.945169	0.932718	0.623778	0.58464	0.690552	0.490182	0.566794	0.748971	0.547655	0.619582	0.604229	0.414439	0.32975	0.352601	0.643577	0.57644	0.649473	3	90485637	94680505	2	6
	HCC1187	Breast	Carcinoma	749711	0.849462	0.795975	0.869621	0.0387757	0.034981	0.0394109	0.0442338	0.0393133	0.0410044	0.0222714	0.0383132	0.0464627	0.20071	0.0275348	0.0240863	0.0435681	0.0421659	0.940694	3	89419922	129289214	0	2
	HCC1395	Breast	Carcinoma	749712	0.894021	0.892266	0.951001	0.0230953	0.0237804	0.0280362	0.0361655	0.0286519	0.029072	0.020082	0.0321514	0.0305589	0.133666	0.0230341	0.0181397	0.0366561	0.0306828	0.956388	3	93526658	114094321	0	2
	HCC1419	Breast	Carcinoma	907045	0.920264	0.909611	0.940412	0.0244408	0.026682	0.0290221	0.0273506	0.0373163	0.0295983	0.0276609	0.0488382	0.0377988	0.0524682	0.0333648	0.0240708	0.0410328	0.0408409	0.814321	3	83687282	94614333	2	4
	HCC1428	Breast	Adenocarcinoma	1290905	0.918088	0.911286	0.922078	0.0249846	0.0234338	0.0284869	0.0330488	0.0289461	0.0316218	0.0228613	0.0335103	0.0290185	0.0930224	0.0244399	0.0159535	0.0351738	0.0310546	0.367344	3	88998572	107657142	1	3
	HCC1500	Breast	Primary Ductal Carcinoma	1303900	0.907298	0.898263	0.900845	0.028436	0.02705	0.0338198	0.0349413	0.0264603	0.0359194	0.0229638	0.034913	0.0359659	0.164762	0.0273027	0.0219905	0.0390266	0.038242	0.747589	3	50530517	136633518	0	1
	HCC1569	Breast	Carcinoma	907046	0.903571	0.926487	0.922155	0.0255432	0.0284648	0.0266917	0.0300169	0.0262209	0.0384121	0.0189619	0.0405737	0.0340846	0.0270595	0.0252158	0.0197198	0.0346217	0.0344016	0.656578	3	85664673	162512658	2	4
	HCC1599	Breast	Carcinoma	749713	0.917943	0.917831	0.938867	0.027626	0.0249186	0.0232876	0.0289869	0.0314035	0.0285306	0.0204362	0.0357087	0.0350269	0.0746432	0.0262514	0.0188411	0.0416712	0.0385054	0.675036	3	56798749	125321758	1	3
	HCC1806	Breast	Carcinoma	907047	0.928296	0.914943	0.911603	0.0233002	0.0305314	0.0307725	0.0311319	0.0307675	0.0401396	0.0267718	0.0433006	0.0337092	0.134157	0.0268375	0.0207613	0.0340431	0.0289822	0.115802	3	88693462	102221724	0	3
	HCC1937	Breast	Carcinoma	749714	0.863974	0.865552	0.939334	0.0301966	0.030072	0.0365949	0.0342667	0.0335935	0.0370371	0.0332047	0.0377119	0.045413	0.12399	0.0321687	0.024184	0.0437699	0.0557545	0.858776	3	89494971	96270561	0	4
	HCC1954	Breast	Carcinoma	749709	0.907413	0.893844	0.932793	0.0248316	0.031451	0.0292729	0.033184	0.0403	0.0407551	0.0282153	0.0487297	0.0382198	0.0427397	0.0289489	0.0247122	0.0409177	0.0366785	0.190642	3	82779758	107129999	1	4
	HCC202	Breast	Primary Ductal Carcinoma	1290906	0.896923	0.878622	0.916596	0.0258135	0.0242376	0.0323878	0.0357673	0.0252529	0.0263586	0.0196581	0.0372461	0.0298872	0.0821579	0.0231326	0.0188326	0.0290405	0.0338054	0.888882	3	79662150	127898219	1	3
	HCC2157	Breast	Carcinoma	749715	0.913667	0.910504	0.935961	0.0237664	0.0259227	0.0240672	0.0290216	0.0333191	0.0332924	0.0244617	0.0362071	0.0318579	0.0299389	0.0243051	0.021007	0.0324328	0.0321669	0.953118	3	73445613	99725548	1	3
	HCC2218	Breast	Carcinoma	749716	0.916408	0.903888	0.93388	0.0274952	0.0270557	0.0296571	0.0320324	0.0312003	0.030571	0.0225072	0.0341694	0.0321283	0.0903592	0.0279013	0.0190849	0.0390265	0.0323365	0.258671	3	76316341	97804043	2	4
	HCC70	Breast	Carcinoma	907048	0.94126	0.932332	0.879554	0.0227567	0.0252335	0.0242194	0.0318194	0.030168	0.0403039	0.0291043	0.0490652	0.0307474	0.0932744	0.025385	0.0228195	0.0296321	0.0321495	0.434921	3	93519479	148048706	1	6
	HDQ-P1	Breast	Breast Carcinoma	1290922	0.94143	0.942253	0.935166	0.0199331	0.022123	0.0197227	0.0221943	0.0250625	0.0216527	0.0223001	0.0326248	0.0261238	0.0473684	0.0186943	0.0180654	0.0286358	0.0241173	0.812243	3	93519479	94549686	1	7
	HS-578-T	Breast	Carcinoma	905957	0.913665	0.92845	0.937012	0.0243148	0.0223979	0.0256458	0.0264634	0.033666	0.0288285	0.025939	0.0485253	0.0370078	0.111684	0.0257294	0.022509	0.0378778	0.0441851	0.329661	3	93551546	94057034	0	4
	MDA-MB-157	Breast	Carcinoma	925338	0.910443	0.902115	0.913827	0.0202595	0.0194688	0.0235871	0.0340235	0.0233771	0.0221078	0.0255909	0.0372417	0.0272896	0.0272966	0.0202389	0.0141159	0.0406104	0.0309492	0.903776	3	93526658	136352028	1	3
	MDA-MB-330	Breast	Mixed	1330941	0.901191	0.904569	0.941808	0.0457903	0.0278988	0.0315919	0.0298208	0.0359034	0.0355759	0.0316748	0.0527545	0.0465971	0.0821743	0.0308948	0.0253774	0.0405086	0.0490069	0.308513	3	93523358	94826141	3	5
	MDA-MB-361	Breast	Carcinoma	908121	0.909718	0.925588	0.936907	0.0246264	0.0280226	0.0270011	0.0343197	0.0332397	0.0273335	0.0218429	0.0403626	0.0344639	0.112062	0.0287317	0.0197098	0.0324823	0.0383252	0.544744	3	82779758	129766327	1	3
	MDA-MB-415	Breast	Carcinoma	924240	0.780145	0.696291	0.858755	0.052076	0.0377542	0.0619952	0.0727664	0.0463142	0.0464245	0.0302315	0.0471159	0.0485804	0.123904	0.0437396	0.027808	0.0532109	0.0612391	0.106799	3	69511150	94266992	0	1
	MDA-MB-453	Breast	Carcinoma	908122	0.915878	0.907027	0.900982	0.0243163	0.0250621	0.0249936	0.0315149	0.0223133	0.0248887	0.021397	0.0339041	0.0312406	0.134236	0.0235333	0.0169418	0.0328226	0.0383149	0.746608	3	83546019	102967549	2	4
	MFM-223	Breast	Carcinoma	910948	0.924123	0.916949	0.948646	0.022163	0.0241744	0.0260806	0.028863	0.0262429	0.0308667	0.0226628	0.0351995	0.030647	0.0535726	0.0261783	0.0177458	0.0348875	0.0374779	0.904783	3	90455163	96106380	1	3
	MRK-NU-1	Breast	Carcinoma	908151	0.774046	0.679879	0.747087	0.250276	0.350626	0.212539	0.1398	0.369689	0.341383	0.108788	0.267985	0.0727037	0.222599	0.0884667	0.088004	0.246642	0.390864	0.240526	3	88756961	94120436	0	4
	OCUB-M	Breast	Carcinoma	909256	0.924632	0.914938	0.935984	0.0209033	0.024348	0.0225847	0.0259701	0.0383656	0.0221299	0.0210754	0.0404937	0.0285182	0.104658	0.0194635	0.0168199	0.0260604	0.0261844	0.419487	3	89419365	137330205	2	4
	UACC-893	Breast	Carcinoma	909778	0.922778	0.926868	0.926977	0.0192494	0.0249005	0.023375	0.0254958	0.02587	0.0255258	0.0286768	0.0406	0.0305544	0.0591352	0.0257561	0.0191707	0.0282027	0.030897	0.533548	3	93548479	160393545	2	4
	ZR-75-30	Breast	Carcinoma	909907	0.893888	0.854185	0.910636	0.0297142	0.0289726	0.029716	0.0337885	0.0252601	0.03262	0.0273281	0.0427346	0.0301955	0.0368634	0.0265646	0.0181275	0.0308061	0.0339407	0.324491	3	93626368	162513093	2	4
	CS1	Cartilage	Cartilage	1290795	0.92283	0.92634	0.934959	0.0242238	0.0274004	0.0287015	0.0293231	0.0319192	0.0423689	0.0238989	0.0319198	0.0375874	0.0827708	0.0251453	0.0216738	0.0326583	0.0323128	0.92809	3	93526658	98937785	2	4
	42-MG-BA	Central Nervous System	Glioma	687561	0.899053	0.882467	0.91717	0.0265573	0.0283871	0.0309792	0.0392081	0.0323228	0.03273	0.0244557	0.0385903	0.0359845	0.104303	0.0307396	0.020822	0.0416916	0.0351351	0.938025	3	90455163	116189535	0	3
	8-MG-BA	Central Nervous System	Glioma	687562	0.925011	0.925705	0.884855	0.0232524	0.0229382	0.0231404	0.0283989	0.0258442	0.0380434	0.0234737	0.0358418	0.0307586	0.0365115	0.0203381	0.0165144	0.0315917	0.0293215	0.890296	3	90425992	124815729	1	3
	A172	Central Nervous System	Glioma	687563	0.918951	0.917336	0.944583	0.0436072	0.0319703	0.0321495	0.0335384	0.0446616	0.0395608	0.030051	0.0531316	0.047762	0.0466345	0.0352659	0.0245967	0.046356	0.0567463	0.935154	3	83609319	119506880	2	4
	AM-38	Central Nervous System	Glioma	910933	0.907751	0.892646	0.917376	0.0314041	0.0287506	0.0367341	0.0340922	0.0301124	0.0415069	0.0259751	0.0439739	0.0349588	0.0932727	0.0293211	0.022532	0.0419441	0.060665	0.933658	3	90425030	97185192	1	4
	BECKER	Central Nervous System	Glioma	906746	0.875532	0.860734	0.892169	0.0337886	0.0281647	0.0380446	0.0468611	0.0303292	0.0459967	0.0260167	0.0273724	0.0365687	0.0630823	0.0290111	0.0182937	0.0404011	0.0410058	0.92345	3	93519479	124171776	1	2
	CAS-1	Central Nervous System	Glioma	910943	0.935945	0.913308	0.715786	0.0231871	0.0234649	0.0253124	0.0325259	0.0300952	0.0359609	0.0231896	0.0362495	0.0336553	0.0379145	0.0281362	0.0182554	0.0349301	0.0985583	0.523266	3	53111069	197896119	2	4
	CCF-STTG1	Central Nervous System	Glioma	906823	0.906366	0.897027	0.907218	0.0297348	0.0262999	0.0411693	0.0409022	0.0337623	0.0379945	0.025042	0.0482165	0.0433323	0.0827423	0.0298492	0.0231609	0.0338166	0.0376024	0.934255	3	90273792	98937785	2	4
	D-245MG	Central Nervous System	Glioma	946366	0.739481	0.672681	0.844996	0.0542313	0.0492208	0.0671706	0.0605461	0.0530997	0.0660908	0.0463721	0.0586861	0.0689533	0.0890146	0.0517692	0.0350711	0.0751911	0.0724626	0.925303	3	93580185	95197897	0	2
	D-247MG	Central Nervous System	Glioma	946367	0.898775	0.890904	0.912295	0.0307084	0.0274228	0.0309332	0.0308839	0.0257973	0.0393762	0.023346	0.0406518	0.0313572	0.0405737	0.0238607	0.0220689	0.0359596	0.0340586	0.933547	3	36315201	125128677	2	4
	D-263MG	Central Nervous System	Glioma	946368	0.919578	0.829332	0.894253	0.0252759	0.0289699	0.0295456	0.0355553	0.0367807	0.0399815	0.0208649	0.0455102	0.0340796	0.145285	0.027592	0.0219936	0.0408156	0.0346915	0.92457	3	93519479	116624994	1	3
	D-283MED	Central Nervous System	Primitive Neuroectodermal Tumour-Medulloblastoma	906834	0.906275	0.908676	0.937049	0.0452122	0.0231701	0.0317992	0.0337571	0.027983	0.0411138	0.0245719	0.0325615	0.0326955	0.165211	0.0214115	0.0197526	0.0332283	0.0323621	0.211337	3	60346	164047964	1	2
	D-336MG	Central Nervous System	Glioma	946369	0.918043	0.79381	0.89587	0.0275259	0.0282062	0.0299197	0.0325779	0.0272376	0.0448946	0.0229005	0.0426821	0.0347616	0.038645	0.0291327	0.0211029	0.0321784	0.0361353	0.640011	3	60346	114028633	1	4
	D-392MG	Central Nervous System	Glioma	946370	0.90572	0.888903	0.927286	0.0458415	0.028332	0.0300864	0.0316157	0.027784	0.0404958	0.0214881	0.034007	0.0308393	0.144414	0.0301804	0.0199644	0.0330525	0.0378998	0.913767	3	75677436	108551029	1	2
	D-502MG	Central Nervous System	Glioma	946373	0.92305	0.904995	0.894431	0.0261096	0.0265536	0.0290513	0.0302209	0.027919	0.0406886	0.0278576	0.0396475	0.0311796	0.0396304	0.0269984	0.0207041	0.0418919	0.0324399	0.93633	3	93548479	117436989	2	4
	D-542MG	Central Nervous System	Glioma	753549	0.882383	0.8652	0.897182	0.0286224	0.0256135	0.0343254	0.0377169	0.0337714	0.043552	0.0202402	0.0342079	0.034385	0.0673444	0.0276645	0.0295121	0.036413	0.0268896	0.925456	3	90485637	98346961	2	6
	D-566MG	Central Nervous System	Glioma	946377	0.885036	0.887669	0.905951	0.0313457	0.0313962	0.0415137	0.035271	0.0368865	0.0524823	0.0288211	0.0365824	0.0425149	0.0630576	0.0342101	0.0236792	0.04222	0.0458513	0.646315	3	82507996	134824225	2	4
	DAOY	Central Nervous System	Primitive Neuroectodermal Tumour-Medulloblastoma	906833	0.927233	0.908777	0.871805	0.0470534	0.0227203	0.0288371	0.0313076	0.0347357	0.0353871	0.0204645	0.0372216	0.02926	0.0302155	0.0224693	0.0192842	0.0340148	0.0357526	0.624565	3	90485637	116335515	2	5
	DBTRG-05MG	Central Nervous System	Glioma	906835	0.903136	0.88208	0.905805	0.0292962	0.0250925	0.0335657	0.0317887	0.028578	0.0450753	0.0250557	0.0340552	0.0340351	0.108846	0.0281686	0.0199564	0.0380478	0.0395229	0.947434	3	83053687	100834291	2	4
	DK-MG	Central Nervous System	Glioma	906839	0.871553	0.875953	0.843992	0.034512	0.0281448	0.0359552	0.034817	0.0266393	0.0344133	0.0229019	0.0370587	0.0358043	0.0931422	0.0245231	0.0181661	0.0359616	0.0349303	0.673593	3	60346	100326186	1	2
	GAMG	Central Nervous System	Glioma	906868	0.90889	0.906728	0.935621	NA	0.0235274	0.033607	0.0314775	0.0269163	0.0309326	0.0239938	0.0392989	0.0361699	0.035703	0.0249887	0.0184543	0.0363083	0.0306537	0.939166	3	90425030	121312427	0	3
	GB-1	Central Nervous System	Glioma	687568	0.905123	0.881773	0.914662	0.0298746	0.0308275	0.0354913	0.0399749	0.0315866	0.0326356	0.0256268	0.0397293	0.0350019	0.148286	0.0301313	0.0219579	0.0344566	0.0388679	0.944794	3	93519479	94021726	1	2
	GI-1	Central Nervous System	Glioma	906871	0.929403	0.906554	0.898276	0.026461	0.0251932	0.030875	0.0369654	0.0301332	0.0362715	0.0224249	0.0399666	0.031994	0.0573793	0.0242266	0.0181144	0.0336074	0.0299301	0.88943	3	68934434	134651283	2	4
	GMS-10	Central Nervous System	Glioma	906873	0.925514	0.919991	0.923888	0.025609	0.0265405	0.0277431	0.0291748	0.0352254	0.0314876	0.0259245	0.0451626	0.0359604	0.0504279	0.0270532	0.0220761	0.0444695	0.0322187	0.757974	3	86508755	96949330	2	5
	H4	Central Nervous System	Glioma	907042	0.857347	0.773901	0.934936	0.0387406	0.0295206	0.0407108	0.0429929	0.0312297	0.0346771	0.0211385	0.0287843	0.0398618	0.0727531	0.0321133	0.0225527	0.0481744	0.0368942	0.887999	3	90425992	116315854	1	3
	HS-683	Central Nervous System	Glioma	1240150	0.774673	0.612525	0.879521	0.0421399	0.0329857	0.0485632	0.0464887	0.0338762	0.0372774	0.0259144	0.0359417	0.0342799	0.0581187	0.0317996	0.0189941	0.0466637	0.0437213	0.88227	3	93541141	135783628	0	1
	KALS-1	Central Nervous System	Glioma	907271	0.915046	0.902737	0.924912	0.0291346	0.0273144	0.0337523	0.0337539	0.0316578	0.0409005	0.026638	0.0384162	0.0364045	0.0471547	0.0287445	0.022437	0.0344874	0.0444073	0.706308	3	68955093	97408573	2	4
	KINGS-1	Central Nervous System	Glioma	907279	0.90485	0.862362	0.931921	0.0263028	0.0263057	0.029786	0.0331753	0.033414	0.0463959	0.024223	0.0393511	0.0322542	0.0428572	0.0264546	0.0232742	0.0301899	0.033446	0.518862	3	85072584	161812637	1	2
	KNS-42	Central Nervous System	Glioma	907282	0.883613	0.847125	0.881254	0.029292	0.0283605	0.0336942	0.035443	0.0354197	0.049471	0.0241188	0.0448741	0.0363952	0.0329178	0.0278711	0.0181226	0.0370011	0.0316523	0.939597	3	82070475	162508269	0	3
	KNS-81-FD	Central Nervous System	Glioma	924188	0.893437	0.870868	0.937236	0.0273269	0.0276726	0.0321484	0.0350435	0.0269804	0.0447202	0.0227604	0.0384296	0.0383553	0.0403422	0.0278153	0.0187376	0.0355299	0.0331746	0.944969	3	52530787	160579248	1	2
	KS-1	Central Nervous System	Glioma	907313	0.91165	0.918869	0.924894	0.02598	0.027801	0.0326181	0.0384761	0.0327507	0.0422195	0.0219759	0.0310229	0.0349617	0.0296819	0.0284639	0.0199657	0.0391766	0.0349211	0.943955	3	49890613	112335039	1	3
	LN-229	Central Nervous System	Glioblastoma	1240169	0.882113	0.863896	0.933295	0.0278262	0.0251932	0.0281308	0.0298799	0.0348106	0.0354154	0.0225078	0.0397397	0.03722	0.0335472	0.0321674	0.0204405	0.0359344	0.0365533	0.882493	3	60886848	98937785	1	4
	LN-405	Central Nervous System	Glioma	910694	0.88426	0.823693	0.89517	0.0279832	0.0267216	0.0357021	0.032132	0.0290633	0.0362311	0.0222411	0.0475339	0.0365383	0.139677	0.0294562	0.0192315	0.0405893	0.0388706	0.936995	3	81108432	98301093	2	4
	M059J	Central Nervous System	Glioma	949094	0.917468	0.918255	0.926805	0.0225373	0.0225577	0.0268623	0.0266385	0.0279487	0.0346609	0.0244876	0.0384151	0.0321193	0.0533809	0.0237792	0.0210467	0.0295547	0.0308921	0.947033	3	93523358	116945297	2	6
	MOG-G-UVW	Central Nervous System	Glioma	908145	0.86223	0.800243	0.917904	0.0314731	0.0296438	0.0387845	0.0359499	0.0362428	0.0369894	0.0277124	0.0472119	0.0432602	0.0448768	0.0311348	0.0206918	0.0391485	0.0431793	0.767036	3	28647456	129547082	0	3
	NMC-G1	Central Nervous System	Glioma	908449	0.843047	0.778147	0.902541	0.0436406	0.0395825	0.0540831	0.0764246	0.033634	0.0454225	0.0266859	0.0379251	0.0452867	0.12656	0.0373545	0.0232276	0.0488848	0.0421358	0.87329	3	93519479	108614286	0	1
	NO-10	Central Nervous System	Glioma	908452	0.920563	0.927755	0.871888	0.0248693	0.0224543	0.0282454	0.0333976	0.0267233	0.0417292	0.0205232	0.0400433	0.0360064	0.0912644	0.0230533	0.0179742	0.0290316	0.0350372	0.931202	3	65220495	128243631	1	3
	NO-11	Central Nervous System	Glioma	908450	0.930443	0.921958	0.924627	0.0231003	0.0238467	0.026027	0.0348666	0.0258737	0.0458938	0.0219776	0.0450249	0.0315733	0.0323167	0.0222206	0.0210569	0.0387853	0.0410071	0.942102	3	72692288	115902720	0	4
	ONS-76	Central Nervous System	Primitive Neuroectodermal Tumour-Medulloblastoma	909248	0.915412	0.910191	0.928153	0.0299122	0.0256324	0.0308337	0.0357368	0.0332044	0.0366294	0.0225853	0.0302562	0.0353782	0.0247674	0.0274539	0.0217036	0.0309393	0.0318317	0.735458	3	60346	116189535	1	3
	PFSK-1	Central Nervous System	Primitive Neuroectodermal Tumour-Medulloblastoma	683667	0.877135	0.838762	0.927646	0.0280681	0.0318166	0.0357155	0.0357779	0.0349267	0.0380173	0.0262984	0.0366699	0.0400317	0.182444	0.0288854	0.0199931	0.0419727	0.0422789	0.821866	3	88756975	162508269	1	3
	SF126	Central Nervous System	Glioma	909712	0.792407	0.76408	0.928474	NA	0.0504142	0.0684361	0.0662067	0.058408	0.0648483	0.0357134	0.0554064	0.0668902	0.199932	0.0517753	0.0314259	0.0669777	0.0800698	0.926483	3	88239171	94167203	0	1
	SF268	Central Nervous System	Glioma	905986	0.86485	0.856494	0.934428	0.0336899	0.0302345	0.0362455	0.0373986	0.0390838	0.0425279	0.0280883	0.0448701	0.0492951	0.131004	0.0373613	0.0245319	0.0430177	0.0457706	0.934969	3	50695179	98937785	0	2
	SF539	Central Nervous System	Glioma	905984	0.883756	0.826912	0.894929	0.0287268	0.0259179	0.0332655	0.0327846	0.0405443	0.0325316	0.0262207	0.0516728	0.0404507	0.0358406	0.034265	0.0255322	0.0395568	0.0433868	0.761163	3	90485637	95791199	1	4
	SK-MG-1	Central Nervous System	Glioma	909729	0.868251	0.847988	0.882448	0.0332214	0.0315301	0.0362452	0.0408478	0.0287564	0.0476586	0.0239779	0.0550251	0.0488084	0.105036	0.0369215	0.021914	0.0420574	0.0410473	0.936535	3	89983403	142383784	1	2
	SNB75	Central Nervous System	Glioma	905982	0.921457	0.9097	0.939431	0.0259355	0.0239076	0.0282253	0.0336398	0.0346509	0.0387161	0.0215219	0.0419328	0.0285309	0.0292883	0.0301421	0.0194259	0.0380913	0.0291627	0.942642	3	73874093	113273162	1	3
	SW1088	Central Nervous System	Glioma	909745	0.811171	0.786793	0.884573	0.0350452	0.0306637	0.0405441	0.0368846	0.0288005	0.0314189	0.0262348	0.0303278	0.0318026	0.0674185	0.0284625	0.0172429	0.0391167	0.0290925	0.913236	3	81385955	98937785	2	5
	SW1783	Central Nervous System	Glioma	909750	0.902029	0.854885	0.92015	0.0301363	0.0245865	0.0256964	0.0299176	0.0352568	0.0459574	0.0260547	0.0358685	0.0338968	0.0415845	0.0259505	0.0202594	0.0336184	0.037281	0.906375	3	90502863	95058076	3	8
	U-118-MG	Central Nervous System	Glioma	687588	0.90579	0.912662	0.902363	0.0503744	0.0340575	0.0504431	0.0466794	0.0337028	0.0500481	0.0256276	0.0339698	0.0404998	0.0612657	0.0306735	0.0157831	0.0502101	0.0404404	0.858935	3	85639455	106920398	1	3
	U251	Central Nervous System	Astrocytoma	905983	0.904069	0.837429	0.9065	0.0319127	0.0282689	0.0372944	0.0349256	0.0385332	0.0373197	0.0265104	0.040715	0.0349378	0.0358972	0.0327042	0.0209984	0.0412488	0.0413579	0.687343	3	89050189	95337468	1	2
	U-87-MG	Central Nervous System	Glioma	687590	0.839867	0.769921	0.941029	0.030878	0.0336077	0.034834	0.0349574	0.0383635	0.0381387	0.0268981	0.0475252	0.0448637	0.0883466	0.03635	0.0246651	0.0534225	0.0453513	0.930877	3	81195869	114233728	1	2
	YH-13	Central Nervous System	Glioma	909905	0.908257	0.819389	0.907205	0.0303045	0.0270523	0.0312276	0.0319234	0.0323022	0.0398242	0.0265709	0.0475754	0.0372537	0.062346	0.0231472	0.0181772	0.0315817	0.0309243	0.952722	3	89257994	94145000	0	3
	YKG-1	Central Nervous System	Glioma	687592	0.913935	0.910462	0.921934	0.0238723	0.0233446	0.0262138	0.0300275	0.030269	0.0371881	0.0266963	0.0331341	0.0321437	0.0295782	0.0241485	0.0168032	0.0311039	0.0347471	0.931677	3	51815687	114142968	2	4
	C-33-A	Cervix	Carcinoma	687505	0.905866	0.889344	0.899158	0.0286997	0.0330231	0.0347436	0.0318114	0.0419418	0.0487384	0.0300526	0.0425794	0.0401995	0.14157	0.0312316	0.0252498	0.0393919	0.0377951	0.796972	3	85350659	114007076	1	2
	C-4-I	Cervix	Cervical Carcinoma	687506	0.910366	0.909223	0.928841	0.0303121	0.029339	0.0379943	0.033391	0.0479043	0.045542	0.0264561	0.0459627	0.0443056	0.106648	0.033122	0.023309	0.0409328	0.0489676	0.464473	3	60983267	129766327	1	2
	CA-SKI	Cervix	Carcinoma	906824	0.849852	0.820428	0.941564	0.04752	0.0368719	0.0480015	0.0468074	0.0367393	0.0520202	0.0296785	0.0414768	0.0508363	0.14646	0.0412605	0.0272343	0.0593229	0.0559448	0.427491	3	90432676	96990799	1	3
	DOTC2-4510	Cervix	Carcinoma	906843	0.932539	0.934784	0.924205	0.0260511	0.0257306	0.0277634	0.0293824	0.0382005	0.0436421	0.0272832	0.0494099	0.0375482	0.0751084	0.0283961	0.0222601	0.0410231	0.0436387	0.554916	3	93540793	93911759	0	4
	HELA	Cervix	Cervical Adenocarcinoma	1298134	0.92224	0.920333	0.921179	0.0262436	0.0279386	0.0315747	0.0321866	0.0393564	0.0485725	0.0267109	0.0453492	0.0340745	0.0847539	0.0287637	0.0233275	0.0365881	0.0508885	0.472299	3	93588564	94472527	2	4
	HT-3	Cervix	Carcinoma	907068	0.917154	0.906245	0.944908	0.0297452	0.0296876	0.0320485	0.0331071	0.0373121	0.0574162	0.0271443	0.0412395	0.051051	0.111958	0.0293947	0.0272757	0.0451358	0.0429815	0.826257	3	93519479	162173450	1	3
	ME-180	Cervix	Carcinoma	687514	0.872642	0.867952	0.937361	0.0342625	0.0340518	0.0350169	0.0396743	0.0364175	0.0463403	0.0318885	0.0456548	0.0442849	0.213905	0.0418729	0.0239996	0.0554766	0.0530641	0.152656	3	30731282	101423865	0	2
	MS751	Cervix	Cervical Carcinoma	1240179	0.91509	0.906168	0.932249	0.0307273	0.0298457	0.0345714	0.0306269	0.0357796	0.0551089	0.0322443	0.0475158	0.0433606	0.0688273	0.0288987	0.0261247	0.0418053	0.0425265	0.428263	3	93543203	109954225	1	2
	OMC-1	Cervix	Carcinoma	949154	0.878291	0.809982	0.907318	0.0367029	0.0332619	0.0403781	0.0403643	0.0421415	0.0440959	0.0309032	0.042595	0.047564	0.148718	0.0384294	0.0256467	0.0494525	0.0497341	0.857171	3	87759314	94153143	0	1
	SIHA	Cervix	Carcinoma	930297	0.879573	0.859946	0.935356	0.0340578	0.0338772	0.0394979	0.0397429	0.0389121	0.0506412	0.0277528	0.041602	0.0473818	0.165216	0.0356304	0.0330882	0.0503574	0.0444002	0.861756	3	72829869	134422674	1	3
	SISO	Cervix	Cervix Adenocarcinoma	1240212	0.880855	0.854427	0.922755	0.0403481	0.0380424	0.046344	0.0461426	0.0391465	0.0465184	0.0295933	0.0462454	0.0529296	0.178489	0.039142	0.0264747	0.0534943	0.051922	0.628302	3	60346	135851077	0	2
	SKG-IIIA	Cervix	Carcinoma	930298	0.900522	0.884307	0.922315	0.0306568	0.0297825	0.0341546	0.0344672	0.0373683	0.0439294	0.0284086	0.0360302	0.041889	0.100848	0.0364049	0.0258947	0.0502631	0.0490433	0.373998	3	93526658	161778975	1	2
	SW756	Cervix	Carcinoma	724839	0.948321	0.955222	0.962573	0.0282488	0.0254742	0.0280216	0.0286959	0.0434014	0.0391723	0.0358214	0.0474695	0.0517733	0.138628	0.0310041	0.0253292	0.0478852	0.0432341	0.951968	3	56402339	107707411	1	4
	TC-YIK	Cervix	Carcinoma	946357	0.916008	0.914642	0.904023	0.030691	0.0319382	0.0379647	0.0350587	0.0393739	0.0465987	0.028454	0.0429786	0.0408504	0.171301	0.0375059	0.0249586	0.0473277	0.0498202	0.94104	3	206063	109508227	1	2
	CCK-81	Colon	Colon Adenocarcinoma	1240123	0.911302	0.876191	0.925369	0.0356955	0.0317015	0.0369736	0.0419562	0.0346758	0.0390664	0.0234216	0.0375301	0.0556936	0.075057	0.0357611	0.0195921	0.0410739	0.0347775	0.446687	3	61063640	99041232	2	4
	CL-40	Colon	Colon Carcinoma	1240124	0.922674	0.913565	0.94112	0.454183	0.0253345	0.0312178	0.0357505	0.0383618	0.0402971	0.0240714	0.0463197	0.0374303	0.17284	0.0317085	0.0234873	0.0403651	0.0388788	0.0981071	3	75595182	98937785	0	2
	HCC-56	Colon	Colon Adenocarcinoma	1290907	0.932768	0.927112	0.894846	0.0208979	0.0258627	0.0285615	0.0333058	0.0259317	0.0329303	0.0194237	0.0403715	0.032306	0.125948	0.02176	0.0152171	0.0386658	0.0304199	0.265287	3	93519479	118114690	1	4
	HT-115	Colon	Colon Carcinoma	907289	0.920207	0.911395	0.910421	0.0312779	0.0271623	0.0306586	0.0357536	0.027119	0.0319454	0.0186136	0.0290878	0.0307022	0.0280144	0.0220507	0.0203193	0.0331229	0.0383946	0.891712	3	65216350	96303888	0	2
	LS-180	Colon	Colon Adenocarcinoma	998189	0.912038	0.900111	0.858136	0.0286067	0.0294856	0.0368212	0.0475075	0.0271658	0.0366507	0.0225927	0.0311965	0.0493871	0.146236	0.0280245	0.0211739	0.041432	0.0359923	0.0712212	3	61273564	175227088	1	2
	MDST8	Colon	Colon Carcinoma	1240173	0.919791	0.901426	0.915708	0.0297337	0.0285859	0.0346331	0.0336766	0.0315504	0.0372851	0.0185017	0.0402615	0.0365723	0.153237	0.0241412	0.0173971	0.0330759	0.038089	0.949962	3	81195869	134052378	2	4
	COLO-684	Endometrium	Carcinoma	910691	0.904758	0.878168	0.9342	0.0354626	0.0522001	0.0301093	0.032271	0.0342422	0.0362906	0.0188411	0.0396995	0.0333253	0.185023	0.0288227	0.0202081	0.0333387	0.0327689	0.941833	3	69073917	139026525	1	2
	EN	Endometrium	Endometrial Carcinoma	1240127	0.898003	0.896308	0.945103	0.0287015	0.0338107	0.0299638	0.0329663	0.0422338	0.0326281	0.0432394	0.0523606	0.0402567	0.182994	0.0297012	0.0197584	0.039897	0.0400253	0.785197	3	58328985	100592854	2	4
	ESS-1	Endometrium	Carcinoma	907000	0.927842	0.928026	0.93374	0.0222264	0.0227988	0.0268901	0.0302551	0.023937	0.0243205	0.0213211	0.0497723	0.030735	0.0330999	0.0234601	0.0173447	0.0297194	0.0363199	0.945763	3	31465221	127611229	1	2
	HEC-1	Endometrium	Carcinoma	907051	0.918172	0.91028	0.923422	0.0218028	0.0224214	0.0248704	0.0323314	0.0260096	0.0387655	0.020071	0.0405673	0.0294051	0.0939788	0.0224563	0.0195763	0.0322551	0.0329141	0.949562	3	75309037	123106287	1	4
	KLE	Endometrium	Carcinoma	924187	0.921737	0.910969	0.945299	0.447885	0.0235764	0.0272281	0.0267297	0.0275579	0.0293026	0.0234062	0.0362888	0.032645	0.0284605	0.0240953	0.0163773	0.0340096	0.034893	0.917212	3	90502863	116199804	1	3
	MFE-280	Endometrium	Carcinoma	908129	0.817219	0.699373	0.911486	NA	0.0509673	0.0629956	0.0677911	0.0658071	0.0540612	0.0366071	0.0529893	0.0677654	0.153546	0.046882	0.030515	0.0655263	0.0820572	0.94121	3	93519479	98937785	0	1
	MFE-296	Endometrium	Carcinoma	908130	0.841641	0.798144	0.917651	0.0353861	0.0291973	0.0375798	0.0386638	0.0328445	0.0344003	0.0276749	0.0431133	0.036845	0.167851	0.0311546	0.0196096	0.0440558	0.046547	0.542917	3	88794157	94494319	0	2
	MFE-319	Endometrium	Endometrium Adenocarcinoma	1240174	0.920075	0.915275	0.937136	0.026478	0.0256478	0.0296378	0.0324717	0.0330241	0.0284171	0.0224401	0.0348959	0.0295426	0.129199	0.0263347	0.0185356	0.0351689	0.0335904	0.581902	3	80316867	99371532	1	2
	SNG-M	Endometrium	Carcinoma	909735	0.874376	0.861917	0.930566	0.0297165	0.0258194	0.0325019	0.0423779	0.0356209	0.0381041	0.0257209	0.0433666	0.0410979	0.153877	0.0269271	0.021677	0.0394575	0.041222	0.831454	3	64353454	121465220	1	2
	TOV-112D	Endometrium	Endometrioid Carcinoma	1299070	0.919995	0.916714	0.938077	0.0273323	0.0251944	0.0265981	0.0288526	0.0394639	0.0383676	0.0277623	0.037318	0.039626	0.169112	0.0309537	0.0217976	0.0431985	0.041528	0.954175	3	60346	197896119	0	2
	KYSE-150	Esophagus	Squamous Cell Carcinoma	907317	0.927421	0.935023	0.933285	0.0222562	0.0221812	0.0213476	0.0267931	0.0213198	0.0250587	0.0203616	0.0369778	0.0282942	0.108214	0.0202283	0.0197863	0.0289677	0.0297498	0.899029	3	90370299	144301930	1	3
	697	Haematopoietic & Lymphoid Tissue	Haematopoietic Neoplasm	906800	0.871439	0.762576	0.933463	0.0322598	0.0314557	0.039955	0.040785	0.0276753	0.0460324	0.0243159	0.0533358	0.0377876	0.227693	0.0337797	0.0200883	0.0425295	0.0361348	0.951498	3	60346	94248114	1	2
	ALL-PO	Haematopoietic & Lymphoid Tissue	Lymphoid Neoplasm	910944	0.887248	0.836236	0.920378	0.0349504	0.028658	0.0340782	0.040804	0.0298931	0.0503777	0.0219387	0.0332043	0.040096	0.168466	0.0280006	0.0209201	0.0478249	0.111517	0.947159	3	60346	130021945	1	2
	AMO-1	Haematopoietic & Lymphoid Tissue	Plasmacytoma	1295741	0.912946	0.920554	0.941836	0.0199199	0.0225661	0.0246901	0.0286537	0.0296158	0.0284475	0.0234991	0.0377421	0.0357675	0.174552	0.0313479	0.0209318	0.0368503	0.0370713	0.937826	3	82469264	94681425	2	4
	ARH-77	Haematopoietic & Lymphoid Tissue	Haematopoietic Neoplasm	906765	0.921919	0.902693	0.929449	0.0267342	0.0271296	0.028081	0.0336193	0.0382062	0.0454101	0.0268132	0.0534962	0.0413635	0.177826	0.0259285	0.0227709	0.0432832	0.042591	0.939333	3	86883956	129762860	1	2
	ATN-1	Haematopoietic & Lymphoid Tissue	Lymphoid Neoplasm	910687	0.891985	0.863008	0.923763	0.0292608	0.0260174	0.0349821	0.0360467	0.0244832	0.0390086	0.0219071	0.0331042	0.0338185	0.179338	0.0254314	0.0215281	0.037183	0.0324191	0.926355	3	85850041	105634843	2	5
	BALL-1	Haematopoietic & Lymphoid Tissue	Lymphoid Neoplasm	910705	0.872856	0.816692	0.853852	0.0324238	0.0275715	0.0396731	0.040616	0.0321621	0.047577	0.0233201	0.0379143	0.0378359	0.142669	0.0293963	0.0193275	0.0355704	0.0422172	0.945574	3	60176811	118490636	0	2
	BC-1	Haematopoietic & Lymphoid Tissue	Lymphoid Neoplasm	910919	0.903398	0.901178	0.932379	0.0754347	0.0317709	0.039991	0.0394949	0.0368903	0.0443518	0.0315295	0.0366178	0.0442849	0.18482	0.0415174	0.0237166	0.0503133	0.0464395	0.843991	3	60540090	123938217	1	2
	BC-3	Haematopoietic & Lymphoid Tissue	Lymphoid Neoplasm	910918	0.925085	0.929871	0.911997	0.0276149	0.0255007	0.0302795	0.0331507	0.0403492	0.0363712	0.0291872	0.0424866	0.0396265	0.206465	0.0265223	0.0222701	0.0386529	0.0419881	0.582793	3	60923955	197896119	1	2
	BE-13	Haematopoietic & Lymphoid Tissue	Haematopoietic Neoplasm	906763	0.905542	0.906928	0.940045	0.0278404	0.0254411	0.0299308	0.033279	0.0302021	0.0417071	0.0212327	0.0382829	0.0349216	0.148123	0.0267409	0.0191835	0.0426691	0.0357515	0.952578	3	89251620	94120436	0	3
	BL-41	Haematopoietic & Lymphoid Tissue	Lymphoid Neoplasm	910706	0.903223	0.909928	0.927473	0.0302835	0.0286873	0.0320844	0.0404205	0.0426961	0.0375857	0.0285931	0.0510485	0.0380895	0.126677	0.0344997	0.0258202	0.0472197	0.049539	0.941182	3	93551546	97168740	1	4
	BONNA-12	Haematopoietic & Lymphoid Tissue	Lymphoid Neoplasm	906695	0.906891	0.8869	0.894533	0.0552316	0.0239591	0.0334943	0.0432797	0.0235306	0.0418157	0.0236289	0.037939	0.0376001	0.178644	0.0288946	0.0181005	0.0384307	0.034525	0.945532	3	93519479	162487682	1	2
	BV-173	Haematopoietic & Lymphoid Tissue	Haematopoietic Neoplasm	910710	0.901008	0.881234	0.920501	0.0296537	0.0260285	0.0316965	0.0340391	0.033202	0.0358039	0.0257593	0.0394913	0.0335494	0.195821	0.0338134	0.0225749	0.0449076	0.0429419	0.95237	3	23257156	94616293	1	2
	CA46	Haematopoietic & Lymphoid Tissue	Lymphoid Neoplasm	910703	0.903899	0.90425	0.922098	0.0349588	0.0330837	0.0369173	0.043607	0.0360902	0.0468911	0.0329588	0.0429698	0.0532057	0.213785	0.0397382	0.0248635	0.0566732	0.0523721	0.947307	3	89275906	129766327	2	4
	CCRF-CEM	Haematopoietic & Lymphoid Tissue	Haematopoietic Neoplasm	905952	0.814906	0.81516	0.898656	0.03655	0.0325922	0.0399019	0.0429174	0.0352461	0.0399437	0.0317708	0.0499879	0.0485155	0.161519	0.0330644	0.0249345	0.0496617	0.0499262	0.917085	3	84870750	107744301	1	2
	CESS	Haematopoietic & Lymphoid Tissue	Haematopoietic Neoplasm	910688	0.930866	0.917176	0.912569	0.0270202	0.0273622	0.0306505	0.0298208	0.0332555	0.0437893	0.0261768	0.046876	0.0398187	0.17721	0.0301429	0.023967	0.0370828	0.0396327	0.938025	3	60346	103474964	1	2
	CML-T1	Haematopoietic & Lymphoid Tissue	Haematopoietic Neoplasm	910951	0.897902	0.904479	0.934706	0.0284145	0.0273046	0.0304363	0.0372629	0.0422382	0.0317806	0.027753	0.0502675	0.0390855	0.140436	0.0329272	0.0227822	0.0485082	0.0488288	0.939721	3	60346	121465220	1	2
	CRO-AP2	Haematopoietic & Lymphoid Tissue	Lymphoid Neoplasm	906807	0.902251	0.905353	0.912603	0.0351386	0.0278255	0.0387313	0.0393933	0.0427305	0.0504694	0.0241599	0.063561	0.0411947	0.0463284	0.0297687	0.0210002	0.0482663	0.0390372	0.958524	3	60546244	94248114	1	2
	CTB-1	Haematopoietic & Lymphoid Tissue	Lymphoid Neoplasm	949088	0.893262	0.85437	0.930733	0.0347817	0.0335587	0.0363362	0.0366178	0.0361925	0.036869	0.0235815	0.0407317	0.0373359	0.194264	0.0291318	0.0199227	0.0497727	0.0340773	0.944248	3	50360802	144625945	1	2
	CTV-1	Haematopoietic & Lymphoid Tissue	Haematopoietic Neoplasm	753548	0.918065	0.883548	0.936671	0.0288226	0.0239235	0.0365927	0.0387983	0.0373403	0.037051	0.0242378	0.033377	0.0571759	0.25289	0.0419046	0.0162616	0.0706135	0.0366127	0.783506	3	93548479	162508193	1	2
	DAUDI	Haematopoietic & Lymphoid Tissue	Lymphoid Neoplasm	906831	0.847545	0.818766	0.929956	0.0488801	0.0535146	0.0527302	0.0560869	0.0399568	0.061938	0.0312927	0.0395208	0.0470166	0.143323	0.0371549	0.0239703	0.0551135	0.0487543	0.940968	3	60346	119119336	2	4
	DEL	Haematopoietic & Lymphoid Tissue	Lymphoid Neoplasm	906836	0.906229	0.884625	0.894203	0.0303401	0.0287212	0.0309312	0.0395092	0.0289398	0.0378884	0.0243567	0.0314282	0.0385334	0.0788399	0.0246337	0.0224265	0.0376861	0.0365311	0.954802	3	73275538	129762860	1	3
	DG-75	Haematopoietic & Lymphoid Tissue	Lymphoid Neoplasm	906838	0.873146	0.801996	0.922421	0.116067	0.0433871	0.0417672	0.0416284	0.0361751	0.0459424	0.0215649	0.0399056	0.0385086	0.12039	0.0244038	0.0227328	0.0428046	0.0354097	0.748988	3	54190747	108620270	1	2
	DND-41	Haematopoietic & Lymphoid Tissue	T Cell Leukemia	1297446	0.883496	0.868299	0.923966	0.0300144	0.0277834	0.0293435	0.0346801	0.0370893	0.0371145	0.0306857	0.0421997	0.0391566	0.149308	0.03725	0.0229613	0.051181	0.0477065	0.935406	3	70455968	110087264	2	4
	DOHH-2	Haematopoietic & Lymphoid Tissue	Lymphoid Neoplasm	906842	0.922826	0.902329	0.919754	0.0309194	0.0256124	0.0296935	0.0337225	0.0269194	0.0441621	0.0215841	0.0654036	0.03807	0.16893	0.0274356	0.0445661	0.225795	0.0737663	0.944094	3	60346	162506531	1	2
	EB2	Haematopoietic & Lymphoid Tissue	Lymphoid Neoplasm	906846	0.909949	0.89191	0.934433	0.0303446	0.0293579	0.031793	0.0368217	0.0403041	0.0489441	0.0347293	0.0442645	0.041266	0.170441	0.0307372	0.0238991	0.0424286	0.0458204	0.95455	3	60346	139026525	2	4
	EB-3	Haematopoietic & Lymphoid Tissue	Lymphoid Neoplasm	906847	0.905307	0.909824	0.901264	0.0301966	0.0307015	0.0326601	0.0385795	0.0401791	0.0524429	0.0293529	0.0468821	0.0433056	0.19495	0.0339937	0.0264991	0.0755467	0.444459	0.939319	3	61207077	151511085	1	2
	EHEB	Haematopoietic & Lymphoid Tissue	Lymphoid Neoplasm	906854	0.921684	0.914759	0.900298	0.0281663	0.0271055	0.0325875	0.0330732	0.0328422	0.0385745	0.0235781	0.0450783	0.0307262	0.110177	0.0293593	0.021064	0.0358518	0.0294636	0.946901	3	56739579	197896119	1	2
	EM-2	Haematopoietic & Lymphoid Tissue	Haematopoietic Neoplasm	906855	0.914814	0.894862	0.936706	0.028891	0.0327127	0.0378055	0.0329595	0.0354338	0.0446543	0.0280756	0.0512151	0.0419626	0.160517	0.0344801	0.0271377	0.0441255	0.047232	0.952038	3	84767327	115635313	2	4
	FARAGE	Haematopoietic & Lymphoid Tissue	Non-Hodgkin'S B Cell Lymphoma	1297449	0.902081	0.885323	0.890952	0.031172	0.0288392	0.0372296	0.0339915	0.0431166	0.0538652	0.0284597	0.0395498	0.0441098	0.101423	0.0324697	0.0245995	0.0410748	0.0422426	0.94989	3	86508755	100603079	1	2
	GA-10	Haematopoietic & Lymphoid Tissue	Burkitt'S Lymphoma	1303896	0.891839	0.871768	0.909871	0.0401311	0.0374478	0.0447683	0.0466023	0.0460691	0.0488792	0.0342814	0.047799	0.0571953	0.130948	0.0427268	0.0258855	0.0635932	0.0633548	0.950709	3	82927817	113151702	2	4
	GRANTA-519	Haematopoietic & Lymphoid Tissue	B Cell Lymphoma	1303897	0.918465	0.912413	0.902491	0.0227357	0.0227799	0.0235064	0.0318298	0.023497	0.0265322	0.0258096	0.0301851	0.0268038	0.0695313	0.023588	0.0167294	0.0362377	0.0307101	0.945575	3	86537634	95059123	1	2
	GR-ST	Haematopoietic & Lymphoid Tissue	Haematopoietic Neoplasm	906877	0.899143	0.858037	0.892845	0.0321962	0.0310593	0.0465481	0.0422075	0.0362405	0.0415782	0.0239352	0.0342386	0.0360885	0.167519	0.0292361	0.0214798	0.0381793	0.0387059	0.949102	3	81199706	109875819	1	2
	H9	Haematopoietic & Lymphoid Tissue	Lymphoid Neoplasm	907043	0.874743	0.841907	0.921273	0.0292605	0.028792	0.0377922	0.0408179	0.02702	0.0448394	0.0237849	0.0367679	0.0364833	0.217673	0.0286632	0.0211593	0.040215	0.034323	0.939405	3	88708366	96472421	1	2
	HAL-01	Haematopoietic & Lymphoid Tissue	Lymphoid Neoplasm	949153	0.872612	0.852323	0.92349	0.0462375	0.0393977	0.0650379	0.0520581	0.0507585	0.0521973	0.030816	0.0530155	0.0584953	0.252779	0.0523966	0.0303752	0.0736509	0.057464	0.938364	3	68458293	111340976	1	2
	HC-1	Haematopoietic & Lymphoid Tissue	Lymphoid Neoplasm	907044	0.924926	0.919861	0.915888	0.0427891	0.0256564	0.0319529	0.0320886	0.032959	0.0298274	0.0311951	0.0412145	0.0368711	0.141909	0.0296752	0.018696	0.0431224	0.0440094	0.931804	3	35946832	125435264	2	4
	HD-MY-Z	Haematopoietic & Lymphoid Tissue	Lymphoid Neoplasm	907050	0.903966	0.890582	0.918751	0.0323172	0.0286068	0.0352033	0.0368209	0.0287339	0.0387629	0.0242454	0.0461046	0.0364768	0.158319	0.0302489	0.0210301	0.0431937	0.0331149	0.940581	3	60835401	136617554	0	2
	HH	Haematopoietic & Lymphoid Tissue	Lymphoid Neoplasm	907056	0.831069	0.810533	0.895581	0.0378295	0.0349656	0.0425601	0.0439501	0.0440618	0.053829	0.0342054	0.0484251	0.0536657	0.125912	0.0442101	0.0266037	0.0508605	0.0538328	0.944799	3	70333309	107732977	1	2
	HS-445	Haematopoietic & Lymphoid Tissue	Hodgkin Lymphoma	1322218	0.892422	0.90161	0.891936	0.028632	0.0272999	0.0361071	0.039073	0.0310131	0.0305869	0.0231489	0.0390582	0.0377213	0.135811	0.0300414	0.0196333	0.0385973	0.0412875	0.947939	3	18145478	95094716	1	2
	HT	Haematopoietic & Lymphoid Tissue	Lymphoid Neoplasm	907063	0.900906	0.889094	0.911604	0.0300751	0.0293578	0.0361655	0.0438127	0.0382427	0.037357	0.0256714	0.0456523	0.0395593	0.166161	0.0302476	0.0267441	0.0582278	0.0518547	0.943644	3	60937157	197896119	1	2
	IM-9	Haematopoietic & Lymphoid Tissue	Lymphoid Neoplasm	753563	0.923074	0.909744	0.937005	0.0397131	0.0245388	0.0306187	0.0314112	0.0415699	0.0460118	0.0269823	0.046104	0.0361846	0.168071	0.0282837	0.0215186	0.0363544	0.0416085	0.930587	3	81226434	108551029	1	2
	JEKO-1	Haematopoietic & Lymphoid Tissue	B Cell Lymphoma	1327765	0.817829	0.749069	0.863704	0.0481117	0.0396898	0.0628555	0.0585462	0.0442114	0.0596448	0.0344795	0.0416513	0.0647197	0.0871658	0.0462436	0.026173	0.0722356	0.0596522	0.933621	3	60647540	157224640	2	4
	JIYOYEP-2003	Haematopoietic & Lymphoid Tissue	Lymphoid Neoplasm	907268	0.926933	0.925505	0.936535	0.0254441	0.0298898	0.0354137	0.0296142	0.0368275	0.0416854	0.0265073	0.0453181	0.0389024	0.113903	0.0301853	0.0202134	0.0390322	0.0424533	0.950514	3	60346	197896119	1	2
	JJN-3	Haematopoietic & Lymphoid Tissue	Plasma Cell Leukemia	1327766	0.923102	0.902255	0.920818	0.0216986	0.0194496	0.0229234	0.0283558	0.0249433	0.0219626	0.0201456	0.0455744	0.0276225	0.0950155	0.0188744	0.0182665	0.0255138	0.0256131	0.70329	3	89705459	95094422	0	3
	JSC-1	Haematopoietic & Lymphoid Tissue	B Cell Lymphoma	1327769	0.913479	0.897959	0.929011	0.0263081	0.0257101	0.0320628	0.0400743	0.030008	0.0313248	0.0210202	0.0318742	0.0316802	0.164578	0.0237049	0.0188864	0.0355853	0.0321939	0.946299	3	85401822	155965750	1	3
	JURL-MK1	Haematopoietic & Lymphoid Tissue	Chronic Myeloid Leukemia	1327771	0.91669	0.903063	0.904532	0.0254577	0.0235372	0.033811	0.0373531	0.0299996	0.0347631	0.0265094	0.0333058	0.0336576	0.154424	0.0242376	0.016865	0.0302331	0.0318204	0.478965	3	83365000	162513150	1	2
	JVM-2	Haematopoietic & Lymphoid Tissue	Lymphoid Neoplasm	907269	0.916735	0.902137	0.892442	0.0279605	0.0264503	0.027004	0.0347521	0.0253389	0.044813	0.023448	0.0348963	0.0374275	0.116796	0.0285114	0.0180282	0.0377921	0.0350696	0.925761	3	89866911	98775022	1	2
	JVM-3	Haematopoietic & Lymphoid Tissue	Lymphoid Neoplasm	907270	0.934481	0.917509	0.902669	0.0261164	0.0266429	0.028094	0.031023	0.0286978	0.0491128	0.0210759	0.0360275	0.0264222	0.136625	0.0259012	0.0185931	0.0342267	0.0327528	0.861583	3	87591630	119832621	2	5
	K-562	Haematopoietic & Lymphoid Tissue	Haematopoietic Neoplasm	905940	0.893536	0.870055	0.892339	0.0358335	0.0280252	0.0449717	0.0407924	0.0385861	0.039689	0.0301087	0.042271	0.0450208	0.201582	0.033688	0.0232257	0.0400266	0.0504541	0.708153	3	60756357	138278206	0	2
	KARPAS-231	Haematopoietic & Lymphoid Tissue	B Cell Leukemia	1327774	0.915307	0.91499	0.902203	0.0445642	0.0227061	0.0275408	0.0330393	0.0311439	0.0356512	0.0227107	0.0344952	0.0334875	0.15712	0.0231341	0.0193477	0.0345109	0.0306924	0.947383	3	82447707	94691266	1	2
	KARPAS-299	Haematopoietic & Lymphoid Tissue	Lymphoid Neoplasm	907273	0.89926	0.892376	0.916675	0.0303062	0.0248101	0.0387349	0.0408666	0.0308552	0.0329628	0.0203168	0.0533898	0.0420967	0.158828	0.0311861	0.021903	0.0340073	0.0368917	0.948514	3	78677038	124938053	1	2
	KARPAS-422	Haematopoietic & Lymphoid Tissue	Lymphoid Neoplasm	907274	0.898457	0.848692	0.907966	0.0319236	0.027466	0.0342374	0.0437628	0.0263326	0.0412659	0.0225708	0.0345114	0.0334178	0.218556	0.0293651	0.0214624	0.046851	0.0374048	0.956121	3	85521125	98944477	1	2
	KARPAS-45	Haematopoietic & Lymphoid Tissue	Haematopoietic Neoplasm	907272	0.837868	0.761855	0.92463	NA	0.0320011	0.0444876	0.047537	0.034884	0.0471645	0.0230221	0.03469	0.033837	0.227302	0.029133	0.0265817	0.0422138	0.0520725	0.945265	3	88450865	94253127	0	3
	KARPAS-620	Haematopoietic & Lymphoid Tissue	Plasma Cell Leukemia	1327775	0.867841	0.838564	0.794838	0.0719424	0.0270459	0.0324969	0.0405205	0.0285529	0.0539188	0.0368715	0.145492	0.0722663	0.17308	0.027572	0.0294644	0.134618	0.0400821	0.459175	3	48590387	197896119	1	3
	KASUMI-1	Haematopoietic & Lymphoid Tissue	Haematopoietic Neoplasm	907275	0.876356	0.870624	0.901693	0.0345774	0.0267715	0.0400901	0.044093	0.0326333	0.0384497	0.0237656	0.0325468	0.0478203	0.220607	0.0322381	0.0192496	0.0348452	0.0386965	0.948329	3	81092688	112939620	1	2
	KCL-22	Haematopoietic & Lymphoid Tissue	Chronic Myeloid Leukemia	1330931	0.919279	0.913955	0.92208	0.0241574	0.0233265	0.0283287	0.0360713	0.0254145	0.0289253	0.0207365	0.0314108	0.041367	0.144995	0.0261129	0.0188521	0.0337913	0.0294798	0.951349	3	60346	106883587	1	2
	KE-37	Haematopoietic & Lymphoid Tissue	Haematopoietic Neoplasm	907277	0.824457	0.770569	0.908464	0.0834478	0.0288527	0.0409635	0.0448736	0.0355219	0.0406581	0.0219729	0.0367571	0.0362593	0.188776	0.0298581	0.0201872	0.045497	0.039919	0.946039	3	46726005	116277161	1	2
	KG-1	Haematopoietic & Lymphoid Tissue	Haematopoietic Neoplasm	907278	0.900935	0.884753	0.932948	0.0327767	0.0359056	0.0281255	0.0375595	0.0257041	0.0300778	0.0173558	0.0362705	0.0325178	0.159601	0.0231967	0.0172034	0.0369087	0.0291245	0.945052	3	45706167	162503292	1	2
	KM-H2	Haematopoietic & Lymphoid Tissue	Lymphoid Neoplasm	909976	0.832839	0.745528	0.914996	0.0420981	0.0365328	0.0567184	0.0523485	0.0432927	0.0517821	0.0337053	0.0501242	0.062624	0.179071	0.0458888	0.0277595	0.052192	0.0597234	0.943484	3	84288882	107968045	1	2
	KMOE-2	Haematopoietic & Lymphoid Tissue	Haematopoietic Neoplasm	907280	0.898195	0.868191	0.911838	0.0303683	0.028033	0.0314681	0.041802	0.0294395	0.0275095	0.0179847	0.0275912	0.0272572	0.14616	0.0212709	0.0176722	0.0309734	0.0312138	0.946011	3	88081796	144639691	2	4
	KMS-12-BM	Haematopoietic & Lymphoid Tissue	Multiple Myeloma	907281	0.916754	0.93235	0.936465	0.022329	0.020582	0.0249087	0.0299589	0.0269966	0.0262223	0.0233549	0.0471102	0.0282008	0.137691	0.0239336	0.0188807	0.0397431	0.0332314	0.918454	3	84777495	107001891	2	4
	KOPN-8	Haematopoietic & Lymphoid Tissue	B Cell Precursor Leukemia	1330933	0.904152	0.903062	0.926861	0.025877	0.0267592	0.0331848	0.0436029	0.0326325	0.0348842	0.0207569	0.0410663	0.0282098	0.138789	0.0185944	0.0207765	0.0611147	0.0384932	0.950815	3	86356995	127490346	1	2
	KU812	Haematopoietic & Lymphoid Tissue	Haematopoietic Neoplasm	907311	0.861026	0.797677	0.917567	0.033463	0.0319459	0.0454365	0.0528665	0.0281605	0.0454144	0.0188741	0.0337739	0.0330298	0.18857	0.029622	0.01908	0.0353298	0.0369306	0.932363	3	60346	129766587	0	2
	KY821	Haematopoietic & Lymphoid Tissue	Haematopoietic Neoplasm	907300	0.922918	0.896442	0.828747	0.0275581	0.0251307	0.0321434	0.032371	0.0275741	0.0371478	0.0197777	0.0385389	0.0374355	0.17079	0.0245966	0.0190279	0.032537	0.0382064	0.956254	3	46280194	130360904	2	4
	L-1236	Haematopoietic & Lymphoid Tissue	Hodgkin Lymphoma	1330935	0.72739	0.602425	0.581475	0.0607396	0.0271253	0.038464	0.0518615	0.0276271	0.0414302	0.0225491	0.0401359	0.0393027	0.205951	0.0272226	0.0191455	0.0436897	0.0367804	0.948926	3	93530247	97270957	1	2
	L-363	Haematopoietic & Lymphoid Tissue	Lymphoid Neoplasm	924239	0.928949	0.929832	0.941075	NA	0.0222057	0.0279471	0.0286571	0.0265149	0.0332364	0.0195889	0.0383731	0.0289827	0.154484	0.0227974	0.017361	0.0309576	0.0318342	0.923873	3	89357012	94145000	0	3
	L-428	Haematopoietic & Lymphoid Tissue	Lymphoid Neoplasm	907322	0.197693	0.209246	0.101759	0.0302606	0.0256496	0.0336262	0.0339809	0.0306188	0.0520815	0.0213004	0.0374288	0.0336183	0.18127	0.0240189	0.0183946	0.0369617	0.0334383	0.561344	3	88088344	111397289	2	4
	L-540	Haematopoietic & Lymphoid Tissue	Lymphoid Neoplasm	907323	0.903065	0.877577	0.914107	0.0273805	0.0292051	0.0338637	0.0364071	0.0270074	0.0280056	0.0194503	0.0304387	0.0311873	0.142227	0.0269186	0.0206681	0.037314	0.0343551	0.944066	3	86286959	159745863	1	3
	LAMA-84	Haematopoietic & Lymphoid Tissue	Haematopoietic Neoplasm	907783	0.882331	0.862745	0.929835	0.0282966	0.0264437	0.0300364	0.0340664	0.0278077	0.0300989	0.0204238	0.0369324	0.0346623	0.160058	0.0240109	0.0176789	0.0386807	0.035833	0.881782	3	60346	158722357	1	3
	LC4-1	Haematopoietic & Lymphoid Tissue	Haematopoietic Neoplasm	907787	0.895785	0.896479	0.900281	0.0278073	0.0244676	0.0312675	0.0310436	0.0207507	0.0299141	0.0246172	0.0443029	0.0284528	0.152425	0.0264562	0.0229464	0.0567191	0.0342384	0.949588	3	84008317	108861404	1	2
	LOUCY	Haematopoietic & Lymphoid Tissue	Lymphoid Neoplasm	907789	0.890659	0.882347	0.925596	0.0240437	0.0242999	0.0289303	0.0300834	0.0264697	0.0298678	0.0214128	0.0329263	0.0303155	0.154704	0.0247596	0.0190846	0.0409415	0.0373047	0.951209	3	75649235	94250481	2	4
	MC116	Haematopoietic & Lymphoid Tissue	Lymphoid Neoplasm	907799	0.90076	0.869495	0.926037	0.0297092	0.023381	0.0346188	0.0407897	0.027823	0.0361628	0.019769	0.0363141	0.0359989	0.0475306	0.0253743	0.0233328	0.0585855	0.0355879	0.95093	3	68945400	129766327	1	2
	MC-CAR	Haematopoietic & Lymphoid Tissue	Lymphoid Neoplasm	683665	0.930994	0.927738	0.90004	0.0274638	0.0249412	0.0290045	0.0352334	0.0308072	0.0388307	0.0277719	0.0563547	0.0421411	0.186295	0.0325403	0.0255307	0.0437002	0.0426527	0.953771	3	38044951	162506531	1	2
	ME-1	Haematopoietic & Lymphoid Tissue	Acute Myeloid Leukemia	1330942	0.902214	0.887848	0.896065	0.0255875	0.0220107	0.02771	0.0336086	0.027872	0.0317598	0.0207978	0.044036	0.0284284	0.139277	0.022444	0.0172215	0.0252007	0.0315041	0.95639	3	90025022	107794140	1	2
	MEG-01	Haematopoietic & Lymphoid Tissue	Haematopoietic Neoplasm	908126	0.904688	0.906426	0.935345	0.0258582	0.0265893	0.0311435	0.0311408	0.0275514	0.0289131	0.0180967	0.0368363	0.0310751	0.180002	0.0260025	0.0182128	0.0333945	0.0334982	0.931969	3	73117708	162208420	0	2
	MHH-CALL-2	Haematopoietic & Lymphoid Tissue	Lymphoid Neoplasm	908132	0.819867	0.790457	0.891917	0.0324989	0.0215696	0.0339868	0.0361815	0.0241327	0.0306332	0.0177492	0.0353104	0.0378806	0.151945	0.0236535	0.0169566	0.0506632	0.0410026	0.947335	3	60346	162508269	0	2
	MHH-CALL-4	Haematopoietic & Lymphoid Tissue	Lymphoid Neoplasm	908133	0.899644	0.894451	0.928324	0.0431071	0.0295697	0.0329746	0.0389805	0.0350139	0.0376197	0.0338447	0.0535936	0.0475298	0.165696	0.0358137	0.0264841	0.0466922	0.0488415	0.903857	3	89270738	94213540	0	2
	MHH-PREB-1	Haematopoietic & Lymphoid Tissue	Lymphoid Neoplasm	908136	0.920752	0.916531	0.941294	0.0259853	0.0266145	0.0352244	0.0477116	0.0286591	0.0369204	0.0221545	0.0326397	0.0441165	0.17621	0.0244627	0.0195502	0.0411467	0.0320073	0.957128	3	66518826	197896119	1	2
	ML-2	Haematopoietic & Lymphoid Tissue	Haematopoietic Neoplasm	908141	0.896358	0.881425	0.929982	0.0251552	0.0259666	0.028353	0.0311847	0.0313314	0.0423413	0.0223601	0.0485692	0.0331398	0.158807	0.0287121	0.021209	0.0346308	0.0356318	0.95299	3	89378042	129762860	1	2
	MLMA	Haematopoietic & Lymphoid Tissue	Lymphoid Neoplasm	908142	0.901669	0.907576	0.910411	0.0244942	0.0238655	0.0290283	0.0277444	0.03818	0.0303538	0.0257808	0.0479626	0.0316041	0.0978412	0.027341	0.022199	0.0428523	0.0473638	0.942895	3	88988721	94248971	0	3
	MM1S	Haematopoietic & Lymphoid Tissue	Myeloma	1659818	0.924975	0.924642	0.913508	0.0269612	0.0223483	0.028473	0.0314628	0.0337274	0.0352839	0.0251324	0.0508345	0.0424936	0.176369	0.0292199	0.0220906	0.0339958	0.0427832	0.939613	3	80805205	151978186	1	2
	MN-60	Haematopoietic & Lymphoid Tissue	Lymphoid Neoplasm	908143	0.915331	0.901522	0.898768	0.0236724	0.0294018	0.0264148	0.031939	0.0260124	0.0349792	0.0305052	0.0559998	0.0358101	0.0854123	0.0339799	0.0232975	0.0372279	0.0298165	0.938127	3	60346	94623600	1	2
	MOLM-13	Haematopoietic & Lymphoid Tissue	Acute Myeloid Leukemia	1330947	0.909649	0.903192	0.917208	0.0239844	0.024002	0.0263689	0.0336317	0.0268491	0.024926	0.0242839	0.0452931	0.0274113	0.126662	0.0222462	0.0193433	0.0362581	0.0301804	0.947741	3	70228226	139938947	1	2
	MOLT-13	Haematopoietic & Lymphoid Tissue	Lymphoid Neoplasm	908146	0.944674	0.945222	0.953403	0.0236265	0.0229116	0.0265459	0.0287132	0.0253596	0.0302728	0.0189597	0.0442439	0.0345174	0.175435	0.0260877	0.0218747	0.0365864	0.0319598	0.96151	3	23609689	115940747	1	2
	MONO-MAC-6	Haematopoietic & Lymphoid Tissue	Haematopoietic Neoplasm	908148	0.919305	0.914658	0.905257	0.0270881	0.0285491	0.0355188	0.0330099	0.0276236	0.0355988	0.0323921	0.0512483	0.0342078	0.186995	0.0243942	0.0180302	0.0337036	0.0322747	0.406461	3	60346	128901376	1	2
	MO-T	Haematopoietic & Lymphoid Tissue	Lymphoid Neoplasm	908149	0.914717	0.894701	0.932351	0.0257929	0.0247043	0.0292358	0.0317843	0.026725	0.0389851	0.022576	0.0387503	0.0343792	0.154626	0.0253485	0.0210894	0.0361642	0.0346322	0.943213	3	90082897	95094422	0	2
	MV-4-11	Haematopoietic & Lymphoid Tissue	Haematopoietic Neoplasm	908156	0.887262	0.879032	0.908089	0.0275709	0.0273182	0.0331879	0.0301718	0.027266	0.0345574	0.0296596	0.0471555	0.0342283	0.194452	0.0288477	0.0220438	0.0414075	0.0305271	0.954429	3	81188717	116000672	1	2
	NALM-6	Haematopoietic & Lymphoid Tissue	Lymphoid Neoplasm	908158	0.890831	0.868492	0.932932	0.0439622	0.0396424	0.0549305	0.0545896	0.0425895	0.0582212	0.0327052	0.0478741	0.0546809	0.228852	0.0403806	0.0254393	0.0674412	0.0610467	0.951662	3	88377822	107001891	1	2
	NAMALWA	Haematopoietic & Lymphoid Tissue	Burkitt'S Lymphoma	908159	0.925367	0.933368	0.944615	0.029573	0.0287616	0.0342533	0.0352594	0.0355623	0.0655528	0.0296437	0.0454118	0.043113	0.170581	0.0383004	0.024413	0.0428982	0.0521239	0.948569	3	93519479	138065922	1	3
	NCI-H929	Haematopoietic & Lymphoid Tissue	Multiple Myeloma	724825	0.918738	0.917947	0.928104	0.025702	0.0249816	0.0274167	0.03232	0.0284849	0.0334387	0.0272357	0.0468553	0.039719	0.197568	0.0323305	0.0192885	0.0320295	0.0416963	0.49457	3	81252454	111567528	1	2
	NKM-1	Haematopoietic & Lymphoid Tissue	Haematopoietic Neoplasm	908448	0.90221	0.885171	0.924837	0.0292608	0.0287728	0.0363354	0.0401249	0.0253945	0.0361617	0.0270456	0.0360037	0.0437246	0.160571	0.0301423	0.0206414	0.0374627	0.0393611	0.955118	3	59655767	108541761	1	2
	NOMO-1	Haematopoietic & Lymphoid Tissue	Haematopoietic Neoplasm	908451	0.906228	0.878068	0.912283	0.0299484	0.0265138	0.0303402	0.0382254	0.0305646	0.039192	0.0242459	0.0388787	0.0431958	0.147236	0.0238188	0.0202652	0.0339721	0.0293676	0.90915	3	69152593	98971681	1	2
	NU-DUL-1	Haematopoietic & Lymphoid Tissue	B Cell Lymphoma	1330982	0.907116	0.890052	0.909319	0.0262839	0.0245745	0.0305733	0.0339976	0.0326205	0.0334922	0.0248768	0.0490324	0.0353763	0.182101	0.0294122	0.0225632	0.0403701	0.0327101	0.949505	3	84987790	175865725	1	2
	OCI-AML2	Haematopoietic & Lymphoid Tissue	Haematopoietic Neoplasm	910947	0.902533	0.876346	0.886731	0.0315954	0.03928	0.0336252	0.0378982	0.0264212	0.0284286	0.0219657	0.0333171	0.0303294	0.0416028	0.0218246	0.0163759	0.0382188	0.0478954	0.951879	3	62923347	135827852	1	2
	OCI-AML3	Haematopoietic & Lymphoid Tissue	Acute Myeloid Leukemia	1290455	0.857341	0.816984	0.902835	0.0562564	0.0301589	0.0354722	0.0393909	0.0297263	0.0412094	0.0277112	0.0324673	0.0376273	0.162346	0.0268035	0.020866	0.0362436	0.0351799	0.943372	3	81092688	94478324	1	2
	OCI-AML5	Haematopoietic & Lymphoid Tissue	Acute Myeloid Leukemia	1330983	0.899479	0.861764	0.938057	0.0272255	0.0282464	0.0317891	0.0321067	0.0372147	0.0255641	0.0267469	0.0452286	0.0347231	0.170407	0.0311218	0.0250316	0.0438823	0.0331632	0.94346	3	84836382	100796370	1	2
	OCI-LY-19	Haematopoietic & Lymphoid Tissue	B Cell Lymphoma	1330984	0.837578	0.776386	0.943819	0.0257111	0.0161964	0.0384846	0.0316683	0.0193397	0.0305699	0.014337	0.0280694	0.0252721	0.0798395	0.0168122	0.0112527	0.0289492	0.0256163	0.97036	3	7372535	163366652	1	2
	OCI-M1	Haematopoietic & Lymphoid Tissue	Acute Myeloid Leukemia	1330985	0.8966	0.896058	0.936148	0.0419856	0.0226825	0.0335441	0.0365057	0.0352498	0.0314639	0.025699	0.0457116	0.0371992	0.150151	0.03108	0.0207353	0.0358894	0.0426013	0.933009	3	93520017	110087264	1	3
	P12-ICHIKAWA	Haematopoietic & Lymphoid Tissue	Lymphoid Neoplasm	909251	0.879857	0.854499	0.929733	0.0319286	0.0274045	0.035612	0.0450928	0.0261673	0.0433292	0.0213726	0.0413663	0.0441362	0.203788	0.0281662	0.0209236	0.0408391	0.0390871	0.953152	3	79329159	162508269	2	4
	P30-OHK	Haematopoietic & Lymphoid Tissue	Lymphoid Neoplasm	909252	0.88484	0.882723	0.921319	0.0383878	0.0332853	0.0445213	0.0466689	0.0386818	0.0495625	0.0301632	0.0415651	0.0462655	0.0396625	0.0407238	0.0263408	0.0474137	0.0543794	0.954767	3	61512473	94147325	1	2
	P31-FUJ	Haematopoietic & Lymphoid Tissue	Haematopoietic Neoplasm	909253	0.896392	0.853331	0.935812	0.0301725	0.0279006	0.0389553	0.0424611	0.0302546	0.032688	0.024861	0.0428783	0.0463879	0.231238	0.0315615	0.0256067	0.0444853	0.0404523	0.942212	3	50281168	139714121	1	2
	PF-382	Haematopoietic & Lymphoid Tissue	Lymphoid Neoplasm	909260	0.874891	0.855529	0.929454	0.0261516	0.0250416	0.031326	0.0330575	0.0368769	0.0320608	0.026454	0.0444078	0.036359	0.170336	0.0370487	0.0238031	0.0396201	0.0380537	0.94442	3	354495	134947862	2	4
	PL-21	Haematopoietic & Lymphoid Tissue	Acute Myeloid Leukemia	1330991	0.897965	0.898958	0.924264	0.0270576	0.0273908	0.0326507	0.0308002	0.03145	0.0331888	0.0295512	0.0449938	0.0388698	0.153225	0.02974	0.0196688	0.0435843	0.0380115	0.950308	3	89197775	95219791	1	3
	QIMR-WIL	Haematopoietic & Lymphoid Tissue	Haematopoietic Neoplasm	910545	0.91044	0.89137	0.930591	0.0484148	0.0229456	0.0335394	0.0359452	0.0244615	0.0493623	0.0186571	0.0343034	0.03338	0.186989	0.0235148	0.0191087	0.0440421	0.033388	0.949893	3	35190794	124120040	1	2
	RAMOS-2G6-4C10	Haematopoietic & Lymphoid Tissue	Lymphoid Neoplasm	910401	0.878868	0.84588	0.894068	0.11043	0.0703137	0.115594	0.131227	0.0570585	0.0864512	0.0259827	0.041764	0.0695215	0.290146	0.0553141	0.0305887	0.150346	0.0643162	0.93202	3	75669431	101189324	1	2
	RC-K8	Haematopoietic & Lymphoid Tissue	B Cell Lymphoma	1330995	0.546628	0.373962	0.499144	0.0291533	0.0281224	0.0323715	0.0310248	0.0412431	0.0345017	0.029421	0.0475445	0.0442596	0.177972	0.0320149	0.0236597	0.0420142	0.0411861	0.954409	3	60434122	106791470	1	2
	REH	Haematopoietic & Lymphoid Tissue	Lymphoid Neoplasm	909696	0.891353	0.874769	0.927568	0.0290178	0.0450006	0.0320422	0.0402708	0.030436	0.0361726	0.0219924	0.0315711	0.0349096	0.190383	0.0308632	0.0214129	0.0406465	0.0354195	0.950328	3	61436575	112053246	1	2
	RL	Haematopoietic & Lymphoid Tissue	Lymphoid Neoplasm	910861	0.875337	0.878368	0.937984	0.0441646	0.038576	0.0522007	0.0592054	0.0452184	0.0568489	0.0483804	0.0453271	0.0545016	0.196641	0.0410454	0.0339503	0.0527345	0.0916113	0.950024	3	53512550	107646728	1	2
	RPMI-6666	Haematopoietic & Lymphoid Tissue	Lymphoid Neoplasm	909701	0.910241	0.909182	0.90802	0.0304683	0.0286085	0.0350282	0.0335916	0.0340727	0.045644	0.0295217	0.045688	0.0451287	0.204205	0.0334993	0.024101	0.045334	0.0436774	0.937576	3	64476388	148372035	1	2
	RPMI-8402	Haematopoietic & Lymphoid Tissue	Lymphoid Neoplasm	909702	0.915054	0.910602	0.942885	0.0253399	0.0238956	0.0305088	0.0361442	0.0262234	0.0332551	0.0185566	0.0348125	0.0274735	0.167501	0.0214013	0.0186645	0.0488838	0.0306798	0.947873	3	71696501	135294115	2	4
	RPMI-8866	Haematopoietic & Lymphoid Tissue	Haematopoietic Neoplasm	910544	0.903774	0.904252	0.918947	NA	0.0247586	0.0322353	0.035129	0.0322809	0.042463	0.035215	0.0407636	0.0399934	0.16176	0.0251303	0.0215771	0.050846	0.0333997	0.939899	3	75988606	99064220	1	2
	RS4-11	Haematopoietic & Lymphoid Tissue	Haematopoietic Neoplasm	909703	0.889623	0.872484	0.911599	0.0496056	0.0287268	0.0323149	0.0383241	0.0273453	0.0327948	0.0206092	0.0405288	0.0390072	0.168822	0.0267581	0.0204165	0.0408539	0.031072	0.949306	3	81107981	98466607	1	2
	SCC-3	Haematopoietic & Lymphoid Tissue	Lymphoid Neoplasm	910930	0.880805	0.770395	0.918627	0.042709	0.0358586	0.048	0.0487334	0.0332156	0.0603524	0.0286595	0.0464888	0.041445	0.241735	0.0387371	0.0254791	0.0447126	0.0489236	0.621629	3	71635155	197896119	1	2
	SIG-M5	Haematopoietic & Lymphoid Tissue	Haematopoietic Neoplasm	909715	0.907331	0.912424	0.940553	0.0289041	0.0265928	0.0391958	0.0314119	0.0315131	0.0526371	0.0303874	0.0351023	0.0371794	0.173036	0.0344421	0.0241157	0.0411896	0.0409369	0.934558	3	69077197	157141041	2	4
	SKM-1	Haematopoietic & Lymphoid Tissue	Haematopoietic Neoplasm	909722	0.892944	0.860156	0.931558	0.0330611	0.0280554	0.0386839	0.0414138	0.0312823	0.0355298	0.0221365	0.0302111	0.0422644	0.191744	0.0244969	0.0187876	0.0370976	0.0360026	0.954548	3	67297481	107714075	2	5
	SK-MM-2	Haematopoietic & Lymphoid Tissue	Lymphoid Neoplasm	753612	0.930776	0.909332	0.899418	0.0247264	0.0240409	0.0271029	0.0345251	0.0286724	0.0328645	0.0211818	0.0331049	0.0414997	0.174317	0.0236372	0.0174517	0.028204	0.0304725	0.916912	3	4345766	152019943	1	2
	SR	Haematopoietic & Lymphoid Tissue	Lymphoid Neoplasm	905965	0.912984	0.888576	0.894376	0.0628676	0.0308615	0.0386828	0.0540079	0.0293305	0.04012	0.0230112	0.0371032	0.0360506	0.18788	0.0277888	0.0209474	0.0485011	0.0361663	0.946363	3	81530138	107732977	1	2
	SU-DHL-1	Haematopoietic & Lymphoid Tissue	Lymphoid Neoplasm	909742	0.897744	0.88533	0.918623	0.0298102	0.0320484	0.0336805	0.0354695	0.0311409	0.0548885	0.0286175	0.0410141	0.0552512	0.174653	0.0422177	0.0244481	0.0439151	0.0474219	0.938329	3	56570907	197896119	2	4
	SU-DHL-10	Haematopoietic & Lymphoid Tissue	B Cell Lymphoma	1331033	0.896032	0.900802	0.93991	0.0250377	0.0214013	0.0306316	0.0297266	0.0357809	0.0307102	0.0229805	0.0415614	0.0349893	0.11427	0.0311241	0.0208861	0.0336485	0.0392497	0.931478	3	81158222	129766587	1	2
	SU-DHL-4	Haematopoietic & Lymphoid Tissue	B Cell Lymphoma	1331035	0.810304	0.793726	0.914108	0.0390003	0.0322365	0.0492636	0.0542652	0.0416753	0.0388993	0.0277471	0.0481261	0.0432785	0.195034	0.0346611	0.0274463	0.0570652	0.0523283	0.94407	3	86055572	116925002	0	1
	SU-DHL-5	Haematopoietic & Lymphoid Tissue	B Cell Lymphoma	1331036	0.913725	0.916979	0.936861	0.0275638	0.0285692	0.0324795	0.0321076	0.0353197	0.0376916	0.0318383	0.0437455	0.0416005	0.175591	0.0318835	0.027991	0.0521961	0.0467867	0.943944	3	87540489	116236364	2	4
	SU-DHL-6	Haematopoietic & Lymphoid Tissue	B Cell Lymphoma	1331037	0.932128	0.935957	0.934745	0.0283714	0.029937	0.0351267	0.0362439	0.0382688	0.0496292	0.0272143	0.0434162	0.0438019	0.0394133	0.0355211	0.0230847	0.0491806	0.0476484	0.954878	3	60589455	115643277	1	2
	SU-DHL-8	Haematopoietic & Lymphoid Tissue	B Cell Lymphoma	1331038	0.886764	0.813937	0.918409	0.0560009	0.0288747	0.0381124	0.0542312	0.0321155	0.0345778	0.0245355	0.03398	0.0360787	0.198597	0.0244693	0.0262948	0.0806878	0.0364995	0.947045	3	87404256	129918811	1	2
	SUP-B15	Haematopoietic & Lymphoid Tissue	Acute Lymphoblastic Leukemia	1247871	0.888379	0.869585	0.921486	0.0302495	0.0295742	0.0301112	0.036347	0.0372992	0.0350106	0.023052	0.0367146	0.0415613	0.102261	0.0279485	0.0200365	0.0509865	0.0356785	0.953505	3	89096645	99034331	1	2
	SUP-B8	Haematopoietic & Lymphoid Tissue	Lymphoid Neoplasm	910209	0.885761	0.868918	0.918533	0.0303817	0.026038	0.0388146	0.040307	0.0276915	0.0379184	0.0295801	0.0384469	0.0417141	0.203883	0.0287558	0.0190722	0.0517813	0.0339133	0.934958	3	82023469	98937785	1	2
	SUP-HD1	Haematopoietic & Lymphoid Tissue	Hodgkin Lymphoma	1331039	0.24934	0.122493	0.0695318	0.0238485	0.02477	0.0299369	0.0302332	0.0297199	0.0349295	0.0248908	0.0438016	0.0345577	0.142631	0.0332784	0.0221889	0.0382706	0.0377816	0.372087	3	80545136	102638766	1	2
	SUP-M2	Haematopoietic & Lymphoid Tissue	Anaplastic Large Cell Lymphoma	1331040	0.90685	0.903974	0.923251	0.0645344	0.0302998	0.0509421	0.0434807	0.0457603	0.0577177	0.0296563	0.0560841	0.044619	0.200471	0.0400423	0.0258298	0.0501342	0.0532554	0.942507	3	60824272	162513150	1	2
	SUP-T1	Haematopoietic & Lymphoid Tissue	Lymphoid Neoplasm	909743	0.873901	0.808546	0.9262	0.0367954	0.0335847	0.0407495	0.0503605	0.0345356	0.0456536	0.0240624	0.0418991	0.0411926	0.203661	0.0340992	0.0212079	0.0529036	0.0435108	0.943229	3	53481714	197896119	1	2
	THP-1	Haematopoietic & Lymphoid Tissue	Haematopoietic Neoplasm	909771	0.902659	0.893019	0.918305	0.0243144	0.0234028	0.0297207	0.0341173	0.023058	0.0314472	0.0268893	0.0456128	0.0370714	0.154734	0.0245805	0.0413222	0.0346302	0.0307801	0.955792	3	51837850	131505479	1	2
	TUR	Haematopoietic & Lymphoid Tissue	Lymphoid Neoplasm	909773	0.904259	0.876851	0.94705	0.0785455	0.0229216	0.0366257	0.0341844	0.0309388	0.0303685	0.023635	0.0359387	0.0331979	0.180733	0.0270855	0.0235925	0.038678	0.039604	0.950825	3	60479380	120731257	1	3
	U-266	Haematopoietic & Lymphoid Tissue	Lymphoid Neoplasm	753615	0.888948	0.886019	0.893738	0.0291337	0.0265324	0.0330889	0.0408766	0.030013	0.0310465	0.0202515	0.0352974	0.0355077	0.21443	0.0243106	0.0166206	0.0326527	0.0342373	0.933931	3	61017422	149456739	1	2
	U-698-M	Haematopoietic & Lymphoid Tissue	Lymphoid Neoplasm	909777	0.892772	0.876246	0.91639	0.0264874	0.0230289	0.0317844	0.0347282	0.0318468	0.0359655	0.0228605	0.0404877	0.0317304	0.143783	0.023377	0.0172037	0.0566489	0.0346695	0.953212	3	93543006	95033989	1	3
	VAL	Haematopoietic & Lymphoid Tissue	B Cell Lymphoma	1331048	0.910677	0.889138	0.937883	0.025991	0.0275482	0.0260057	0.0359408	0.0374598	0.0339857	0.0277494	0.0440154	0.0393711	0.159931	0.0364377	0.0225391	0.0621074	0.0395606	0.948852	3	69045948	117436989	1	2
	WSU-DLCL2	Haematopoietic & Lymphoid Tissue	B Cell Lymphoma	1331050	0.793906	0.753826	0.948215	0.0291803	0.0222182	0.0327256	0.0359378	0.0263866	0.0306747	0.0152891	0.0208492	0.0449104	0.0857072	0.0198228	0.0123335	0.0282791	0.0309282	0.957323	3	60346	101558728	1	2
	WSU-NHL	Haematopoietic & Lymphoid Tissue	Lymphoid Neoplasm	909785	0.888512	0.841043	0.868587	0.0566755	0.0298791	0.0392741	0.0460658	0.0309222	0.0345908	0.0274585	0.0350185	0.0423627	0.0408969	0.0317429	0.0281713	0.040162	0.0372641	0.63333	3	81195869	95059123	1	2
	YT	Haematopoietic & Lymphoid Tissue	Lymphoid Neoplasm	946358	0.899504	0.896554	0.94924	0.0266409	0.0253717	0.0302554	0.036823	0.0255346	0.0248361	0.0211994	0.0488451	0.0318059	0.125117	0.0250539	0.0170943	0.0411596	0.0320426	0.949926	3	93600289	100094208	2	4
	BICR31	Head & Neck	Tongue Squamous Carcinoma	1290725	0.920457	0.89681	0.906811	0.0252024	0.0241609	0.0276938	0.0289262	0.034433	0.0340092	0.0248273	0.0504531	0.0331595	0.0860833	0.0299593	0.0238394	0.0469173	0.0433773	0.350252	3	93543203	95456107	2	3
	PCI-38	Head & Neck	Head & Neck	1240205	0.857561	0.850658	0.943174	0.033195	0.0294639	0.0396588	0.0391385	0.0361483	0.0362358	0.0250647	0.0434173	0.0353681	0.110523	0.0294393	0.0202366	0.0455822	0.0381628	0.940071	3	93540793	96772491	2	4
	DIFI	Intestine	Na	1789883	0.924952	0.929673	0.924799	0.0236425	0.024765	0.0318762	0.0274621	0.0416032	0.0336372	0.0287426	0.0543714	0.0439523	0.153371	0.0337639	0.0243776	0.0402409	0.0457581	0.891783	3	85819036	116128457	2	4
	769-P	Kidney	Carcinoma	910922	0.918431	0.911206	0.949177	0.0242808	0.0263857	0.0259199	0.0286524	0.0305134	0.028448	0.0200076	0.0295003	0.02981	0.0296644	0.0244082	0.0174712	0.0355933	0.0355413	0.956055	3	75669431	129762860	1	2
	786-0	Kidney	Clear Cell Renal Cell Carcinoma	905947	0.88288	0.87799	0.929937	0.0285777	0.0258475	0.034598	0.0310138	0.0333135	0.0326075	0.022962	0.0546829	0.0371925	0.0489373	0.0318051	0.020968	0.0426317	0.0434799	0.810896	3	74591012	129766327	0	4
	A704	Kidney	Carcinoma	910920	0.902689	0.911176	0.929986	0.0258608	0.0245165	0.0298838	0.0366923	0.0256522	0.0285443	0.0217816	0.0423246	0.0312047	0.0341435	0.0227408	0.0237101	0.0376267	0.0327164	0.94468	3	87485329	162512740	1	2
	BB65-RCC	Kidney	Carcinoma	753533	0.867743	0.836403	0.922431	0.036714	0.0372723	0.0508429	0.0477987	0.0431437	0.0502774	0.0324043	0.0475031	0.0536198	0.0627057	0.0425189	0.0260792	0.0530008	0.055815	0.936722	3	61371672	98937785	0	1
	BFTC-909	Kidney	Carcinoma	910698	0.905136	0.885039	0.934457	0.0291472	0.0275209	0.0358301	0.0390944	0.0330879	0.0324959	0.0219169	0.0387313	0.0328818	0.0337574	0.0266625	0.0213499	0.03658	0.0326516	0.935148	3	90025022	98889760	1	3
	CAKI-1	Kidney	Carcinoma	905963	0.861287	0.84398	0.932269	0.0364452	0.048391	0.0391688	0.0400224	0.0458505	0.044273	0.032418	0.0521974	0.0484143	0.061611	0.0399099	0.0275274	0.0476738	0.0580417	0.949835	3	74296476	98661270	1	3
	CAL-54	Kidney	Carcinoma	910952	0.926914	0.929237	0.94675	0.0240395	0.0249545	0.0291093	0.0361874	0.0286309	0.0318721	0.0219284	0.0435336	0.0395616	0.100453	0.0265811	0.0196818	0.035743	0.0311212	0.750187	3	77517697	117344000	1	3
	G-401	Kidney	Rhabdoid Tumour	907299	0.894311	0.867313	0.926016	0.0249138	0.0230858	0.0300872	0.0317389	0.0298045	0.0345877	0.0164669	0.037053	0.0303953	0.128756	0.0207256	0.0216548	0.0423024	0.0380119	0.914099	3	68748759	94153143	1	2
	HA7-RCC	Kidney	Carcinoma	753558	0.840834	0.802202	0.931169	0.0712928	0.0316937	0.0494717	0.0554432	0.0312649	0.0346002	0.0195122	0.0368367	0.0351141	0.0408365	0.0309557	0.0173652	0.0493525	0.0387763	0.929983	3	80903599	112015292	2	4
	KMRC-1	Kidney	Carcinoma	1298168	0.858388	0.822958	0.901144	0.0375498	0.0299195	0.0451528	0.047241	0.0367316	0.0398488	0.0233617	0.0461891	0.0381712	0.0456922	0.0317961	0.0193321	0.050106	0.0398192	0.94148	3	60370637	136639950	0	2
	KMRC-20	Kidney	Na	1298169	0.938446	0.920723	0.925448	0.0229042	0.0223316	0.0286414	0.0283695	0.0330916	0.0261663	0.0217408	0.0381747	0.0412053	0.0571723	0.0243514	0.0249325	0.0382752	0.0342642	0.892718	3	88717182	94259254	0	4
	LB1047-RCC	Kidney	Carcinoma	753577	0.897596	0.881776	0.916544	0.0290215	0.0266614	0.0324086	0.037682	0.030766	0.0311195	0.0208448	0.0361616	0.0366286	0.107294	0.0261996	0.0184832	0.039928	0.0321327	0.934561	3	84702162	129766327	0	2
	LB2241-RCC	Kidney	Carcinoma	753578	0.912436	0.895392	0.930961	0.0240751	0.0253922	0.0309073	0.0332464	0.0331177	0.0344704	0.0209302	0.0388584	0.0319254	0.0347597	0.023706	0.0195497	0.0362061	0.0316308	0.948581	3	86955074	116123825	1	3
	LB996-RCC	Kidney	Carcinoma	753585	0.868406	0.804266	0.934113	0.0410207	0.035268	0.0440771	0.0575688	0.0410297	0.0406348	0.0227738	0.0510568	0.0463955	0.0360404	0.0374012	0.0199328	0.0483336	0.0443789	0.947399	3	60784224	100326306	0	1
	NB(TU)1-10	Kidney	Adrenal Gland Neuroblastoma	1240181	0.883747	0.879427	0.939087	0.0263336	0.0259507	0.032067	0.0333525	0.032428	0.0332937	0.0237225	0.0518685	0.036376	0.116279	0.0296643	0.0180599	0.0387911	0.0419814	0.937897	3	93548479	132435823	2	3
	OS-RC-2	Kidney	Carcinoma	909250	0.916454	0.885791	0.919729	0.0324685	0.0269984	0.042893	0.0408609	0.0302648	0.0376382	0.0215372	0.0291726	0.0348449	0.0762788	0.0291189	0.020944	0.0410272	0.0367358	0.939951	3	60346	122167680	0	2
	RCC10RGB	Kidney	Carcinoma	909974	0.902048	0.907322	0.930694	0.0284138	0.0282816	0.0295465	0.0328963	0.0235961	0.0360399	0.018752	0.0331472	0.0358019	0.035145	0.0251681	0.0156877	0.0412141	0.0366159	0.947073	3	93605126	162513093	1	2
	RCC-AB	Kidney	Carcinoma	1524418	0.859817	0.79818	0.92911	0.0327551	0.0303665	0.0419332	0.040932	0.0421685	0.036391	0.0340834	0.0495998	0.043953	0.051104	0.0445396	0.0271256	0.0517376	0.0444187	0.937496	3	2552565	103558114	0	1
	RCC-ER	Kidney	Carcinoma	1524417	0.90667	0.892866	0.935794	0.0238017	0.0238393	0.0259007	0.0292305	0.0331063	0.0267097	0.0255703	0.0464144	0.0333216	0.0589967	0.0294164	0.0181243	0.0352204	0.0420518	0.953777	3	93543006	117234839	1	2
	RCC-FG2	Kidney	Carcinoma	1524414	0.924789	0.93427	0.940839	0.020233	0.0241521	0.0273407	0.0271754	0.0292407	0.0305987	0.0280044	0.0430569	0.0392034	0.06852	0.0289045	0.0214356	0.0405067	0.0396595	0.946332	3	90418660	129766587	0	2
	RCC-JW	Kidney	Carcinoma	1524416	0.908683	0.903575	0.950337	0.0246919	0.0253898	0.026316	0.0277941	0.0353902	0.0276883	0.0267536	0.044518	0.0376573	0.114866	0.0280655	0.024412	0.0508007	0.0411532	0.95357	3	76390130	123433733	0	4
	RCC-MF	Kidney	Carcinoma	1524419	0.872215	0.810161	0.922008	0.0394866	0.0326848	0.0497634	0.0487229	0.0415773	0.0406793	0.0289637	0.0526842	0.0486219	0.0616062	0.042066	0.0224277	0.0552922	0.0355953	0.939386	3	6655079	98937785	0	1
	RXF393	Kidney	Carcinoma	905978	0.791019	0.761105	0.917699	0.0506649	0.0399918	0.0620645	0.0562839	0.0507576	0.045663	0.0289312	0.0596292	0.0605459	0.050026	0.0611047	0.021258	0.0681398	0.0565225	0.937558	3	68091879	96830145	0	2
	SK-NEP-1	Kidney	Wilms Tumour	909730	0.865799	0.832338	0.911216	0.0564191	0.0289358	0.0347615	0.0419424	0.0324666	0.0401075	0.0196752	0.0423858	0.0327548	0.162856	0.0319468	0.0178378	0.0385337	0.0332691	0.915416	3	81195869	95094716	1	2
	SN12C	Kidney	Carcinoma	905979	0.859627	0.853388	0.91567	0.0729265	0.0277305	0.0398986	0.0390996	0.037081	0.0343111	0.0272831	0.0481868	0.0401595	0.137089	0.0334885	0.0252168	0.0435705	0.0441737	0.93853	3	65529923	121256331	1	3
	TK10	Kidney	Carcinoma	905980	0.894135	0.861523	0.926755	0.0277473	0.0242626	0.0335888	0.0374412	0.0291134	0.0352575	0.0165237	0.0379282	0.0346692	0.121459	0.0263194	0.0178486	0.0383208	0.036448	0.950319	3	60346	98937785	1	2
	U031	Kidney	Carcinoma	905981	0.927632	0.929442	0.941008	0.0240246	0.0237438	0.0248863	0.0249035	0.0293038	0.0277084	0.0245929	0.052782	0.0363591	0.0779202	0.0309902	0.0242287	0.031076	0.0439904	0.933567	3	6692854	129766327	1	3
	VMRC-RCZ	Kidney	Carcinoma	909781	0.90311	0.859248	0.937468	0.0489295	0.0304734	0.0352894	0.0384088	0.042282	0.0499705	0.0273589	0.0445342	0.042269	0.0583226	0.0337758	0.0228556	0.0436224	0.0475713	0.94686	3	93543006	162508269	1	2
	C2BBE1	Large Intestine	Carcinoma	910700	0.81963	0.819901	0.924815	0.0456291	0.0349232	0.0523857	0.0522651	0.0286346	0.0390238	0.0229333	0.0365551	0.0343388	0.149295	0.0279854	0.015707	0.0483891	0.0358321	0.519362	3	73703393	122560548	1	3
	CAR-1	Large Intestine	Carcinoma	924108	0.890812	0.876794	0.923556	0.0333641	0.0278195	0.0424707	0.0408446	0.0490984	0.0561385	0.0301133	0.0436037	0.0419407	0.0611275	0.037916	0.0240338	0.0509839	0.0457265	0.140719	3	60346	117410498	0	2
	CL-11	Large Intestine	Colon Carcinoma	1290769	0.926671	0.927269	0.925005	0.023547	0.0223994	0.0275934	0.0306631	0.0319149	0.0247346	0.0200601	0.0419768	0.0309739	0.10997	0.0226783	0.0161755	0.035912	0.0315219	0.760554	3	81158222	95347118	1	2
	COLO-320-HSR	Large Intestine	Carcinoma	910569	0.920619	0.886246	0.911064	0.0295131	0.02481	0.0334295	0.0345752	0.0334224	0.0354768	0.0242191	0.0327359	0.0317627	0.158063	0.0291195	0.0215914	0.0378899	0.0329157	0.938991	3	81428061	102844298	1	2
	COLO-741	Large Intestine	Carcinoma	906815	0.916044	0.918364	0.947046	0.0224456	0.026135	0.025963	0.0258279	0.0350776	0.0256833	0.028472	0.0446416	0.038571	0.10988	0.031688	0.0205805	0.0348618	0.0375973	0.902151	3	89660315	95094422	0	7
	CW-2	Large Intestine	Carcinoma	910554	0.91823	0.901322	0.885377	0.0251284	0.0277523	0.025395	0.0397266	0.0283186	0.0284457	0.0184386	0.0269658	0.0266795	0.140295	0.0222877	0.0163856	0.0310573	0.0310114	0.391216	3	61942066	162513093	1	2
	GP5D	Large Intestine	Carcinoma	907291	0.925465	0.909194	0.918548	0.0284334	0.0307365	0.0281839	0.0352996	0.0232753	0.0325508	0.0202923	0.0329045	0.034017	0.0441754	0.0268792	0.0176945	0.0391057	0.0312977	0.157516	3	42186573	100834291	1	2
	HCC2998	Large Intestine	Carcinoma	905971	0.87094	0.874521	0.912904	0.0350063	0.0282392	0.0432931	0.0444411	0.0322738	0.0351472	0.0210117	0.0456622	0.0375762	0.0676831	0.0330112	0.0214524	0.0446264	0.0496104	0.620415	3	62939437	94020375	1	2
	HT55	Large Intestine	Carcinoma	907287	0.91145	0.897178	0.927737	0.0282206	0.0287391	0.0312501	0.0396388	0.0332717	0.0330309	0.0199982	0.0324173	0.0339258	0.0960934	0.0215144	0.0184834	0.0348786	0.0342518	0.572621	3	60346	159394563	2	4
	LS-123	Large Intestine	Carcinoma	907792	0.905322	0.89193	0.929209	0.0270154	0.0251926	0.0301568	0.0339994	0.0271139	0.0342022	0.0223631	0.0430134	0.0300359	0.177028	0.0253829	0.0196372	0.0377427	0.0293031	0.221806	3	89027756	95062533	0	3
	LS-513	Large Intestine	Carcinoma	907795	0.884863	0.831789	0.910343	0.0310165	0.0266994	0.0325986	0.043609	0.0341952	0.0396986	0.0202542	0.0358728	0.0348957	0.179101	0.0259659	0.0199832	0.0369455	0.0413063	0.38171	3	61207077	106869843	1	2
	NCI-H508	Large Intestine	Carcinoma	908442	0.926051	0.912553	0.933175	0.0708909	0.0232358	0.0254231	0.0283737	0.0323107	0.0244397	0.0261617	0.0491653	0.0342655	0.0812096	0.0283867	0.0251688	0.0323964	0.0333764	0.213194	3	90485963	96048658	2	7
	NCI-H630	Large Intestine	Carcinoma	908482	0.896074	0.863754	0.874576	0.058476	0.027526	0.0360316	0.0460729	0.0288478	0.0307422	0.0190477	0.0319049	0.0371596	0.198892	0.0251086	0.0167683	0.0347223	0.0357794	0.267087	3	61181286	94199621	1	2
	NCI-H716	Large Intestine	Carcinoma	908458	0.894851	0.880837	0.886059	0.0370405	0.0338103	0.0443298	0.0463047	0.0319902	0.0409931	0.0255763	0.033584	0.0388536	0.141551	0.0336753	0.0205476	0.0467206	0.037034	0.943554	3	84572545	150352768	1	2
	NCI-H747	Large Intestine	Carcinoma	908457	0.947605	0.937009	0.884625	0.0213506	0.0216152	0.0236066	0.030322	0.0270845	0.0268176	0.0184609	0.0411198	0.026067	0.0858986	0.0200053	0.0185463	0.0405032	0.089519	0.515444	3	93527460	98937785	2	4
	RCM-1	Large Intestine	Carcinoma	909263	0.920151	0.920151	0.931448	0.0212653	0.0213229	0.0275225	0.028359	0.027499	0.0444154	0.0186549	0.0353325	0.0274933	0.0906911	0.0205573	0.0187749	0.0316144	0.0290397	0.195756	3	93634352	103076819	0	4
	SNU-1040	Large Intestine	Carcinoma	1659823	0.861665	0.815444	0.908024	0.0343263	0.0257819	0.0402082	0.0360574	0.0354872	0.0311284	0.0277422	0.044817	0.0370194	0.0712024	0.0262097	0.0228696	0.0379888	0.0407726	0.246059	3	60349462	145758862	2	4
	SNU-175	Large Intestine	Carcinoma	1659928	0.881433	0.846279	0.891658	0.0336175	0.0281721	0.0388525	0.0330074	0.0357241	0.0387268	0.0263409	0.0409575	0.0431788	0.164734	0.0333888	0.0227703	0.0396065	0.0358762	0.0527669	3	52870132	138400332	1	2
	SNU-283	Large Intestine	Carcinoma	1659929	0.878314	0.88349	0.93357	0.0302854	0.0271727	0.0342041	0.0351972	0.0346321	0.0399346	0.0287042	0.0416061	0.0346534	0.153296	0.0319981	0.0217645	0.037117	0.0409345	0.222927	3	60346	134364889	2	4
	SNU-407	Large Intestine	Carcinoma	1660034	0.917251	0.92187	0.939078	0.0249758	0.0276664	0.0316279	0.0333597	0.0419391	0.0383033	0.0291536	0.0562924	0.0466661	0.16682	0.0343413	0.0247165	0.0407002	0.0443451	0.120434	3	61287140	141646962	1	2
	SNU-61	Large Intestine	Carcinoma	1660035	0.893145	0.899021	0.916705	0.0254417	0.0223662	0.0264182	0.028028	0.0319356	0.0353237	0.0386757	0.0477147	0.0341733	0.0919465	0.0292475	0.0198968	0.039718	0.0403564	0.141873	3	90485637	98862644	2	4
	SNU-81	Large Intestine	Carcinoma	1660036	0.911476	0.906962	0.937756	0.0294429	0.029157	0.0352684	0.034281	0.0434149	0.036405	0.0279374	0.0450704	0.0462027	0.0755632	0.0353664	0.02314	0.0427147	0.0523025	0.0954362	3	41374573	94147325	1	2
	SNU-C1	Large Intestine	Carcinoma	910905	0.926403	0.911113	0.851146	0.0242967	0.0269896	0.0292093	0.035434	0.0259463	0.0363416	0.0283971	0.0355399	0.0310302	0.0399298	0.0244521	0.0192606	0.0332229	0.0310307	0.0650165	3	84702162	113151702	0	4
	SNU-C2B	Large Intestine	Carcinoma	909740	0.901204	0.800759	0.873893	0.0271329	0.0251438	0.0303934	0.0350854	0.0286247	0.0330334	0.0186817	0.0349662	0.0329026	0.103679	0.0237166	0.0180897	0.040554	0.0312574	0.0493298	3	60477431	107720888	1	2
	SNU-C5	Large Intestine	Adenocarcinoma	1674021	0.875548	0.878709	0.929667	0.0316965	0.0271606	0.0347549	0.034433	0.0386301	0.0355888	0.0252826	0.0475554	0.0507651	0.166386	0.0297982	0.0266832	0.0480337	0.0420203	0.107604	3	61500275	131842788	1	2
	SW1116	Large Intestine	Carcinoma	909746	0.909942	0.901933	0.910241	0.0281061	0.0266387	0.0312098	0.0339396	0.0270612	0.028787	0.0192378	0.0298834	0.0295041	0.14684	0.0230416	0.0166333	0.0360829	0.0332248	0.418264	3	93597667	98937785	0	3
	SW1463	Large Intestine	Carcinoma	909748	0.942703	0.935729	0.934196	0.0414614	0.0246413	0.0307928	0.0296708	0.0318082	0.0272029	0.0227857	0.0375426	0.0350716	0.206261	0.0207714	0.0218401	0.037859	0.0318149	0.640029	3	73980833	162513093	2	4
	SW948	Large Intestine	Carcinoma	909757	0.876582	0.86628	0.887289	0.0250617	0.0283414	0.0291326	0.0353039	0.0334573	0.0391707	0.0208762	0.0337927	0.0425501	0.191744	0.0269272	0.0192219	0.0459218	0.0356851	0.47794	3	60874149	98937785	0	3
	T84	Large Intestine	Carcinoma	909761	0.904529	0.907446	0.910337	0.0685635	0.0253008	0.0308617	0.0333997	0.036059	0.0365133	0.0260828	0.0472925	0.0398409	0.160855	0.0361686	0.022931	0.0405166	0.0395394	0.113978	3	60593142	162108640	1	3
	C3A	Liver	Carcinoma	910850	0.8939	0.874978	0.940806	0.0369072	0.0319159	0.0362263	0.0414157	0.0325133	0.0385334	0.0247447	0.0388308	0.0380277	0.0314323	0.0340968	0.0191323	0.0426035	0.0403205	0.94992	3	20754875	115789995	1	2
	HEP3B2-1-7	Liver	Hepatocellular Carcinoma	1240147	0.905358	0.904318	0.936501	0.0259281	0.0284503	0.0328724	0.0309306	0.0459451	0.0337392	0.028485	0.0524615	0.0362874	0.0624215	0.0288191	0.0215095	0.0365368	0.0432555	0.932688	3	93520017	96020322	2	4
	HLE	Liver	Carcinoma	907057	0.909891	0.887431	0.924474	0.0289291	0.0316611	0.0363999	0.0388708	0.0375723	0.0338806	0.0248378	0.037282	0.0407781	0.147182	0.0338597	0.021699	0.0439913	0.038681	0.930906	3	93519479	97559342	1	2
	HUH-1	Liver	Hepatoma	1298146	0.93556	0.918728	0.892597	0.021511	0.0204466	0.0288288	0.0302087	0.0485456	0.0301469	0.0187466	0.0339838	0.0285005	0.0522219	0.0203132	0.0189796	0.0258955	0.0213305	0.0438888	3	86286959	111140050	1	3
	HUH-7	Liver	Carcinoma	907071	0.925646	0.921489	0.931367	0.0238393	0.02688	0.0269869	0.0289243	0.0356647	0.0298299	0.0241287	0.0491359	0.0334685	0.145654	0.0296052	0.0186167	0.0307097	0.035831	0.870594	3	85760032	126975641	1	3
	JHH-1	Liver	Hepatocellular Carcinoma	1298151	0.890773	0.87272	0.926008	0.0370633	0.0315424	0.0390843	0.053326	0.037156	0.0370255	0.0273178	0.0393609	0.0449712	0.0306871	0.0319969	0.0229388	0.0437493	0.0412893	0.767595	3	65224564	107153088	1	3
	JHH-6	Liver	Undifferentiated Hepatocellular Carcinoma	1240159	0.874595	0.808841	0.908049	0.0419478	0.0337292	0.0455452	0.0557855	0.0367108	0.0382339	0.0244794	0.0361931	0.0419193	0.0417516	0.033213	0.0216142	0.0417233	0.0478173	0.940079	3	90485963	148962993	0	2
	JHH-7	Liver	Hepatocellular Carcinoma	1240160	0.887801	0.86376	0.941002	0.0330864	0.0324942	0.0416607	0.0526762	0.0348226	0.0402827	0.0232035	0.0373169	0.0425471	0.118905	0.0305958	0.0202372	0.0461838	0.0406857	0.352884	3	93523358	98877662	1	3
	SK-HEP-1	Liver	Carcinoma	909719	0.871808	0.876357	0.930157	0.0336751	0.0336988	0.0405175	0.039799	0.0312299	0.0352416	0.0270623	0.0366459	0.0333048	0.106686	0.0297723	0.0243184	0.0483374	0.0384015	0.215563	3	81199706	144951141	1	3
	SNU-449	Liver	Carcinoma	909738	0.906419	0.910919	0.933535	0.0290278	0.0298613	0.0340721	0.0388642	0.0376616	0.0373656	0.0303962	0.0471687	0.0477468	0.160869	0.0364952	0.0229729	0.0406068	0.0466191	0.601246	3	81980557	107295008	1	2
	SNU-475	Liver	Carcinoma	909739	0.855601	0.83502	0.926307	0.0359849	0.0338774	0.0426653	0.0413371	0.0396582	0.0476	0.0257274	0.0464122	0.0516634	0.0440705	0.0397683	0.0235511	0.0494304	0.0489977	0.595741	3	13051493	106511772	0	2
	JHH-2	Liver	Carcinoma	1240157	0.84671	0.769703	0.954594	NA	NA	0.364664	0.199916	0.109437	0.114127	0.0271007	0.0413717	0.106701	0.0734242	0.144191	0.0255885	0.136564	0.0959025	0.829978
	JHH-4	Liver	Carcinoma	1240158	0.788767	0.783341	0.941098	NA	NA	0.0592399	0.0524709	0.040972	0.0424191	0.0230285	0.0440791	0.0457818	0.0381353	0.0397308	0.0208579	0.0500768	0.0444204	0.929297
	SNU-182	Liver	Carcinoma	1240216	0.918233	0.868016	0.941435	NA	NA	0.030343	0.0312593	0.0418728	0.0298634	0.0259128	0.0480028	0.0386586	0.178816	0.0316384	0.0238449	0.0479715	0.0431851	0.933664
	SNU-449	Liver	Carcinoma	909738	0.916432	0.901784	0.929646	NA	NA	0.0330487	0.0310867	0.0305526	0.0281334	0.0231203	0.0531368	0.0341834	0.136981	0.0320883	0.0247183	0.0354923	0.0402017	0.682931
	SNU-387	Liver	Carcinoma	909736	0.919	0.919	0.942	NA	NA	0.025	0.029	0.028	0.024	0.024	0.033	0.028	0.051	0.022	0.017	0.031	0.034	0.231
	SNU-423	Liver	Carcinoma	909737	0.913	0.897	0.919	NA	NA	0.032	0.034	0.034	0.028	0.024	0.037	0.03	0.034	0.025	0.016	0.04	0.041	0.703
	SNU-398	Liver	Carcinoma	1240217	0.899	0.893	0.934	NA	NA	0.029	0.036	0.023	0.028	0.024	0.033	0.033	0.122	0.022	0.021	0.032	0.032	0.95
	A427	Lung	Carcinoma	910851	0.965803	0.95489	0.939591	0.0154645	0.0226795	0.0173135	0.0183268	0.0414505	0.0249055	0.0301294	0.0441358	0.0303003	0.10967	0.0242235	0.023402	0.0431068	0.0294643	0.882376	3	88714349	116450099	2	5
	ABC-1	Lung	Carcinoma	906791	0.861018	0.84987	0.92978	0.0341008	0.032407	0.0370035	0.0351051	0.0403934	0.0498757	0.0306012	0.0438877	0.0441672	0.142419	0.0319491	0.0271657	0.0454692	0.0470531	0.864965	3	93626193	94534206	0	3
	BEN	Lung	Carcinoma	753534	0.87335	0.825784	0.933009	0.0397984	0.0278513	0.0406976	0.0426053	0.0370137	0.0339309	0.0267655	0.0396972	0.0384863	0.165228	0.0334496	0.0220053	0.0314811	0.0391931	0.412392	3	90502863	100170825	1	3
	CAL-12T	Lung	Non Small Cell Carcinoma	753540	0.920299	0.919079	0.93296	0.0217959	0.019592	0.0238466	0.0273624	0.0192642	0.0272176	0.0223818	0.033	0.0252732	0.12638	0.020085	0.0187498	0.0300309	0.0300944	0.903537	3	93519479	123157477	1	3
	CALU-6	Lung	Carcinoma	724859	0.9123	0.869695	0.936029	0.035806	0.0276957	0.0327138	0.0338901	0.0283976	0.0313048	0.023367	0.0416553	0.0331128	0.114391	0.0290202	0.0223855	0.0422037	0.0424574	0.354199	3	60346	97805354	1	3
	CHAGO-K-1	Lung	Carcinoma	687596	0.91552	0.914401	0.92411	0.0211852	0.0218081	0.0232145	0.0312102	0.0202094	0.0247797	0.0225817	0.0346686	0.0295507	0.0587649	0.0244119	0.0167185	0.0345173	0.0256586	0.855434	3	90425992	129763699	1	3
	COLO-668	Lung	Carcinoma	910692	0.896933	0.891653	0.92494	0.0282141	0.0253126	0.0291908	0.0354238	0.0278599	0.0305702	0.0237103	0.0382773	0.039475	0.146635	0.0263977	0.0187547	0.0330687	0.0360871	0.46239	3	4273055	162513093	0	3
	COR-L105	Lung	Carcinoma	906805	0.916117	0.917207	0.937748	0.0250897	0.0273874	0.0338299	0.0350571	0.0350382	0.0271437	0.030105	0.0477232	0.0406491	0.049102	0.0268344	0.0229598	0.042508	0.0338314	0.555406	3	75891975	162540491	1	2
	COR-L23	Lung	Carcinoma	687780	0.919448	0.899694	0.893669	0.0266385	0.0246863	0.0296597	0.0343977	0.0311178	0.0311965	0.0294689	0.0408185	0.0336307	0.16478	0.0294451	0.0219094	0.0365783	0.033808	0.577639	3	93734672	97713804	0	2
	COR-L279	Lung	Carcinoma	910937	0.918158	0.925013	0.912804	0.0252304	0.0247727	0.0259188	0.0272219	0.0401238	0.0291182	0.0234212	0.0417288	0.0399304	0.160813	0.0287438	0.0248167	0.0368546	0.043395	0.695703	3	93614530	95489217	2	5
	COR-L303	Lung	Small Cell Carcinoma	1297438	0.9031	0.907023	0.938398	0.0282961	0.0259871	0.0355569	0.0376338	0.0278004	0.0299736	0.0205781	0.0374995	0.0342681	0.169137	0.0262265	0.0174177	0.0365696	0.0362915	0.838169	3	86673923	129766587	2	4
	COR-L311	Lung	Small Cell Carcinoma	687980	0.900116	0.907298	0.931057	0.0967837	0.0213875	0.0297607	0.0265796	0.0353294	0.0264933	0.0277236	0.0405339	0.0333365	0.135023	0.0261162	0.0197539	0.0381489	0.0428925	0.754473	3	93519479	108772585	2	4
	COR-L321	Lung	Lung Carcinoma	1322213	0.938329	0.932757	0.926074	0.0203111	0.0233934	0.0253724	0.0214294	0.0379455	0.0380284	0.0307281	0.0517767	0.0360227	0.165403	0.0268724	0.0224612	0.0361824	0.046544	0.423545	3	90283951	103747324	1	3
	COR-L88	Lung	Carcinoma	906808	0.899893	0.890867	0.90738	0.0278707	0.0260173	0.0329039	0.0343848	0.0433168	0.02751	0.0245744	0.0432268	0.0379097	0.164547	0.0307255	0.0187907	0.0369057	0.0382701	0.416413	3	93597667	133607321	1	3
	CPC-N	Lung	Carcinoma	753547	0.921778	0.922805	0.9149	0.0237894	0.0225427	0.0254826	0.0274471	0.0267784	0.0229408	0.0217101	0.042807	0.027415	0.112709	0.0304646	0.0206665	0.0473805	0.0333136	0.904282	3	93530247	127189935	1	3
	DMS-273	Lung	Carcinoma	687985	0.900978	0.883303	0.926817	0.04336	0.0258164	0.0312937	0.0324287	0.036043	0.033262	0.0276686	0.0483684	0.0412049	0.141685	0.0278935	0.0265858	0.0386404	0.0425216	0.79048	3	93561912	162899035	2	4
	DMS-53	Lung	Carcinoma	907295	0.929082	0.897489	0.913311	0.022656	0.0235362	0.0296969	0.0297477	0.0277458	0.0253376	0.023097	0.0354066	0.0384566	0.149487	0.0304579	0.0173254	0.0334674	0.0372596	0.669935	3	93519479	116473144	0	2
	DMS-79	Lung	Carcinoma	753551	0.937308	0.94413	0.946166	0.0223226	0.0259206	0.0241632	0.023577	0.0443743	0.046668	0.0291273	0.0457805	0.0375469	0.136146	0.0284956	0.0210169	0.0406287	0.0355578	0.926068	3	93519479	97800151	2	6
	EBC-1	Lung	Squamous Cell Carcinoma	753554	0.885493	0.896153	0.924984	0.0286983	0.0264423	0.0297777	0.0392196	0.0383544	0.0275987	0.0210934	0.0475693	0.0319345	0.130718	0.0284934	0.0160306	0.0386537	0.0437622	0.950127	3	93523358	162223443	1	3
	EKVX	Lung	Carcinoma	905970	0.902222	0.860502	0.896106	0.0508497	0.027103	0.0368029	0.0405276	0.0379536	0.0334912	0.0285169	0.042438	0.039198	0.179556	0.030288	0.0228955	0.0475866	0.0372062	0.943095	3	67421818	112085536	1	2
	EPLC-272H	Lung	Carcinoma	753556	0.91516	0.889549	0.946367	0.0263191	0.0237177	0.0319331	0.0333533	0.029082	0.0253748	0.0169491	0.031518	0.0310662	0.156868	0.0209612	0.0179618	0.0392294	0.0347871	0.868241	3	80416713	99670893	1	3
	H3255	Lung	Adenocarcinoma	1247873	0.936928	0.931617	0.91916	0.0231543	0.0226892	0.0274693	0.0302238	0.0223573	0.0236728	0.0246838	0.0315338	0.0262641	0.116214	0.022527	0.0173746	0.0346046	0.0298519	0.279944	3	93519479	116229655	0	2
	HARA	Lung	Squamous Cell Lung Carcinoma	1240142	0.896582	0.855485	0.928423	0.0289812	0.0260326	0.0368108	0.0337056	0.0244784	0.0291106	0.0263623	0.0342895	0.0320151	0.0967935	0.0273128	0.0204399	0.0456791	0.0365389	0.325199	3	84702162	94470814	0	3
	HCC-15	Lung	Non-Small Cell Lung Cancer	1240143	0.851431	0.769799	0.903003	0.0406111	0.0313457	0.0497615	0.0480422	0.0403843	0.0401354	0.0303257	0.0411657	0.0431914	0.0621969	0.0351027	0.022174	0.0491894	0.053383	0.104027	3	63142192	162508193	0	1
	HCC-33	Lung	Small Cell Lung Cancer	1303901	0.919545	0.931711	0.947808	0.0243475	0.0227868	0.027441	0.0278069	0.0341695	0.0259033	0.0335637	0.0401526	0.0349861	0.118452	0.0355394	0.0240006	0.0416608	0.0374929	0.911197	3	93588564	128663159	2	4
	HCC-366	Lung	Na	1240144	0.915183	0.898623	0.903387	0.0297656	0.0236279	0.0343494	0.032217	0.0300369	0.0358997	0.0269543	0.0510655	0.0328349	0.140169	0.0274562	0.0206652	0.0404826	0.0427905	0.662342	3	93519479	98937785	2	4
	HCC-44	Lung	Non-Small Cell Lung Cancer	1240145	0.876984	0.873639	0.924537	0.0292595	0.0252058	0.0294102	0.035976	0.0288063	0.03	0.0217878	0.0355699	0.0295861	0.0335225	0.0285978	0.0214457	0.0370871	0.0349375	0.884107	3	82464831	122999947	1	3
	HCC-78	Lung	Non-Small Cell Lung Cancer	1290908	0.888436	0.905901	0.933289	0.0265137	0.0221188	0.0274454	0.0302937	0.0305255	0.0225032	0.0282559	0.0506396	0.0331843	0.112711	0.0298721	0.0207613	0.043036	0.0434048	0.455545	3	93526658	107748140	2	4
	HCC-827	Lung	Non-Small Cell Lung Cancer	1240146	0.888721	0.875135	0.922602	0.0334603	0.0254644	0.035979	0.0373609	0.0256174	0.0300668	0.0195831	0.038837	0.0298424	0.136114	0.0250388	0.0182307	0.0337452	0.0389792	0.404824	3	84403957	129766587	0	3
	HOP-92	Lung	Carcinoma	905973	0.900228	0.850654	0.915862	0.0272609	0.0252143	0.0334471	0.0394457	0.0283136	0.0290059	0.0248828	0.0342377	0.0384575	0.0277078	0.0305801	0.0199706	0.0419449	0.0358703	0.951649	3	60625101	128959313	0	4
	IA-LM	Lung	Carcinoma	910779	0.89258	0.868915	0.942921	0.0281755	0.0263747	0.0331436	0.0417106	0.0287294	0.0314122	0.0193622	0.0524008	0.0338931	0.146732	0.0256816	0.0285426	0.0366429	0.0611717	0.936451	3	7624618	162508269	0	2
	IST-SL1	Lung	Carcinoma	753564	0.919448	0.92807	0.947101	0.0217346	0.0202358	0.0249586	0.0262622	0.0298067	0.0274898	0.023738	0.0465527	0.0307725	0.133412	0.0234005	0.0189436	0.0329302	0.0315356	0.850417	3	93650508	98937785	2	5
	IST-SL2	Lung	Carcinoma	753565	0.890934	0.867106	0.905956	0.0528242	0.0296004	0.0360382	0.0359886	0.0384504	0.0276797	0.0302357	0.0459383	0.0455787	0.18867	0.0363781	0.0233638	0.0400401	0.0633009	0.857387	3	93541141	96922673	1	2
	KNS-62	Lung	Carcinoma	753569	0.916935	0.908716	0.933526	0.0221915	0.0247038	0.0261794	0.026224	0.036022	0.0256332	0.0243313	0.0438144	0.0327749	0.0709849	0.0261678	0.0169082	0.0382983	0.0359386	0.676025	3	93597667	131290291	1	3
	LB647-SCLC	Lung	Carcinoma	753582	0.905728	0.88328	0.912397	0.0265178	0.0256153	0.0300084	0.0325055	0.033647	0.0294815	0.0258545	0.043992	0.0354388	0.138052	0.0326514	0.0205786	0.0336237	0.0354609	0.584143	3	90455163	94963011	1	3
	LC-1-SQ	Lung	Squamous Carcinoma	1298223	0.906547	0.867973	0.917147	0.0289779	0.0248392	0.0271447	0.0323705	0.03631	0.0366192	0.0280187	0.0494267	0.0422477	0.174925	0.0280769	0.0264587	0.0367403	0.0467412	0.583501	3	93758442	97724185	1	3
	LC-2-AD	Lung	Carcinoma	907786	0.810991	0.768293	0.900157	0.0373009	0.0281519	0.0351866	0.0394259	0.0272295	0.0335188	0.033247	0.0427707	0.035517	0.120307	0.0302247	0.0200784	0.0410317	0.0412429	0.171567	3	89525094	110132441	1	2
	LCLC-97TM1	Lung	Carcinoma	946361	0.937108	0.936553	0.935679	0.0598127	0.0195244	0.021882	0.0280185	0.0208842	0.0216994	0.0203384	0.0377192	0.0265493	0.091311	0.0204727	0.0143386	0.0422361	0.021157	0.682317	3	90378695	129766327	1	4
	LK-2	Lung	Carcinoma	687787	0.922013	0.912838	0.93873	0.0241689	0.0217447	0.0266528	0.0425228	0.0254787	0.0328273	0.0174195	0.0296063	0.0273064	0.10825	0.021141	0.0177785	0.0266366	0.0274175	0.920683	3	87334258	135769746	1	3
	LOU-NH91	Lung	Lung Squamous Cell Carcinoma	1298226	0.902418	0.894131	0.925295	0.0258345	0.0261792	0.032436	0.0406173	0.0346946	0.0289328	0.0233108	0.0366845	0.0327648	0.154288	0.0244404	0.0227702	0.0356063	0.038286	0.196701	3	60346	197896119	0	2
	LU-134-A	Lung	Carcinoma	753588	0.901029	0.889384	0.905023	0.0281569	0.0293669	0.0335062	0.0366727	0.0362063	0.0293709	0.027209	0.0422153	0.0453672	0.215828	0.0355583	0.0195788	0.0352346	0.0384762	0.915567	3	60346	116771107	0	2
	LU-135	Lung	Carcinoma	713899	0.914172	0.891947	0.942028	0.0320141	0.0265738	0.0337388	0.0380072	0.0376383	0.0323426	0.0228276	0.0408144	0.0329908	0.159213	0.025264	0.0207733	0.0434511	0.0436304	0.942396	3	88461974	197896119	1	2
	LU-139	Lung	Carcinoma	713878	0.911282	0.895948	0.932649	0.025213	0.0262353	0.0286318	0.0309441	0.03218	0.0318002	0.0256557	0.0360545	0.0356335	0.154307	0.0242743	0.0224795	0.0421098	0.028017	0.878586	3	93548479	120003144	2	4
	LU-165	Lung	Carcinoma	753589	0.900256	0.885842	0.923223	0.0260586	0.0270935	0.0299312	0.0326455	0.0361449	0.0315206	0.0268891	0.0395586	0.0388569	0.17792	0.0302615	0.0204358	0.0343479	0.0368825	0.916762	3	93548479	98534212	1	2
	LU-65	Lung	Carcinoma	724863	0.929157	0.921523	0.933444	0.0244979	0.0240179	0.0257584	0.0327401	0.0272485	0.0312003	0.0232454	0.0415997	0.033355	0.0363026	0.0236888	0.0191987	0.0324622	0.0351015	0.67687	3	93519479	96167708	2	6
	LU-99A	Lung	Carcinoma	907796	0.922378	0.916225	0.922624	0.024705	0.0222603	0.0297999	0.0299524	0.0264626	0.0251529	0.0264736	0.0429507	0.0329131	0.0884586	0.0296713	0.0205785	0.0344876	0.0407356	0.631851	3	60346	173996435	1	3
	LXF-289	Lung	Carcinoma	753592	0.914283	0.902636	0.881953	0.0250527	0.0226237	0.0289879	0.0312647	0.0324491	0.031603	0.0240587	0.0319556	0.0339363	0.0463254	0.0256755	0.0192684	0.0325456	0.0410248	0.701893	3	85801370	197896119	1	3
	MS-1	Lung	Carcinoma	753594	0.891557	0.865704	0.926407	0.0290086	0.0268531	0.037185	0.0417459	0.0356305	0.0339855	0.0245993	0.0386936	0.0384946	0.154422	0.02937	0.0187627	0.0526921	0.0433529	0.938386	3	90425992	175087618	1	2
	NCI-H1048	Lung	Carcinoma	687995	0.894694	0.883342	0.933067	0.0278762	0.0278137	0.0343849	0.0352213	0.0342044	0.0379637	0.0250815	0.0532843	0.0376531	0.122957	0.0324297	0.0231523	0.0475831	0.0451704	0.478336	3	60346	120145545	1	2
	NCI-H1092	Lung	Carcinoma	687997	0.935959	0.930708	0.952797	0.0207183	0.0210726	0.0257153	0.0330876	0.0229309	0.0239957	0.0225881	0.0420125	0.03557	0.143624	0.0237176	0.0183769	0.0297391	0.0302718	0.934043	3	87835168	98837579	1	3
	NCI-H1105	Lung	Carcinoma	908468	0.934677	0.933214	0.949874	0.0222877	0.0203444	0.0240356	0.0325689	0.0231546	0.026295	0.0223317	0.0416619	0.0307705	0.141457	0.0223641	0.020341	0.0359574	0.0318713	0.919566	3	93623359	94259254	0	4
	NCI-H128	Lung	Carcinoma	753597	0.947081	0.9499	0.951636	0.0348323	0.325839	0.0267217	0.0294627	0.0278672	0.0254122	0.023548	0.0480293	0.0329312	0.142269	0.0211383	0.0234424	0.0337055	0.029278	0.770022	3	78064868	114071058	1	3
	NCI-H1341	Lung	Small Cell Lung Cancer	1330964	0.879329	0.804197	0.93515	0.0272442	0.0238816	0.0322792	0.0387694	0.0306012	0.0353276	0.0226684	0.0445171	0.0335093	0.178172	0.0214097	0.0201864	0.037031	0.0391607	0.94177	3	70852740	156891102	1	3
	NCI-H1355	Lung	Carcinoma	724866	0.897262	0.873822	0.894669	0.0273592	0.0271131	0.0353557	0.0351968	0.0415999	0.0379228	0.0248174	0.0369847	0.0374314	0.149944	0.029694	0.0205215	0.037338	0.035684	0.859998	3	68748759	98937785	0	2
	NCI-H1395	Lung	Carcinoma	684681	0.890171	0.838999	0.906536	0.0354424	0.0271869	0.0396803	0.0394688	0.0316178	0.0331642	0.0279892	0.0438684	0.0420934	0.219059	0.0329044	0.0213554	0.0405773	0.0407123	0.942246	3	60346	98937785	0	2
	NCI-H1417	Lung	Carcinoma	688001	0.907994	0.905597	0.940703	0.0328831	0.0263771	0.0411974	0.0430091	0.0342609	0.0391398	0.0256542	0.0577962	0.0442173	0.247405	0.035251	0.0196156	0.0370431	0.0515854	0.479518	3	89851557	118182377	1	4
	NCI-H1435	Lung	Non-Small Cell Lung Cancer	1298347	0.790481	0.762075	0.901959	0.0448644	0.0287784	0.0568635	0.0540201	0.0342285	0.0434726	0.0240035	0.0417095	0.0456832	0.053977	0.041156	0.0213978	0.0457979	0.0530523	0.92993	3	67158746	123829820	0	1
	NCI-H1436	Lung	Carcinoma	908469	0.911601	0.915016	0.939625	0.0220386	0.0217459	0.0277694	0.0276118	0.0434577	0.0276073	0.0266034	0.0421087	0.0347128	0.136454	0.0257724	0.0190805	0.0334308	0.0360262	0.900445	3	93519479	94213540	0	3
	NCI-H1437	Lung	Adenocarcinoma	687794	0.902885	0.869147	0.890773	0.0283596	0.0245449	0.0310243	0.0358989	0.0325592	0.0280369	0.0240869	0.0407777	0.0406849	0.0989949	0.0274183	0.0187351	0.0320297	0.0401202	0.519495	3	90455163	94912936	0	3
	NCI-H146	Lung	Carcinoma	910899	0.901897	0.871822	0.941796	0.0306817	0.0272767	0.0312013	0.041546	0.0371839	0.0285815	0.0312486	0.0411517	0.0383167	0.143236	0.0298039	0.0232611	0.0339424	0.0362379	0.500101	3	85271941	104191041	1	3
	NCI-H1563	Lung	Carcinoma	753600	0.915147	0.897443	0.939547	0.0303965	0.0295096	0.0317963	0.0317912	0.0413874	0.0567096	0.0269464	0.0366924	0.0427128	0.129077	0.0315658	0.0216343	0.046514	0.0433392	0.726379	3	82447707	124125093	2	4
	NCI-H1568	Lung	Non-Small Cell Lung Cancer	1298348	0.864918	0.81496	0.915534	0.0440874	0.0385541	0.0488743	0.0655917	0.0347579	0.049452	0.0336471	0.0365208	0.0483093	0.141799	0.0374549	0.0274798	0.0475654	0.0503712	0.949767	3	93519479	116547964	0	1
	NCI-H1573	Lung	Adenocarcinoma	908472	0.948392	0.908493	0.844235	0.0361628	0.0177507	0.0235768	0.0268471	0.0296022	0.0246047	0.0219788	0.0416278	0.0286355	0.0548743	0.0237921	0.0202688	0.0295975	0.0325543	0.136189	3	89270738	119269112	1	2
	NCI-H1581	Lung	Carcinoma	908471	0.92311	0.914696	0.928579	0.0318206	0.0231984	0.0248104	0.028916	0.0286841	0.027393	0.0224066	0.0395892	0.0305617	0.136224	0.0218423	0.0161745	0.0371563	0.0307645	0.857568	3	93519479	94628309	2	6
	NCI-H1623	Lung	Carcinoma	687798	0.918402	0.900257	0.925099	0.0248386	0.0222885	0.0284889	0.0303665	0.0337553	0.0298072	0.0261405	0.0442673	0.0341404	0.10196	0.0253591	0.0200333	0.034618	0.0280738	0.852299	3	85501085	116644239	1	3
	NCI-H1648	Lung	Carcinoma	687799	0.904124	0.882706	0.926029	0.0289307	0.0289614	0.0303522	0.0342547	0.0325489	0.032002	0.0284847	0.041977	0.0372861	0.0702297	0.0301417	0.0201681	0.0504376	0.0370509	0.910215	3	90273792	111822176	1	3
	NCI-H1650	Lung	Carcinoma	687800	0.893574	0.878301	0.90612	NA	0.0312836	0.0397254	0.0416396	0.0321635	0.0303367	0.0222755	0.0381825	0.0378847	0.0447368	0.0316129	0.0201841	0.0468213	0.0364336	0.584752	3	84702162	116453959	0	2
	NCI-H1666	Lung	Carcinoma	908473	0.843227	0.842111	0.938297	0.0380922	0.0296278	0.0434155	0.0471628	0.0344991	0.0261062	0.0214893	0.0357337	0.0417827	0.0546567	0.0358378	0.0195275	0.0427261	0.0340285	0.456696	3	93520017	160579248	1	3
	NCI-H1688	Lung	Small Cell Lung Cancer	1298349	0.939853	0.937371	0.941204	0.0282335	0.0253738	0.023458	0.0274927	0.0233032	0.0226392	0.0191822	0.0386466	0.0261211	0.145659	0.0211768	0.0165006	0.0300407	0.032102	0.51686	3	93526658	98081190	2	4
	NCI-H1693	Lung	Carcinoma	687802	0.881175	0.835114	0.919546	0.0311903	0.0281761	0.0351957	0.0344629	0.032227	0.0294136	0.024591	0.0573006	0.0383545	0.188364	0.0303593	0.0195005	0.04589	0.0520428	0.80032	3	84425895	98937785	0	2
	NCI-H1694	Lung	Carcinoma	688006	0.927096	0.926221	0.924921	0.0404797	0.0221876	0.029222	0.0322532	0.0290677	0.030113	0.0206617	0.0356973	0.03766	0.155201	0.0267788	0.0177555	0.0281296	0.0354434	0.874477	3	93540793	96161227	1	2
	NCI-H1703	Lung	Carcinoma	908474	0.886433	0.838082	0.917457	0.0314305	0.0300795	0.0344374	0.0436745	0.03649	0.0272806	0.0324542	0.0505057	0.0381434	0.107458	0.0356627	0.0214488	0.0445262	0.0391324	0.947221	3	90283075	189360755	0	2
	NCI-H1734	Lung	Carcinoma	722058	0.918492	0.916584	0.917856	0.0476087	0.0265921	0.0273496	0.031146	0.0274816	0.0247118	0.0211917	0.0550552	0.0411797	0.154357	0.0325848	0.0166396	0.0383681	0.0409423	0.214642	3	93520017	94199621	1	3
	NCI-H1755	Lung	Carcinoma	908475	0.876607	0.839209	0.769135	0.0297865	0.0260086	0.0385669	0.0374189	0.033139	0.0309394	0.0230641	0.0373746	0.0387557	0.061288	0.0256671	0.0221909	0.0344376	0.0394563	0.512056	3	59678491	116527243	0	2
	NCI-H1770	Lung	Carcinoma	687804	0.865527	0.842128	0.924579	0.0631053	0.0316109	0.0427279	0.0445082	0.0346936	0.0412136	0.0230372	0.0353645	0.0367939	0.147617	0.0265502	0.0202424	0.0430042	0.0402695	0.887209	3	90018571	188957464	1	2
	NCI-H1781	Lung	Adenocarcinoma	1298350	0.826895	0.757993	0.918167	0.0367484	0.0298444	0.0433788	0.0486052	0.0382491	0.0390928	0.0286608	0.0411722	0.0462864	0.104867	0.0334102	0.0210545	0.0488413	0.0512376	0.309677	3	93519479	94120436	0	2
	NCI-H1792	Lung	Carcinoma	724868	0.764427	0.727512	0.847495	0.0518275	0.042297	0.0603693	0.0665335	0.0529673	0.0486567	0.0314692	0.0498122	0.0620663	0.16505	0.0436381	0.028597	0.0598603	0.0679545	0.239979	3	60741304	94897598	0	1
	NCI-H1793	Lung	Carcinoma	908463	0.942611	0.940552	0.941091	0.0228346	0.0208703	0.0237117	0.0263414	0.0280057	0.0263359	0.0176735	0.038587	0.0300457	0.119738	0.0248171	0.0183142	0.0314248	0.0324779	0.497966	3	60983267	115666229	2	4
	NCI-H1836	Lung	Small Cell Lung Cancer	1240182	0.927344	0.932408	0.955203	0.0415691	0.0226914	0.0297593	0.0325025	0.0378404	0.0312944	0.024153	0.048471	0.03897	0.185265	0.0285084	0.0231315	0.0403573	0.051611	0.884869	3	87833176	115596789	2	4
	NCI-H1838	Lung	Carcinoma	687807	0.925895	0.913392	0.948865	0.0239918	0.0250396	0.0280398	0.0298023	0.0295333	0.0336371	0.0310226	0.0509401	0.0332817	0.145579	0.0291193	0.0176906	0.0391439	0.0345578	0.604726	3	93543203	95802922	0	4
	NCI-H1869	Lung	Non-Small Cell Lung Cancer	1240183	0.921751	0.919152	0.907817	0.471427	0.0227336	0.0294405	0.033205	0.0240471	0.0291747	0.0225539	0.0321454	0.0342038	0.155662	0.0221516	0.0164982	0.0306015	0.0296916	0.821849	3	88537716	94548928	0	4
	NCI-H187	Lung	Carcinoma	688007	0.906492	0.912709	0.943786	NA	0.025409	0.0352065	0.0280723	0.0326703	0.0300666	0.0272918	0.0436533	0.0327754	0.121284	0.0265768	0.0246006	0.0371345	0.0468299	0.354931	3	93520017	99296437	1	3
	NCI-H1915	Lung	Non-Small Cell Lung Cancer	1240184	0.919561	0.900684	0.89791	0.0298875	0.0285602	0.0305239	0.0359557	0.0326064	0.0271573	0.0255292	0.0426459	0.0477731	0.135204	0.028647	0.0180399	0.0444239	0.0382888	0.956692	3	64106177	93897122	1	2
	NCI-H1944	Lung	Non-Small Cell Lung Cancer	1240185	0.935184	0.921497	0.877637	0.0211599	0.0204997	0.0247706	0.0299017	0.0257199	0.0243248	0.0222033	0.0341571	0.0340305	0.0277368	0.0217922	0.0157458	0.0307931	0.0285251	0.738939	3	58221822	94342986	1	2
	NCI-H196	Lung	Small Cell Lung Cancer	1240186	0.925289	0.914096	0.91657	0.0259025	0.0236941	0.0288467	0.0308994	0.0310732	0.0252688	0.0203279	0.0437474	0.0308657	0.0339979	0.0252325	0.0169167	0.0279004	0.0329209	0.867773	3	93526658	123516240	1	3
	NCI-H1963	Lung	Carcinoma	688010	0.915191	0.913024	0.93305	0.0266486	0.0252131	0.0277828	0.0318976	0.0296316	0.0296202	0.024228	0.0440451	0.0308283	0.174066	0.0247539	0.0191489	0.0305229	0.0323208	0.924589	3	93519479	94222561	0	3
	NCI-H1993	Lung	Carcinoma	908476	0.95017	0.958765	0.956035	0.0276511	0.0198394	0.0269882	0.0303655	0.027571	0.0275585	0.0212508	0.0303299	0.0286612	0.134882	0.0246246	0.0185609	0.0424948	0.0372316	0.949847	3	90394584	97351825	2	4
	NCI-H2009	Lung	Carcinoma	724873	0.875072	0.859338	0.871092	0.0303898	0.025731	0.036438	0.0409085	0.0317513	0.0323707	0.0267418	0.0396501	0.0392236	0.041422	0.0357215	0.019139	0.0420144	0.0386623	0.317973	3	85235852	117354242	1	5
	NCI-H2023	Lung	Non-Small Cell Lung Cancer	1240187	0.897828	0.861866	0.919462	0.0287455	0.0265212	0.0274137	0.0347254	0.0338725	0.0316861	0.0255391	0.041481	0.0393223	0.0370156	0.0335019	0.0175709	0.036082	0.0365116	0.732914	3	89358774	115654473	1	3
	NCI-H2029	Lung	Carcinoma	688011	0.935413	0.932938	0.920956	0.0246782	0.021498	0.0241687	0.0325745	0.0244802	0.0268273	0.0229035	0.037988	0.0316919	0.145732	0.0241187	0.0170734	0.0336021	0.0333487	0.885055	3	84598880	115387063	1	2
	NCI-H2030	Lung	Carcinoma	722045	0.877959	0.844169	0.901446	0.0331348	0.0305206	0.0360607	0.0377589	0.033387	0.0379051	0.0284731	0.0430917	0.0479804	0.0935525	0.0330334	0.0219464	0.0481116	0.042908	0.48347	3	77012164	98937785	0	2
	NCI-H2066	Lung	Small Cell Lung Cancer	1330973	0.795764	0.781166	0.913297	0.0440626	0.0384433	0.0567701	0.0626684	0.0448485	0.0464451	0.032965	0.0523982	0.0711945	0.240656	0.0447323	0.0253952	0.0533748	0.0612124	0.0912244	3	90015092	94963011	0	1
	NCI-H2081	Lung	Carcinoma	908480	0.941165	0.945761	0.943092	0.0199692	0.020708	0.0239925	0.0270679	0.0259596	0.0243957	0.0223857	0.0424713	0.0309639	0.139408	0.0206613	0.0163078	0.0316228	0.0285551	0.908969	3	93548479	106440647	2	4
	NCI-H2085	Lung	Non-Small Cell Lung Cancer	687812	0.900393	0.885876	0.930524	0.0276742	0.0249804	0.0314272	0.0344616	0.0336182	0.0272871	0.0276573	0.0439341	0.0377875	0.0905643	0.0253826	0.0210155	0.0387829	0.0405446	0.93815	3	67709737	122011483	1	3
	NCI-H2087	Lung	Carcinoma	724834	0.908502	0.924415	0.934058	0.0322755	0.0236503	0.0274303	0.0320437	0.0282986	0.0219652	0.0201603	0.0328886	0.026332	0.118406	0.0209387	0.0153605	0.0387973	0.0351345	0.730876	3	77331503	102454214	1	3
	NCI-H209	Lung	Carcinoma	688013	0.907916	0.912943	0.941331	0.025755	0.0226443	0.029126	0.0305187	0.0284293	0.0251816	0.0207117	0.0391882	0.031191	0.139072	0.0198631	0.0184459	0.031689	0.0367362	0.617155	3	93526658	97549248	2	6
	NCI-H211	Lung	Small Cell Lung Cancer	1240189	0.881107	0.840419	0.913393	0.0337808	0.0268667	0.0356513	0.0401707	0.0298515	0.0285369	0.0222528	0.0353942	0.0331051	0.156386	0.0289475	0.0186894	0.0453842	0.0332501	0.93135	3	90162206	132778027	1	2
	NCI-H2110	Lung	Non-Small Cell Lung Cancer	1298351	0.873276	0.874144	0.927695	0.0320575	0.0282801	0.0399448	0.0374106	0.0401476	0.0465343	0.0251379	0.0392148	0.0400315	0.185317	0.0353814	0.0211991	0.0343089	0.0517945	0.220405	3	89247944	162513150	1	3
	NCI-H2122	Lung	Carcinoma	722046	0.88525	0.861251	0.910681	0.0313514	0.0258048	0.0390028	0.0353875	0.0324542	0.0353805	0.0269825	0.0358438	0.0392392	0.0817995	0.0319344	0.0223857	0.0428226	0.0424261	0.0850709	3	82773554	94761442	1	3
	NCI-H2126	Lung	Carcinoma	687814	0.943243	0.933627	0.917168	0.0239743	0.0255091	0.0292128	0.0298939	0.0262286	0.0260836	0.0208876	0.0396307	0.0327737	0.166761	0.0252465	0.018914	0.0335421	0.0365848	0.728424	3	88753392	98282957	1	3
[truncated: 363 more rows]

## Sheet: NSUN6
Dataset S1C: Methylation and Copy Number (CNV) data of COSMIC cell lines proyect dataset for the NSUN6 gene. Methylation data (blue header) includes all CpG sites interrogated with the HumanMethylation450 beadarray (green=unmethylated; red=methylated), including the annotation of the CpGs in terms of chromosome (CHR), location (MAPINFO), affected gene (USCS REFGENE NAME), location within the gene…
[truncated: 892 more rows]

[truncated: 2 more sheets: NSUN7, NSUN7-Normal liver]
