# Supplementary material for: Epigenetic inactivation of the 5-methylcytosine RNA methyltransferase NSUN7 is associated with clinical outcome and therapeutic vulnerability in liver cancer
Source: Mol Cancer. 2023 May 12;22:83. doi: 10.1186/s12943-023-01785-z (PMC10176850; doi:10.1186/s12943-023-01785-z)
Supplement: Supplementary file 8 — Supplementary Material 8 [file 12943_2023_1785_MOESM8_ESM.xlsx]

## Sheet: Table S1
Table S1. Results from Transcriptome-wide bisulfite RNA sequencing (bsRNA-seq) in NSUN7-transfected cells. Methylation values range from 0 to 1. List ranked by chromosomal position. Related to Figure 2.
Methylated C (Genomic position)	Region	Gene	Reads NSUN7 Replicate 1	m5c NSUN7 Replicate 1	NSUN7 (0 to 1) Replicate 1	Reads NSUN7 Replicate 2	m5c NSUN7 Replicate 2	NSUN7 (0 to 1) Replicate 2
chr1:191549	intron	WASH9P	32	7	0.21875	15	0	0
chr1:1014332	CDS	ISG15	177	32	0.180791	116	14	0.12069
chr1:1048884	CDS	AGRN	225	35	0.155556	165	40	0.242424
chr1:1055766	3'UTR	AGRN	105	0	0	63	7	0.111111
chr1:1217040	3'UTR	SDF4	84	61	0.72619	35	23	0.657143
chr1:1217041	3'UTR	SDF4	79	61	0.772152	31	24	0.774194
chr1:1314332	CDS	INTS11	136	15	0.110294	120	7	0.0583333
chr1:1327302	CDS	CPTP	73	1	0.0136986	57	8	0.140351
chr1:1335484	3'UTR	DVL1	45	7	0.155556	14	0	0
chr1:1472053	CDS	ATAD3B	32	0	0	45	7	0.155556
chr1:2304437	CDS	SKI	35	9	0.257143	33	0	0
chr1:2304442	CDS	SKI	40	9	0.225	31	0	0
chr1:2562889	CDS	TNFRSF14	46	8	0.173913	19	0	0
chr1:3514617	CDS	MEGF6	130	21	0.161538	98	10	0.102041
chr1:3890818	CDS	C1orf174	67	7	0.104478	49	0	0
chr1:8354263	3'UTR	RERE	49	7	0.142857	37	0	0
chr1:9245012	CDS	H6PD	93	12	0.129032	36	0	0
chr1:11974870	3'UTR	PLOD1	42	7	0.166667	21	0	0
chr1:11975276	3'UTR	PLOD1	297	50	0.16835	283	28	0.0989399
chr1:15506906	CDS	CASP9	38	9	0.236842	21	0	0
chr1:16396655	3'UTR	SZRD1	166	136	0.819277	169	123	0.727811
chr1:16740659	noncoding	RNU1-4	2390	96	0.0401674	131	56	0.427481
chr1:16988324	CDS	ATP13A2	73	10	0.136986	24	0	0
chr1:16997163	CDS	ATP13A2	75	7	0.0933333	48	11	0.229167
chr1:17005456	CDS	ATP13A2	48	8	0.166667	44	0	0
chr1:17407246	3'UTR	RCC2	170	22	0.129412	158	16	0.101266
chr1:19311960	CDS	AKR7A2	195	23	0.117949	171	7	0.0409357
chr1:20485523	5'UTR	CAMK2N1	118	29	0.245763	78	22	0.282051
chr1:21217834	CDS	ECE1	115	19	0.165217	83	9	0.108434
chr1:21887481	CDS	HSPG2	124	17	0.137097	52	7	0.134615
chr1:21887482	CDS	HSPG2	126	36	0.285714	53	17	0.320755
chr1:23961559	CDS	PNRC2	53	0	0	69	7	0.101449
chr1:24449537	CDS	NIPAL3	66	3	0.0454545	66	7	0.106061
chr1:26551473	CDS	RPS6KA1	54	8	0.148148	36	0	0
chr1:27407520	3'UTR	WASF2	38	7	0.184211	36	0	0
chr1:28987665	CDS	EPB41	52	0	0	39	7	0.179487
chr1:31798639	CDS	SPOCD1	73	8	0.109589	88	3	0.0340909
chr1:32775814	3'UTR	YARS	208	28	0.134615	84	6	0.0714286
chr1:32894876	CDS	TMEM54	38	7	0.184211	35	1	0.0285714
chr1:35565373	CDS	NCDN	104	23	0.221154	89	13	0.146067
chr1:37514688	CDS	MEAF6	122	0	0	56	8	0.142857
chr1:37540478	CDS	SNIP1	48	8	0.166667	15	0	0
chr1:38991487	CDS	AKIRIN1	107	12	0.11215	81	0	0
chr1:39412516	CDS	MACF1	97	7	0.0721649	76	8	0.105263
chr1:42766676	CDS	P3H1	102	58	0.568627	100	42	0.42
chr1:43591170	CDS	PTPRF	308	51	0.165584	208	32	0.153846
chr1:46188858	CDS	POMGNT1	54	8	0.148148	10	0	0
chr1:46196020	CDS	POMGNT1	58	0	0	72	9	0.125
chr1:54053100	CDS	TMEM59	90	9	0.1	103	0	0
chr1:109100508	noncoding	AL356488.2,SCARNA2	5185	1468	0.283234	4005	937	0.233958
chr1:109258496	CDS	CELSR2	25	0	0	39	8	0.205128
chr1:109310951	3'UTR	SORT1	67	3	0.0447761	67	7	0.104478
chr1:111447110	CDS	WDR77	73	8	0.109589	97	8	0.0824742
chr1:116588809	CDS	IGSF3	53	0	0	30	7	0.233333
chr1:116944972	CDS	PTGFRN	65	8	0.123077	61	0	0
chr1:116961300	CDS	PTGFRN	61	8	0.131148	28	0	0
chr1:116989148	3'UTR	PTGFRN	75	0	0	58	7	0.12069
chr1:119622978	CDS	ZNF697	45	0	0	56	8	0.142857
chr1:148362441	noncoding	RNVU1-1	80	19	0.253333	41	10	0.277778
chr1:151289787	CDS	ZNF687	37	9	0.243243	19	4	0.210526
chr1:154378854	noncoding	RPSAP17	38	23	0.605263	49	17	0.346939
chr1:154951915	CDS	PBXIP1	264	40	0.151515	142	14	0.0985915
chr1:154953738	5'UTR	PBXIP1	272	40	0.147059	135	4	0.0296296
chr1:154963309	3'UTR	SHC1	50	0	0	55	8	0.145455
chr1:155057682	CDS	ADAM15	357	139	0.389356	254	67	0.26378
chr1:155247826	CDS	FAM189B	59	0	0	49	12	0.244898
chr1:155247827	CDS	FAM189B	57	0	0	50	8	0.16
chr1:155765271	CDS	GON4L	41	7	0.170732	10	0	0
chr1:156539536	CDS	IQGAP3	29	0	0	46	7	0.152174
chr1:156743366	3'UTR	HDGF	270	119	0.440741	265	116	0.437736
chr1:160266993	noncoding	RPSAP18	168	93	0.553571	88	47	0.534091
chr1:160997321	3'UTR	F11R	150	55	0.366667	49	8	0.163265
chr1:162500121	CDS	UHMK1	35	0	0	68	7	0.102941
chr1:167553639	CDS	CREG1	82	2	0.0243902	67	9	0.134328
chr1:167553640	CDS	CREG1	79	2	0.0253165	67	9	0.134328
chr1:167553643	CDS	CREG1	73	2	0.0273973	60	9	0.15
chr1:179108837	CDS	ABL2	72	0	0	88	9	0.102273
chr1:180154981	CDS	QSOX1	1270	127	0.1	851	75	0.0881316
chr1:180175957	CDS	QSOX1	846	91	0.107565	642	44	0.0685358
chr1:180190493	CDS	QSOX1	768	90	0.117188	542	47	0.0867159
chr1:204228158	CDS	PLEKHA6	119	12	0.10084	109	0	0
chr1:204555805	3'UTR	MDM4	34	16	0.470588	16	14	0.875
chr1:204555812	3'UTR	MDM4	37	15	0.405405	12	11	0.916667
chr1:204555813	3'UTR	MDM4	34	8	0.235294	11	9	0.818182
chr1:206733544	3'UTR	MAPKAPK2	183	46	0.251366	123	28	0.227642
chr1:223744199	CDS	CAPN2	187	22	0.117647	161	7	0.0434783
chr1:226159261	CDS	ACBD3	87	0	0	36	8	0.222222
chr1:230281414	3'UTR	GALNT2	427	45	0.105386	273	7	0.025641
chr1:235993843	CDS	NID1	82	10	0.121951	82	0	0
chr1:236045671	CDS	NID1	35	0	0	49	7	0.142857
chr1:236899381	3'UTR	MTR	56	0	0	35	7	0.2
chr1:244451764	CDS	ADSS	60	10	0.166667	39	2	0.0512821
chr1:245749640	CDS	SMYD3	56	8	0.142857	12	0	0
chr1:247309707	CDS	ZNF496	185	0	0	90	9	0.1
chr1:248848474	CDS	ZNF672	104	11	0.105769	68	9	0.132353
chr2:1649290	CDS	PXDN	297	136	0.457912	165	76	0.460606
chr2:3379748	5'UTR	TRAPPC12	59	7	0.118644	14	0	0
chr2:15424348	CDS	NBAS	68	7	0.102941	47	0	0
chr2:27665115	CDS	SLC4A1AP	68	7	0.102941	43	0	0
chr2:28781743	CDS	PPP1CB	45	8	0.177778	19	0	0
chr2:28783915	CDS	PPP1CB	177	39	0.220339	89	11	0.123596
chr2:30258556	3'UTR	LBH	37	8	0.216216	34	0	0
chr2:32357482	CDS	BIRC6	64	5	0.078125	71	8	0.112676
chr2:38482373	noncoding	RPLP0P6	174	21	0.12069	104	8	0.0769231
chr2:46356756	CDS	EPAS1	37	0	0	65	7	0.107692
chr2:46904392	3'UTR	MCFD2	42	27	0.642857	46	21	0.456522
chr2:54664668	CDS	SPTBN1	62	7	0.112903	34	1	0.0294118
chr2:71503241	CDS	DYSF	381	34	0.0892388	179	18	0.100559
chr2:73901379	CDS	ACTG2	58	13	0.224138	25	1	0.04
chr2:74369422	CDS	DCTN1	219	31	0.141553	158	17	0.107595
chr2:85318771	3'UTR	TGOLN2	202	23	0.113861	201	16	0.079602
chr2:85554287	CDS	GGCX	68	0	0	62	7	0.112903
chr2:95412694	CDS	FAHD2A	59	1	0.0169492	63	7	0.111111
chr2:96283915	CDS	SNRNP200	104	19	0.182692	94	3	0.0319149
chr2:96304866	CDS	SNRNP200	151	20	0.13245	139	2	0.0143885
chr2:96550227	CDS	ARID5A	34	7	0.205882	41	0	0
chr2:111492824	intron	AC017002.1,AC017002.6,MIR4435-2HG	27	8	0.296296	57	8	0.140351
chr2:111850816	CDS	ANAPC1	43	5	0.116279	46	5	0.108696
chr2:119372426	3'UTR	DBI	128	19	0.148438	88	5	0.0568182
chr2:128161189	CDS	UGGT1	21	0	0	38	10	0.263158
chr2:131048380	3'UTR	FAM168B	96	10	0.104167	94	2	0.0212766
chr2:135168615	CDS	RAB3GAP1	36	7	0.194444	26	0	0
chr2:158666519	CDS	PKP4	39	7	0.179487	41	0	0
chr2:172427908	CDS	ITGA6	129	12	0.0930233	115	12	0.104348
chr2:202034429	intergenic	--	59	7	0.118644	35	0	0
chr2:210455174	CDS	LANCL1	65	8	0.123077	67	0	0
chr2:215384862	CDS	FN1	541	83	0.15342	692	77	0.111272
chr2:216420350	CDS	SMARCAL1	60	8	0.133333	18	0	0
chr2:219605689	CDS	STK11IP	49	7	0.142857	42	0	0
chr2:219684961	intergenic	--	37	7	0.189189	11	0	0
chr2:222861220	5'UTR	ACSL3	41	7	0.170732	22	0	0
chr2:226799006	5'UTR	IRS1	83	9	0.108434	69	5	0.0724638
chr2:231198804	intron	ARMC9	55	22	0.4	35	11	0.314286
chr2:234496850	5'UTR	ARL4C	174	20	0.114943	98	12	0.122449
chr2:234496851	5'UTR	ARL4C	172	20	0.116279	95	10	0.105263
chr2:234496853	5'UTR	ARL4C	157	21	0.133758	94	11	0.117021
chr2:234496903	5'UTR	ARL4C	114	19	0.166667	52	2	0.0384615
chr2:234496905	5'UTR	ARL4C	116	15	0.12931	52	4	0.0769231
chr2:235494372	5'UTR	AGAP1	84	11	0.130952	72	16	0.222222
chr3:10278412	CDS	TATDN2	69	7	0.101449	85	0	0
chr3:12742505	CDS	TMEM40	48	0	0	36	7	0.194444
chr3:16264778	CDS	DPH3	68	7	0.102941	56	0	0
chr3:25664583	intergenic	--	63	0	0	62	7	0.112903
chr3:38126303	CDS	ACAA1	95	0	0	69	7	0.101449
chr3:39101024	CDS	GORASP1	109	9	0.0825688	83	9	0.108434
chr3:39383669	5'UTR	SLC25A38	43	7	0.162791	40	2	0.05
chr3:39383671	5'UTR	SLC25A38	46	7	0.152174	44	0	0
chr3:39408706	CDS	RPSA	3766	2178	0.579101	2549	1287	0.504904
chr3:45225135	CDS	TMEM158	527	67	0.127135	376	55	0.146277
chr3:45595226	CDS	LIMD1	79	8	0.101266	67	9	0.134328
chr3:46999354	CDS	NBEAL2	33	7	0.212121	23	0	0
chr3:47005808	CDS	NBEAL2	45	7	0.155556	17	0	0
chr3:47729048	CDS	SMARCC1	25	0	0	62	7	0.112903
chr3:48459390	CDS	ATRIP	22	0	0	39	7	0.179487
chr3:48468769	CDS	SHISA5	47	15	0.319149	38	0	0
chr3:48572673	CDS	COL7A1	41	4	0.097561	48	7	0.145833
chr3:48573924	intron	COL7A1	9	0	0	33	7	0.212121
chr3:48575637	CDS	COL7A1	75	0	0	58	9	0.155172
chr3:48599076	3'UTR	UQCRC1	60	0	0	43	8	0.186047
chr3:48656852	CDS	CELSR3	33	8	0.242424	4	0	0
chr3:49104400	CDS	QARS	136	92	0.676471	94	30	0.319149
chr3:49681197	CDS	APEH	292	47	0.160959	183	18	0.0983607
chr3:49691182	CDS	RNF123	105	26	0.247619	67	9	0.134328
chr3:49691183	CDS	RNF123	99	21	0.212121	69	10	0.144928
chr3:50274025	CDS	SEMA3B	44	9	0.204545	12	0	0
chr3:50276322	CDS	SEMA3B	98	0	0	47	7	0.148936
chr3:52527360	CDS	NT5DC2	156	57	0.365385	209	67	0.320574
chr3:53122402	CDS	RFT1	53	10	0.188679	42	5	0.119048
chr3:53225197	3'UTR	TKT	186	13	0.0698925	73	10	0.136986
chr3:66500531	5'UTR	LRIG1	21	8	0.380952	36	12	0.333333
chr3:67609582	CDS	SUCLG2	156	0	0	53	8	0.150943
chr3:122680925	CDS	PARP14	34	7	0.205882	15	3	0.2
chr3:126008734	CDS	SLC41A3	90	9	0.1	65	2	0.0307692
chr3:129574456	CDS	PLXND1	93	0	0	81	10	0.123457
chr3:133573922	5'UTR	CDV3	368	42	0.11413	269	15	0.0557621
chr3:136250405	CDS	PCCB	62	16	0.258065	18	4	0.222222
chr3:136250410	CDS	PCCB	67	16	0.238806	22	11	0.5
chr3:150546246	5'UTR	SERP1	385	105	0.272727	243	27	0.111111
chr3:168032681	CDS	GOLIM4	60	7	0.116667	20	0	0
chr3:179604837	CDS	NDUFB5	93	13	0.139785	63	3	0.047619
chr3:184150247	noncoding	AC131235.1	700	151	0.215714	309	49	0.158576
chr3:196820539	CDS	PAK2	90	17	0.188889	74	13	0.175676
chr3:196942462	CDS	NCBP2	52	0	0	59	7	0.118644
chr4:523764	CDS	PIGG	86	10	0.116279	92	17	0.184783
chr4:1172546	5'UTR	SPON2	164	42	0.256098	74	17	0.22973
chr4:1245321	intron	CTBP1	47	38	0.808511	24	12	0.5
chr4:1841410	CDS	LETM1	92	31	0.336957	118	30	0.254237
chr4:1979040	3'UTR	NSD2	67	3	0.0447761	66	13	0.19697
chr4:3075067	CDS	HTT	64	7	0.109375	53	1	0.0188679
chr4:8606751	CDS	CPZ	34	16	0.470588	25	4	0.16
chr4:17803272	3'UTR	DCAF16	35	6	0.171429	30	5	0.166667
chr4:17810467	5'UTR	DCAF16	77	8	0.103896	43	0	0
chr4:39458559	5'UTR	RPL9	190	23	0.121053	80	1	0.0125
chr4:76213572	5'UTR	SCARB2	52	7	0.134615	33	0	0
chr4:76213575	5'UTR	SCARB2	45	7	0.155556	26	0	0
chr4:128862156	CDS	JADE1	60	7	0.116667	36	0	0
chr4:139264175	intergenic	--	31	8	0.258065	15	3	0.2
chr4:182891152	3'UTR	DCTD	80	10	0.125	51	0	0
chr5:6599910	3'UTR	NSUN2	41	14	0.341463	33	14	0.424242
chr5:6714498	CDS	TENT4A	37	0	0	39	7	0.179487
chr5:10250404	CDS	CCT5	451	46	0.101996	357	25	0.070028
chr5:14711250	CDS	ANKH	30	7	0.233333	15	0	0
chr5:37813611	3'UTR	GDNF	38	7	0.184211	25	0	0
chr5:37815726	CDS	GDNF	18	0	0	40	7	0.175
chr5:74685443	CDS	HEXB	255	57	0.223529	211	27	0.127962
chr5:76732983	CDS	F2R	69	7	0.101449	54	0	0
chr5:80141586	3'UTR	SERINC5	39	10	0.25641	17	5	0.294118
chr5:81094957	CDS	RASGRF2	49	8	0.163265	59	1	0.0169492
chr5:95794873	3'UTR	RHOBTB3	65	19	0.292308	18	5	0.277778
chr5:109409891	5'UTR	PJA2	60	27	0.45	7	1	0.142857
chr5:109409900	5'UTR	PJA2	60	26	0.433333	6	1	0.166667
chr5:132963539	5'UTR	AFF4	70	7	0.1	33	0	0
chr5:134794914	CDS	DDX46	56	6	0.107143	50	10	0.2
chr5:135343361	CDS	H2AFY	192	34	0.177083	240	30	0.125
chr5:137498378	CDS	SPOCK1	153	8	0.0522876	68	12	0.176471
chr5:138348177	3'UTR	FAM53C	41	2	0.0487805	59	8	0.135593
chr5:138507106	3'UTR	ETF1	51	6	0.117647	33	9	0.272727
chr5:139276313	noncoding	SNORA74D	55	7	0.127273	48	10	0.208333
chr5:140401988	CDS	ANKHD1-EIF4EBP3	75	1	0.0133333	71	8	0.112676
chr5:140567661	CDS	SLC35A4	49	8	0.163265	43	5	0.116279
chr5:140677060	CDS	HARS	47	8	0.170213	36	6	0.166667
chr5:141578585	CDS	DIAPH1	188	30	0.159574	237	19	0.0801688
chr5:144140971	noncoding	RN7SL87P	47	23	0.534884	44	13	0.295455
chr5:150125482	CDS	PDGFRB	35	15	0.428571	33	9	0.272727
chr5:150375161	CDS	TCOF1	86	19	0.22093	107	16	0.149533
chr5:154404181	CDS	GALNT10	81	16	0.197531	55	0	0
chr5:154899200	CDS	GEMIN5	55	7	0.127273	45	0	0
chr5:157479498	3'UTR	ADAM19	50	25	0.5	31	9	0.290323
chr5:163437760	5'UTR	CCNG1	98	67	0.683673	36	16	0.444444
chr5:163437761	5'UTR	CCNG1	101	71	0.70297	37	19	0.513514
chr5:163437762	5'UTR	CCNG1	105	74	0.704762	45	23	0.511111
chr5:168200032	CDS	TENM2	69	37	0.536232	48	23	0.479167
chr5:168684085	CDS	SLIT3	153	33	0.215686	93	3	0.0322581
chr5:176389544	3'UTR	HIGD2A	218	26	0.119266	118	11	0.0932203
chr5:177455797	CDS	PRR7	109	11	0.100917	52	1	0.0192308
chr5:177496619	intron	PDLIM7	40	7	0.175	23	0	0
chr5:177524401	CDS	FAM193B	38	16	0.421053	37	16	0.432432
chr5:177524402	CDS	FAM193B	42	22	0.52381	36	15	0.416667
chr5:177595649	3'UTR	TMED9	224	23	0.102679	168	39	0.232143
chr5:179151031	3'UTR	ADAMTS2	32	8	0.25	11	3	0.272727
chr5:179811580	intergenic	--	70	16	0.228571	50	1	0.02
chr5:180791907	CDS	MGAT1	135	30	0.222222	129	21	0.162791
chr6:3154862	CDS	TUBB2A	164	2	0.0121951	61	7	0.114754
chr6:7339025	noncoding	AL139095.2	125	33	0.264	86	17	0.197674
chr6:7541941	CDS	DSP	44	2	0.0454545	34	8	0.235294
chr6:10410321	CDS	TFAP2A	39	0	0	45	8	0.177778
chr6:11232576	5'UTR	NEDD9	58	8	0.137931	9	0	0
chr6:30898998	CDS	DDR1	68	7	0.102941	86	5	0.0581395
chr6:30910922	CDS	GTF2H4	61	0	0	61	7	0.114754
chr6:31644134	CDS	BAG6	261	89	0.340996	140	47	0.335714
chr6:31644160	CDS	BAG6	233	27	0.11588	120	5	0.0416667
chr6:31859740	CDS	NEU1	468	94	0.200855	231	36	0.155844
chr6:32180031	CDS	RNF5	113	3	0.0265487	76	8	0.105263
chr6:32853166	CDS	TAP1	160	39	0.24375	134	12	0.0895522
chr6:32972189	5'UTR	BRD2	49	5	0.102041	44	6	0.136364
chr6:32972194	5'UTR	BRD2	53	7	0.132075	48	8	0.166667
chr6:33194442	3'UTR	RXRB	54	13	0.240741	38	12	0.315789
chr6:33313750	CDS	TAPBP	621	86	0.138486	484	37	0.0764463
chr6:34237229	5'UTR	HMGA1	571	73	0.127846	778	46	0.059126
chr6:34244939	3'UTR	HMGA1	77	10	0.12987	61	8	0.131148
chr6:34280149	3'UTR	NUDT3	32	15	0.46875	5	1	0.2
chr6:37483117	3'UTR	CCDC167	57	5	0.0877193	57	7	0.122807
chr6:38153433	3'UTR	ZFAND3	106	0	0	78	8	0.102564
chr6:42077231	CDS	TAF8	32	8	0.25	13	2	0.153846
chr6:42989628	CDS	PPP2R5D	122	13	0.106557	103	5	0.0485437
chr6:43049986	CDS	CUL7	137	26	0.189781	63	3	0.047619
chr6:43130588	CDS	PTK7	31	7	0.225806	9	0	0
chr6:52577007	5'UTR	TRAM2	57	0	0	63	7	0.111111
chr6:52995935	noncoding	7SK,RN7SK	364	132	0.362637	236	55	0.233051
chr6:56529513	CDS	DST	78	14	0.179487	74	12	0.162162
chr6:70860229	CDS	SMAP1	69	7	0.101449	44	0	0
chr6:71289157	CDS	OGFRL1	48	10	0.208333	69	7	0.101449
chr6:71289161	CDS	OGFRL1	49	9	0.183673	73	5	0.0684932
chr6:113859942	CDS	MARCKS	1771	595	0.335968	1428	495	0.346639
chr6:113859943	CDS	MARCKS	1761	584	0.33163	1403	500	0.356379
chr6:113859945	CDS	MARCKS	1769	578	0.326738	1395	493	0.353405
chr6:128005126	CDS	PTPRK	40	8	0.2	10	0	0
chr6:132296374	3'UTR	MOXD1	121	26	0.214876	81	18	0.222222
chr6:138335150	CDS	ARFGEF3	44	0	0	49	9	0.183673
chr6:143136910	CDS	AIG1	128	29	0.226562	85	13	0.152941
chr6:146554825	3'UTR	RAB32	63	0	0	34	8	0.235294
chr6:149843114	CDS	LRP11	255	45	0.176471	138	11	0.0797101
chr6:153282659	noncoding	AL590867.2	101	3	0.029703	88	9	0.102273
chr6:158637201	CDS	DYNLT1	166	0	0	80	8	0.1
chr6:159969254	CDS	IGF2R	306	41	0.133987	176	17	0.0965909
chr6:159969255	CDS	IGF2R	328	35	0.106707	176	17	0.0965909
chr6:166412727	3'UTR	RPS6KA2	52	7	0.134615	23	0	0
chr6:169248687	CDS	THBS2	339	117	0.345133	189	30	0.15873
chr7:197238	intron	FAM20C	145	24	0.165517	125	14	0.112
chr7:198277	intron	FAM20C	147	82	0.557823	170	55	0.323529
chr7:1477934	CDS	INTS1	210	22	0.104762	161	12	0.0745342
chr7:1479582	CDS	INTS1	115	14	0.121739	102	5	0.0490196
chr7:6402434	CDS	RAC1	39	7	0.179487	34	0	0
chr7:26183762	CDS	NFE2L3	59	0	0	49	8	0.163265
chr7:26922230	noncoding	RPL7AP38	48	10	0.208333	25	0	0
chr7:27793079	CDS	TAX1BP1	39	7	0.179487	26	0	0
chr7:29923382	3'UTR	SCRN1	179	19	0.106145	96	4	0.0416667
chr7:38384913	CDS	AMPH	58	0	0	49	7	0.142857
chr7:44059576	CDS	DBNL	215	26	0.12093	210	28	0.133333
chr7:56079825	CDS	SUMF2	358	26	0.0726257	204	27	0.132353
chr7:72948484	noncoding	NSUN5P2	32	11	0.34375	13	2	0.153846
chr7:73683253	CDS	DNAJC30	26	6	0.230769	41	11	0.268293
chr7:73834710	3'UTR	METTL27	57	17	0.298246	15	5	0.333333
chr7:74404894	3'UTR	CLIP2	34	11	0.323529	3	0	0
chr7:74657877	5'UTR	GTF2I	120	14	0.116667	125	3	0.024
chr7:75073532	CDS	RCC1L	79	30	0.379747	27	10	0.37037
chr7:80199272	CDS	GNAI1	74	0	0	32	7	0.21875
chr7:99408650	intergenic	--	6	3	0.5	30	7	0.233333
chr7:99558687	5'UTR	ZNF655	42	9	0.214286	23	1	0.0434783
chr7:100827208	5'UTR	EPHB4	156	18	0.115385	113	10	0.0884956
chr7:100881346	CDS	SRRT	96	37	0.385417	149	93	0.624161
chr7:100888365	CDS	SRRT	99	19	0.191919	122	5	0.0409836
chr7:101206390	CDS	PLOD3	80	3	0.0375	63	10	0.15873
chr7:101212316	CDS	PLOD3	63	21	0.333333	41	5	0.121951
chr7:107986264	CDS	LAMB1	39	10	0.25641	22	6	0.272727
chr7:128862909	CDS	ATP6V1F	77	9	0.116883	42	7	0.166667
chr7:129205367	CDS	SMO	52	13	0.25	48	7	0.145833
chr7:143379938	noncoding	AC093673.1	136	14	0.102941	102	9	0.0882353
chr7:149880292	3'UTR	ATP6V0E2	38	12	0.315789	52	21	0.403846
chr7:151076072	CDS	SLC4A2	33	7	0.212121	14	0	0
chr7:158829236	CDS	ESYT2	233	39	0.167382	220	25	0.113636
chr8:8890508	CDS	MFHAS1	42	0	0	47	7	0.148936
chr8:11868100	5'UTR	CTSB	111	8	0.0720721	79	10	0.126582
chr8:13085256	3'UTR	DLC1	41	7	0.170732	32	0	0
chr8:22197326	CDS	BMP1	39	8	0.205128	29	2	0.0689655
chr8:23297659	3'UTR	LOXL2	390	80	0.205656	211	48	0.227488
chr8:27598128	3'UTR	CLU	94	10	0.106383	51	5	0.0980392
chr8:30727784	CDS	GSR	45	8	0.177778	27	0	0
chr8:37908980	noncoding	RN7SL709P	34	1	0.0294118	54	7	0.12963
chr8:38467996	5'UTR	FGFR1	164	6	0.0365854	139	16	0.115108
chr8:39091296	CDS	ADAM9	28	0	0	31	7	0.225806
chr8:61579356	noncoding	KRT8P3	71	8	0.112676	59	0	0
chr8:86560056	3'UTR	CPNE3	50	0	0	49	8	0.163265
chr8:100721470	CDS	PABPC1	577	74	0.12825	409	60	0.146699
chr8:125433476	CDS	TRIB1	48	0	0	41	9	0.219512
chr8:143542240	noncoding	AC067930.8,RN7SKP175	943	125	0.132556	649	77	0.118644
chr8:143562215	CDS	GSDMD	97	10	0.103093	77	3	0.038961
chr8:143589316	CDS	EEF1D	54	7	0.12963	43	0	0
chr8:143596123	intron	EEF1D	37	6	0.162162	34	11	0.323529
chr8:143792541	CDS	SCRIB	37	7	0.189189	39	4	0.102564
chr8:143792546	CDS	SCRIB	34	9	0.264706	41	7	0.170732
chr8:143792548	CDS	SCRIB	33	9	0.272727	39	8	0.205128
chr8:144085349	CDS	GPAA1	173	18	0.104046	161	19	0.118012
chr8:144356996	CDS	FBXL6	43	22	0.511628	53	29	0.54717
chr8:144393758	CDS	CPSF1	131	20	0.152672	82	0	0
chr9:34241449	CDS	UBAP1	39	7	0.179487	8	0	0
chr9:34617887	CDS	DCTN3	42	7	0.166667	46	0	0
chr9:35813074	CDS	HINT2	61	11	0.180328	52	6	0.115385
chr9:37503477	3'UTR	POLR1E	59	0	0	60	7	0.116667
chr9:37503483	3'UTR	POLR1E	47	0	0	52	7	0.134615
chr9:69035913	CDS	AL358113.1	36	0	0	67	7	0.104478
chr9:88016537	noncoding	RPS10P3	51	6	0.117647	40	5	0.125
chr9:93452014	CDS	FAM120A	142	34	0.239437	112	18	0.160714
chr9:93452021	CDS	FAM120A	155	30	0.193548	111	13	0.117117
chr9:93452024	CDS	FAM120A	161	37	0.229814	119	9	0.0756303
chr9:101540529	CDS	RNF20	30	0	0	37	7	0.189189
chr9:108917632	CDS	ELP1	46	0	0	46	8	0.173913
chr9:115057379	CDS	TNC	53	7	0.132075	64	0	0
chr9:122247578	CDS	RBM18	52	7	0.134615	51	0	0
chr9:123179058	CDS	STRBP	44	8	0.186047	32	0	0
chr9:124813487	3'UTR	OLFML2A	213	53	0.248826	143	17	0.118881
chr9:125195589	noncoding	RPSAP76	73	31	0.424658	36	18	0.5
chr9:127473865	CDS	LRSAM1	60	18	0.3	48	7	0.145833
chr9:127506470	3'UTR	NIBAN2	104	88	0.846154	81	75	0.925926
chr9:128325789	CDS	COQ4	43	8	0.186047	39	15	0.384615
chr9:128390086	3'UTR	URM1	278	30	0.107914	221	10	0.0452489
chr9:128421059	CDS	CERCAM	128	17	0.132812	57	3	0.0526316
chr9:128421060	CDS	CERCAM	129	17	0.131783	56	3	0.0535714
chr9:128809285	3'UTR	TBC1D13	102	0	0	69	7	0.101449
chr9:129089032	3'UTR	DOLPP1	30	2	0.0666667	67	12	0.179104
chr9:133471555	3'UTR	SLC2A6	11	0	0	43	7	0.162791
chr9:134843422	3'UTR	COL5A1	79	8	0.101266	58	2	0.0344828
chr9:136440829	3'UTR	SEC16A	63	10	0.15873	53	0	0
chr9:136793016	3'UTR	TMEM141	117	0	0	70	8	0.114286
chr9:136940953	CDS	FBXW5	192	27	0.140625	136	16	0.117647
chr9:137021041	CDS	ABCA2	82	0	0	51	8	0.156863
chr9:137070436	CDS	SAPCD2	46	10	0.217391	50	5	0.1
chr9:137109012	3'UTR	MAN1B1	174	48	0.275862	92	29	0.315217
chr9:137217611	5'UTR	BX255925.3	44	0	0	69	7	0.101449
chr9:137272216	CDS	NELFB	106	11	0.103774	108	8	0.0740741
chr9:137272982	3'UTR	NELFB	185	21	0.113514	183	5	0.0273224
chr9:137273413	3'UTR	NELFB	49	7	0.142857	64	0	0
chr9:137281001	3'UTR	TOR4A	42	22	0.52381	45	13	0.288889
chr10:24585326	CDS	ARHGAP21	52	8	0.153846	26	0	0
chr10:34399340	CDS	PARD3	89	2	0.0224719	56	9	0.160714
chr10:34815022	5'UTR	PARD3	55	10	0.181818	23	2	0.0869565
chr10:70146440	CDS	TYSND1	81	15	0.185185	52	4	0.0769231
chr10:70674694	CDS	ADAMTS14	47	0	0	38	8	0.210526
chr10:71825470	intron	PSAP	97	11	0.113402	41	0	0
chr10:71825620	intron	PSAP	44	8	0.181818	15	0	0
chr10:72007739	CDS	CHST3	18	0	0	42	7	0.166667
chr10:73152385	CDS	ECD	40	8	0.2	20	0	0
chr10:73808097	CDS	AC022400.5	72	0	0	52	8	0.153846
chr10:76889497	CDS	KCNMA1	62	11	0.177419	43	0	0
chr10:96586841	5'UTR	TM9SF3	150	29	0.193333	100	7	0.07
chr10:96586843	5'UTR	TM9SF3	130	20	0.153846	89	6	0.0674157
chr10:97498275	CDS	MMS19	317	145	0.457413	187	75	0.40107
chr10:97738666	CDS	ZFYVE27	69	7	0.101449	64	0	0
chr10:98257791	CDS	LOXL4	99	15	0.151515	51	4	0.0784314
chr10:100154923	CDS	ERLIN1	49	0	0	52	9	0.173077
chr10:100179246	CDS	ERLIN1	25	0	0	62	10	0.16129
chr10:100550058	3'UTR	HIF1AN	79	4	0.0506329	105	11	0.104762
chr10:101005668	CDS	LZTS2	47	0	0	32	7	0.21875
chr10:102145067	CDS	PPRC1	46	7	0.152174	34	0	0
chr10:102421820	CDS	FBXL15	106	1	0.00943396	79	8	0.101266
chr10:103395964	5'UTR	ATP5MD	79	0	0	63	8	0.126984
chr10:103432167	CDS	PDCD11	67	7	0.104478	116	0	0
chr10:119582553	CDS	TIAL1	69	7	0.101449	53	0	0
chr10:125788730	3'UTR	UROS	73	12	0.164384	32	0	0
chr10:125896446	intergenic	--	75	58	0.773333	24	16	0.666667
chr10:132228011	CDS	STK32C	66	34	0.515152	49	26	0.530612
chr10:132708333	CDS	INPP5A	68	8	0.117647	99	0	0
chr10:133281377	CDS	TUBGCP2	256	43	0.167969	139	19	0.136691
chr11:596948	CDS	PHRF1	76	0	0	74	8	0.108108
chr11:706277	5'UTR	EPS8L2	96	37	0.385417	52	7	0.134615
chr11:706279	5'UTR	EPS8L2	104	39	0.375	66	8	0.121212
chr11:706280	5'UTR	EPS8L2	105	39	0.371429	63	7	0.111111
chr11:764334	CDS	TALDO1	966	123	0.127329	803	75	0.0933998
chr11:795116	5'UTR	SLC25A22	89	0	0	83	9	0.108434
chr11:821028	intron	PNPLA2	49	9	0.183673	29	1	0.0344828
chr11:838329	3'UTR	CD151	61	0	0	62	7	0.112903
chr11:1752919	3'UTR	CTSD	81	11	0.135802	40	6	0.15
chr11:1759550	CDS	AC068580.4	252	59	0.234127	163	46	0.282209
chr11:4092692	3'UTR	STIM1	81	12	0.148148	105	19	0.180952
chr11:8707819	CDS	ST5	83	10	0.120482	39	0	0
chr11:10800216	CDS	EIF4G2	64	7	0.109375	33	0	0
chr11:12218831	intron	MICAL2	44	8	0.181818	9	0	0
chr11:19832547	CDS	NAV2	44	13	0.295455	47	2	0.0425532
chr11:20055917	CDS	NAV2	60	12	0.2	53	19	0.358491
chr11:32091254	CDS	RCN1	252	85	0.337302	227	25	0.110132
chr11:33707668	3'UTR	CD59	169	25	0.147929	107	15	0.140187
chr11:35620156	3'UTR	FJX1	80	10	0.125	49	7	0.142857
chr11:46347644	5'UTR	DGKZ	33	8	0.242424	45	8	0.177778
chr11:46672265	CDS	ATG13	91	11	0.120879	72	4	0.0555556
chr11:46673336	3'UTR	ATG13	78	0	0	63	9	0.142857
chr11:46673337	3'UTR	ATG13	77	6	0.0779221	60	9	0.15
chr11:46674372	3'UTR	ATG13	43	0	0	45	7	0.155556
chr11:46678359	3'UTR	ARHGAP1	54	17	0.314815	21	5	0.238095
chr11:47420561	intron	PSMC3	56	12	0.214286	30	0	0
chr11:61338031	CDS	TKFC	44	7	0.159091	30	0	0
chr11:61421589	CDS	CPSF7	34	0	0	34	7	0.205882
chr11:61866671	3'UTR	FADS2	149	65	0.436242	133	35	0.263158
chr11:62665566	noncoding	SNORA57	69	8	0.115942	73	22	0.30137
chr11:62887467	intron	SLC3A2	31	7	0.225806	3	0	0
chr11:62887468	intron	SLC3A2	31	8	0.258065	3	0	0
chr11:63758891	3'UTR	RTN3	358	183	0.511173	240	120	0.5
chr11:63908933	CDS	MARK2	84	2	0.0238095	69	7	0.101449
chr11:64288441	CDS	GPR137	49	29	0.591837	42	32	0.761905
chr11:65425307	noncoding	AP000944.2,AP000944.3,AP000944.4,MIR612,NEAT1	184	28	0.152174	84	5	0.0595238
chr11:65539224	CDS	LTBP3	123	33	0.268293	151	56	0.370861
chr11:65541157	CDS	LTBP3	51	7	0.137255	51	0	0
chr11:65547472	CDS	LTBP3	58	8	0.137931	55	9	0.163636
chr11:65572767	CDS	FAM89B	81	0	0	50	7	0.14
chr11:65618527	CDS	PCNX3	102	11	0.107843	81	0	0
chr11:65780236	CDS	AP5B1	44	0	0	67	7	0.104478
chr11:66276687	3'UTR	RAB1B	97	13	0.134021	76	11	0.144737
chr11:66336051	CDS	RIN1	70	7	0.1	60	0	0
chr11:66868899	CDS	PC	58	17	0.293103	46	5	0.108696
chr11:67217880	CDS	KDM2A	76	10	0.131579	51	0	0
chr11:67392195	CDS	RAD9A	38	7	0.184211	44	3	0.0681818
chr11:67432774	CDS	RPS6KB2	71	37	0.521127	97	50	0.515464
chr11:67434620	CDS	RPS6KB2	126	16	0.126984	114	4	0.0350877
chr11:67465061	CDS	TMEM134	103	7	0.0679612	89	12	0.134831
chr11:68018540	CDS	ALDH3B1	316	50	0.158228	125	3	0.024
chr11:68348135	CDS	LRP5	204	29	0.142157	153	20	0.130719
chr11:70435111	CDS	CTTN	98	12	0.122449	67	0	0
chr11:71480832	CDS	NADSYN1	77	19	0.246753	66	9	0.136364
chr11:72714280	CDS	ARAP1	63	0	0	37	7	0.189189
chr11:72727058	CDS	ARAP1	56	9	0.160714	28	2	0.0714286
chr11:73308896	CDS	ARHGEF17	54	8	0.148148	49	3	0.0612245
chr11:73308897	CDS	ARHGEF17	53	4	0.0754717	48	7	0.145833
chr11:75404677	CDS	RPS3	6306	1689	0.26784	4467	817	0.182897
chr11:82849937	CDS	PRCP	69	8	0.115942	48	0	0
chr11:86671840	CDS	ME3	58	3	0.0517241	43	7	0.162791
chr11:94180230	CDS	PANX1	49	7	0.142857	45	0	0
chr11:102162508	CDS	YAP1	40	8	0.2	25	1	0.04
chr11:102790024	3'UTR	MMP1	49	7	0.142857	46	0	0
chr11:102797137	CDS	MMP1	73	8	0.109589	70	0	0
chr11:102798079	CDS	MMP1	34	8	0.235294	72	18	0.25
chr11:108498256	CDS	POGLUT3	15	0	0	43	8	0.186047
chr11:108498257	CDS	POGLUT3	11	0	0	38	8	0.210526
chr11:108498258	CDS	POGLUT3	9	0	0	39	7	0.179487
chr11:117209029	CDS	PCSK7	43	6	0.139535	61	13	0.213115
chr11:118522244	3'UTR	KMT2A	58	10	0.172414	57	3	0.0526316
chr11:119094491	3'UTR	H2AFX	116	16	0.137931	219	31	0.141553
chr11:119094500	3'UTR	H2AFX	106	16	0.150943	175	27	0.154286
chr11:119094501	3'UTR	H2AFX	93	18	0.193548	160	30	0.1875
chr11:119308934	3'UTR	MCAM	119	7	0.0588235	98	12	0.122449
chr11:119309811	3'UTR	MCAM	34	8	0.235294	15	4	0.266667
chr11:130911678	CDS	SNX19	53	0	0	45	7	0.155556
chr11:134224897	5'UTR	VPS26B	171	26	0.152047	135	10	0.0740741
chr11:134246377	3'UTR	VPS26B	88	11	0.125	57	5	0.0877193
chr12:1492474	3'UTR	ERC1	61	7	0.114754	49	0	0
chr12:1786121	3'UTR	ADIPOR2	56	7	0.125	78	0	0
chr12:6607353	5'UTR	AC006064.6	92	19	0.206522	79	5	0.0632911
chr12:39442996	5'UTR	KIF21A	41	1	0.0243902	60	7	0.116667
chr12:39443069	5'UTR	KIF21A	42	0	0	56	9	0.160714
chr12:49022650	CDS	KMT2D	53	0	0	40	8	0.2
chr12:51056426	CDS	LETMD1	51	0	0	55	7	0.127273
chr12:52070444	5'UTR	ATG101	35	0	0	41	8	0.195122
chr12:52191906	5'UTR	KRT80	100	14	0.14	100	13	0.13
chr12:52191912	5'UTR	KRT80	101	24	0.237624	95	13	0.136842
chr12:52191913	5'UTR	KRT80	99	20	0.20202	94	16	0.170213
chr12:52949729	5'UTR	KRT8	79	9	0.113924	26	10	0.384615
chr12:53102118	CDS	IGFBP6	221	117	0.529412	159	85	0.534591
chr12:53414912	3'UTR	SP1	81	0	0	62	8	0.129032
chr12:53505256	CDS	TARBP2	87	25	0.287356	98	19	0.193878
chr12:56112906	3'UTR	PA2G4	56	8	0.142857	61	2	0.0327869
chr12:56178077	CDS	SMARCC2	75	8	0.106667	61	0	0
chr12:56189366	CDS	SMARCC2	71	8	0.112676	46	0	0
chr12:56238294	3'UTR	ANKRD52	69	0	0	64	9	0.140625
chr12:56272747	3'UTR	CS	183	31	0.169399	163	42	0.257669
chr12:56645912	CDS	ATP5F1B	577	58	0.10052	511	52	0.101761
chr12:57205230	CDS	LRP1	92	12	0.130435	35	2	0.0571429
chr12:57233581	CDS	SHMT2	306	40	0.130719	221	23	0.104072
chr12:74537859	5'UTR	ATXN7L3B	65	7	0.107692	59	0	0
chr12:76559476	5'UTR	OSBPL8	172	112	0.651163	62	21	0.33871
chr12:93831350	noncoding	RN7SL630P	120	23	0.191667	77	12	0.155844
chr12:95790561	5'UTR	NTN4	41	13	0.317073	24	6	0.25
chr12:95790562	5'UTR	NTN4	40	7	0.175	24	0	0
chr12:104986463	CDS	C12orf45	47	8	0.170213	39	0	0
chr12:108523448	3'UTR	SART3	44	7	0.159091	39	0	0
chr12:110346413	CDS	ATP2A2	46	0	0	84	9	0.107143
chr12:111450691	3'UTR	SH2B3	30	7	0.233333	21	0	0
chr12:111692743	CDS	ACAD10	53	20	0.377358	29	7	0.241379
chr12:115983207	CDS	MED13L	28	3	0.107143	31	7	0.225806
chr12:118246147	noncoding	RPS2P5	39	16	0.410256	15	7	0.466667
chr12:118376702	CDS	SUDS3	69	8	0.115942	64	12	0.1875
chr12:119876102	CDS	CIT	80	8	0.1	94	0	0
chr12:120137749	CDS	GCN1	177	20	0.112994	186	21	0.112903
chr12:120144337	CDS	GCN1	93	22	0.236559	100	13	0.13
chr12:120198585	CDS	RPLP0	3556	439	0.123453	2410	184	0.0763485
chr12:120198682	CDS	RPLP0	4324	521	0.12049	3055	226	0.0739771
chr12:120199189	CDS	RPLP0	1199	196	0.16347	762	65	0.0853018
chr12:120457163	CDS	AL021546.1	55	0	0	64	7	0.109375
chr12:125065685	CDS	AACS	77	13	0.168831	23	5	0.217391
chr12:125065688	CDS	AACS	81	14	0.17284	22	4	0.181818
chr12:125065695	CDS	AACS	77	11	0.142857	33	5	0.151515
chr12:130801488	CDS	STX2	47	10	0.212766	40	0	0
chr12:132029853	CDS	EP400	58	10	0.172414	63	2	0.031746
chr12:132078642	3'UTR	EP400	45	8	0.177778	32	0	0
chr12:132147725	CDS	NOC4L	55	0	0	65	7	0.107692
chr12:132661559	CDS	POLE	64	5	0.078125	66	9	0.136364
chr12:132853488	CDS	CHFR	89	18	0.202247	51	17	0.333333
chr13:41121967	noncoding	RN7SL597P	1710	253	0.147953	1021	145	0.142018
chr13:44573174	CDS	TSC22D1	50	12	0.24	36	3	0.0833333
chr13:54440878	noncoding	RPL13AP25	105	9	0.0857143	60	9	0.15
chr13:98395326	CDS	FARP1	72	18	0.25	53	13	0.245283
chr13:110174661	CDS	COL4A1	188	91	0.484043	99	32	0.323232
chr13:110508153	CDS	COL4A2	241	31	0.128631	135	10	0.0740741
chr13:110914890	CDS	ANKRD10	33	7	0.212121	7	0	0
chr13:113846550	CDS	GAS6	249	27	0.108434	147	7	0.047619
chr14:20343234	noncoding	AL355075.4,RPPH1	6229	3672	0.589595	6034	3196	0.529753
chr14:22845958	CDS	MMP14	225	14	0.0622222	101	11	0.108911
chr14:22876167	CDS	LRP10	812	45	0.0554187	644	67	0.104037
chr14:22982076	CDS	AJUBA	140	12	0.0857143	104	11	0.105769
chr14:23953853	CDS	DHRS4	63	25	0.396825	63	15	0.238095
chr14:24123720	3'UTR	DCAF11	49	6	0.122449	49	9	0.183673
chr14:24192754	CDS	AL136295.1	61	8	0.131148	44	0	0
chr14:24216985	3'UTR	NEDD8	209	27	0.129187	135	7	0.0518519
chr14:31207110	5'UTR	HECTD1	26	12	0.461538	50	10	0.2
chr14:49586019	CDS	RPS29	3100	1121	0.361613	2030	500	0.246305
chr14:49586869	noncoding	RN7SL1	63	27	0.428571	34	16	0.470588
chr14:49862560	noncoding	AL627171.2,RN7SL2	9	0	0	119	32	0.268908
chr14:50831007	5'UTR	NIN	42	8	0.190476	31	0	0
chr14:52042256	CDS	NID2	186	59	0.317204	133	37	0.278195
chr14:52068019	CDS	NID2	238	50	0.210084	187	40	0.213904
chr14:74493835	CDS	ISCA2	49	12	0.244898	83	7	0.0843373
chr14:74493836	CDS	ISCA2	51	9	0.176471	83	8	0.0963855
chr14:74493843	CDS	ISCA2	54	12	0.222222	85	6	0.0705882
chr14:77320779	5'UTR	POMT2	33	18	0.545455	9	3	0.333333
chr14:89417751	noncoding	FOXN3-AS1	31	12	0.387097	25	19	0.76
chr14:100281408	3'UTR	YY1	47	17	0.361702	26	4	0.153846
chr14:100333974	3'UTR	WARS	68	6	0.0882353	105	11	0.104762
chr14:101469057	intergenic	--	28	0	0	30	7	0.233333
chr14:102015990	CDS	DYNC1H1	101	20	0.19802	83	23	0.277108
chr14:102348513	3'UTR	CINP	93	36	0.387097	29	9	0.310345
chr14:102507560	CDS	ANKRD9	190	43	0.226316	160	8	0.05
chr14:102933549	3'UTR	CDC42BPB	47	0	0	67	7	0.104478
chr14:103385551	5'UTR	MARK3	86	14	0.162791	37	0	0
chr14:104795523	5'UTR	AKT1	63	7	0.111111	45	1	0.0222222
chr14:104945992	CDS	AHNAK2	134	11	0.0820896	70	10	0.142857
chr14:104949761	CDS	AHNAK2	80	3	0.0375	59	7	0.118644
chr14:104950942	CDS	AHNAK2	108	18	0.166667	78	2	0.025641
chr14:104951640	CDS	AHNAK2	107	5	0.046729	70	11	0.157143
chr14:104951641	CDS	AHNAK2	102	6	0.0588235	69	7	0.101449
chr14:105348578	CDS	PACS2	82	12	0.146341	78	11	0.141026
chr15:39801873	CDS	GPR176	77	8	0.103896	60	4	0.0666667
chr15:40335427	CDS	CCDC9B	35	10	0.285714	30	12	0.4
chr15:64684259	3'UTR	ZNF609	38	0	0	30	8	0.266667
chr15:64965322	CDS	SPG21	60	7	0.116667	45	0	0
chr15:69455489	CDS	RPLP1	50	10	0.2	32	11	0.34375
chr15:72474589	5'UTR	ARIH1	84	0	0	64	7	0.109375
chr15:74458714	CDS	UBL7	60	16	0.266667	56	19	0.339286
chr15:74458715	CDS	UBL7	57	8	0.140351	58	0	0
chr15:74675061	CDS	EDC3	54	7	0.12963	61	0	0
chr15:75384345	CDS	SIN3A	50	1	0.02	62	7	0.112903
chr15:80949228	3'UTR	CEMIP	39	16	0.410256	15	2	0.133333
chr15:89333538	CDS	POLG	35	0	0	36	7	0.194444
chr15:89835439	3'UTR	ARPIN-AP3S2	48	0	0	38	8	0.210526
chr15:90882311	3'UTR	FURIN	71	41	0.577465	37	30	0.810811
chr16:372173	CDS	TMEM8A	54	7	0.12963	52	5	0.0961538
chr16:570038	5'UTR	PIGQ	63	14	0.222222	89	18	0.202247
chr16:681472	CDS	STUB1	243	38	0.156379	236	31	0.131356
chr16:1445764	3'UTR	CLCN7	117	31	0.264957	83	11	0.13253
chr16:1964562	CDS	RPS2	109	41	0.376147	78	13	0.166667
chr16:1964563	CDS	RPS2	108	10	0.0925926	70	7	0.1
chr16:2175896	CDS	TRAF7	156	33	0.211538	90	18	0.2
chr16:2176359	CDS	TRAF7	283	85	0.300353	163	21	0.128834
chr16:2176654	3'UTR	TRAF7	106	11	0.103774	63	5	0.0793651
chr16:2456714	CDS	CCNF	69	11	0.15942	90	11	0.122222
chr16:2937279	CDS	FLYWCH1	80	1	0.0125	65	8	0.123077
chr16:3850444	CDS	CREBBP	76	13	0.171053	84	5	0.0595238
chr16:3850448	CDS	CREBBP	71	9	0.126761	76	6	0.0789474
chr16:4652779	CDS	MGRN1	54	9	0.166667	46	0	0
chr16:4847602	5'UTR	UBN1	39	7	0.179487	36	3	0.0833333
chr16:15694181	CDS	NDE1	38	2	0.0526316	47	10	0.212766
chr16:27461530	CDS	GTF3C1	104	24	0.230769	113	12	0.106195
chr16:27470365	CDS	GTF3C1	33	0	0	43	7	0.162791
chr16:29885649	CDS	SEZ6L2	69	29	0.42029	41	11	0.268293
chr16:29968112	CDS	TMEM219	151	71	0.470199	75	38	0.506667
chr16:30005488	3'UTR	INO80E	62	0	0	49	8	0.163265
chr16:30704075	CDS	SRCAP	50	0	0	42	7	0.166667
chr16:30712057	CDS	SRCAP	43	4	0.0930233	61	9	0.147541
chr16:30739341	CDS	SRCAP	36	17	0.472222	60	27	0.45
chr16:30739342	CDS	SRCAP	36	11	0.305556	61	27	0.442623
chr16:30739346	CDS	SRCAP	35	15	0.428571	59	21	0.355932
chr16:30743834	CDS	TMEM265	33	9	0.272727	19	0	0
chr16:30743835	CDS	TMEM265	34	8	0.235294	20	0	0
chr16:30743836	CDS	TMEM265	39	7	0.179487	20	0	0
chr16:30925776	CDS	FBXL19	45	10	0.222222	15	9	0.6
chr16:30925777	CDS	FBXL19	33	8	0.242424	15	9	0.6
chr16:30949371	CDS	ORAI3	97	20	0.206186	30	10	0.333333
chr16:47143619	5'UTR	NETO2	86	17	0.197674	96	21	0.21875
chr16:48352517	3'UTR	LONP2	43	14	0.325581	57	23	0.403509
chr16:53459460	CDS	RBL2	53	11	0.207547	25	0	0
chr16:58026201	5'UTR	MMP15	33	23	0.69697	23	8	0.347826
chr16:67029368	5'UTR	CBFB	55	8	0.145455	33	0	0
chr16:67230206	CDS	FHOD1	18	0	0	43	8	0.186047
chr16:69136742	CDS	UTP4	67	8	0.119403	76	0	0
chr16:70356195	CDS	AC012184.2	36	11	0.305556	30	14	0.466667
chr16:70663873	CDS	MTSS2	33	11	0.333333	9	2	0.222222
chr16:70663880	CDS	MTSS2	30	10	0.333333	9	2	0.222222
chr16:85799424	5'UTR	EMC8	68	7	0.102941	62	0	0
chr16:88630552	CDS	ZC3H18	56	6	0.107143	52	7	0.134615
chr16:88655363	CDS	MVD	128	66	0.515625	80	12	0.15
chr16:88814407	3'UTR	GALNS	30	7	0.233333	24	0	0
chr16:89553804	CDS	SPG7	72	31	0.430556	27	11	0.407407
chr16:89694224	CDS	CDK10	42	7	0.166667	46	0	0
chr17:517914	3'UTR	VPS53	57	7	0.122807	38	0	0
chr17:1541589	CDS	PITPNA	36	7	0.194444	51	0	0
chr17:4539530	CDS	MYBBP1A	61	7	0.114754	52	0	0
chr17:4807830	CDS	PLD2	32	7	0.21875	16	0	0
chr17:5004622	CDS	KIF1C	82	12	0.146341	77	0	0
chr17:5383465	3'UTR	RABEP1	35	7	0.2	14	0	0
chr17:5419387	CDS	NUP88	13	1	0.0769231	39	9	0.230769
chr17:7939621	CDS	CNTROB	66	22	0.333333	61	23	0.377049
chr17:10697299	CDS	SCO1	73	14	0.191781	74	18	0.243243
chr17:12994801	CDS	ELAC2	116	21	0.181034	113	19	0.168142
chr17:12996607	CDS	ELAC2	114	18	0.157895	73	3	0.0410959
chr17:17187365	3'UTR	MPRIP	50	9	0.18	61	2	0.0327869
chr17:18038923	CDS	ATPAF2	31	10	0.322581	23	4	0.173913
chr17:21297466	intron	MAP2K3	85	35	0.416667	64	17	0.265625
chr17:28329237	CDS	IFT20	51	7	0.137255	17	0	0
chr17:29109949	CDS	MYO18A	65	19	0.292308	53	10	0.188679
chr17:36183506	noncoding	AC243829.1	54	8	0.148148	19	0	0
chr17:36989364	CDS	AATF	49	13	0.265306	84	34	0.404762
chr17:38799390	CDS	PIP4K2B	128	24	0.1875	78	12	0.153846
chr17:38799396	CDS	PIP4K2B	124	19	0.153226	78	11	0.141026
chr17:40123245	CDS	MSL1	84	15	0.178571	55	8	0.145455
chr17:40123248	CDS	MSL1	88	16	0.181818	60	13	0.216667
chr17:40123250	CDS	MSL1	102	16	0.156863	75	10	0.133333
chr17:40171085	3'UTR	CASC3	66	7	0.106061	73	0	0
chr17:41689288	intron	EIF1	51	0	0	31	10	0.322581
chr17:41821810	CDS	FKBP10	78	11	0.141026	53	1	0.0188679
chr17:41822452	3'UTR	FKBP10	32	7	0.21875	5	4	0.8
chr17:44876061	CDS	EFTUD2	274	32	0.116788	294	14	0.047619
chr17:45243293	CDS	FMNL1	73	16	0.219178	51	8	0.156863
chr17:45243294	CDS	FMNL1	77	15	0.194805	53	8	0.150943
chr17:45263933	3'UTR	MAP3K14	50	7	0.14	53	0	0
chr17:47181614	CDS	CDC27	63	0	0	42	9	0.214286
chr17:48071270	3'UTR	CBX1	48	3	0.0625	65	8	0.123077
chr17:49054578	3'UTR	IGF2BP1	27	0	0	37	7	0.189189
chr17:50056284	5'UTR	ITGA3	248	60	0.241935	216	59	0.273148
chr17:50056290	5'UTR	ITGA3	252	66	0.261905	212	63	0.29717
chr17:50360360	3'UTR	XYLT2	77	0	0	34	7	0.205882
chr17:50360802	3'UTR	XYLT2	106	8	0.0754717	46	8	0.173913
chr17:50551110	CDS	SPATA20	80	42	0.525	67	35	0.522388
chr17:56950756	CDS	COIL	34	7	0.205882	20	0	0
chr17:57006347	3'UTR	SCPEP1	51	7	0.137255	44	4	0.0909091
chr17:57110090	CDS	AKAP1	70	7	0.1	44	0	0
chr17:57885861	5'UTR	CUEDC1	97	21	0.216495	59	2	0.0338983
chr17:62689599	CDS	MRC2	64	30	0.46875	55	22	0.4
chr17:62692371	CDS	MRC2	148	27	0.182432	57	9	0.157895
chr17:66302749	5'UTR	PRKCA	72	13	0.180556	58	2	0.0344828
chr17:66302867	CDS	PRKCA	74	9	0.121622	61	0	0
chr17:68427148	CDS	WIPI1	98	12	0.122449	60	7	0.116667
chr17:72121202	5'UTR	SOX9	70	8	0.114286	44	3	0.0681818
chr17:74864179	CDS	FDXR	35	0	0	33	8	0.242424
chr17:75063967	3'UTR	KCTD2	80	8	0.1	87	0	0
chr17:75065154	3'UTR	KCTD2	52	0	0	62	7	0.112903
chr17:75318971	3'UTR	GRB2	40	22	0.55	40	10	0.25
chr17:75846437	3'UTR	WBP2	48	7	0.145833	15	0	0
chr17:76166485	CDS	RNF157	42	0	0	34	7	0.205882
chr17:76710743	CDS	MXRA7	42	7	0.166667	61	4	0.0655738
chr17:78992562	3'UTR	CANT1	82	0	0	62	7	0.112903
chr17:79939392	3'UTR	TBC1D16	50	12	0.24	36	0	0
chr17:80105843	CDS	GAA	51	8	0.156863	18	0	0
chr17:80105856	CDS	GAA	50	7	0.14	20	0	0
chr17:80112671	CDS	GAA	56	10	0.178571	30	0	0
chr17:80368028	CDS	RNF213	128	0	0	89	9	0.101124
chr17:81550377	CDS	FAAP100	108	4	0.037037	68	12	0.176471
chr17:81596163	CDS	NPLOC4	114	10	0.0877193	100	10	0.1
chr17:81672904	3'UTR	CCDC137	32	0	0	61	8	0.131148
chr17:81934954	CDS	PYCR1	111	7	0.0630631	56	8	0.142857
chr17:82048681	3'UTR	RFNG	45	13	0.288889	25	0	0
chr17:82087211	CDS	FASN	373	52	0.13941	234	24	0.102564
chr17:82090057	intron	FASN	54	7	0.12963	61	2	0.0327869
chr17:82237888	CDS	SLC16A3	819	84	0.102689	919	75	0.0820569
chr17:82398204	CDS	OGFOD3	59	2	0.0338983	53	7	0.132075
chr17:82443876	3'UTR	CYBC1	41	0	0	52	7	0.134615
chr17:82586020	CDS	FOXK2	70	8	0.114286	35	0	0
chr18:9360042	CDS	TWSG1	62	7	0.112903	47	0	0
chr18:13057634	CDS	CEP192	34	7	0.205882	22	2	0.0909091
chr18:45916476	CDS	EPG5	49	8	0.163265	38	0	0
chr18:48920893	3'UTR	SMAD7	46	7	0.152174	28	0	0
chr18:48921741	CDS	SMAD7	49	7	0.142857	26	0	0
chr18:49286597	CDS	DYM	69	10	0.144928	21	0	0
chr18:59345934	CDS	LMAN1	158	42	0.265823	56	10	0.178571
chr18:79697896	CDS	CTDP1	61	4	0.0655738	50	7	0.14
chr19:621466	CDS	POLRMT	143	0	0	67	8	0.119403
chr19:622731	CDS	POLRMT	168	17	0.10119	113	6	0.0530973
chr19:1033333	intron	CNN2	34	7	0.205882	13	2	0.153846
chr19:1584658	CDS	MBD3	317	41	0.129338	406	18	0.044335
chr19:1828286	CDS	REXO1	49	10	0.204082	30	0	0
chr19:2050804	CDS	MKNK2	257	46	0.178988	154	2	0.012987
chr19:4013022	CDS	PIAS4	56	8	0.142857	56	2	0.0357143
chr19:4657855	3'UTR	MYDGF	104	2	0.0192308	82	9	0.109756
chr19:5678593	CDS	MICOS13	186	23	0.123656	170	10	0.0588235
chr19:5687595	CDS	HSD11B1L	39	8	0.205128	14	3	0.214286
chr19:6456435	CDS	SLC25A23	170	15	0.0882353	175	18	0.102857
chr19:6586368	CDS	CD70	72	8	0.111111	41	0	0
chr19:6697436	CDS	C3	71	0	0	55	7	0.127273
chr19:7555275	CDS	PNPLA6	172	101	0.587209	127	30	0.23622
chr19:7631560	3'UTR	PET100	221	12	0.0542986	187	24	0.128342
chr19:10323456	CDS	RAVER1	65	2	0.0307692	84	9	0.107143
chr19:10391603	CDS	CDC37	113	17	0.150442	139	16	0.115108
chr19:10391605	CDS	CDC37	113	12	0.106195	133	16	0.120301
chr19:11450003	intron	PRKCSH	38	0	0	41	7	0.170732
chr19:11450424	intron	PRKCSH	50	5	0.1	47	12	0.255319
chr19:11450425	intron	PRKCSH	50	6	0.12	47	14	0.297872
chr19:11514213	CDS	ECSIT	67	0	0	52	7	0.134615
chr19:12696367	CDS	FBXW9	81	31	0.382716	45	15	0.333333
chr19:12896017	CDS	GCDH	46	10	0.217391	40	4	0.1
chr19:13118331	5'UTR	NACC1	38	12	0.315789	41	6	0.146341
chr19:13912589	CDS	CC2D1A	91	0	0	90	10	0.111111
chr19:13919898	CDS	CC2D1A	68	0	0	56	7	0.125
chr19:14089215	CDS	SAMD1	102	11	0.107843	63	1	0.015873
chr19:14388473	CDS	ADGRE5	63	7	0.111111	30	1	0.0333333
chr19:14480414	CDS	GIPC1	478	209	0.437238	466	138	0.296137
chr19:14566839	CDS	NDUFB7	885	449	0.507345	744	393	0.528226
chr19:14622002	noncoding	AC022149.1	88	9	0.102273	46	5	0.108696
chr19:15425616	CDS	WIZ	92	39	0.423913	53	16	0.301887
chr19:15429589	CDS	WIZ	59	8	0.135593	33	0	0
chr19:16552774	3'UTR	SLC35E1	76	8	0.105263	47	3	0.0638298
chr19:16847032	CDS	SIN3B	52	8	0.153846	50	0	0
chr19:16851416	CDS	SIN3B	65	7	0.107692	59	0	0
chr19:16878679	CDS	SIN3B	83	0	0	88	10	0.113636
chr19:17504662	3'UTR	SLC27A1	60	7	0.116667	25	0	0
chr19:17581639	3'UTR	COLGALT1	385	75	0.194805	269	39	0.144981
chr19:18169979	3'UTR	AC007192.1	51	15	0.294118	33	14	0.424242
chr19:18568621	CDS	KXD1	151	23	0.152318	103	17	0.165049
chr19:23827395	noncoding	RPSAP58	153	82	0.535948	89	45	0.505618
chr19:32691997	CDS	NUDT19	37	28	0.756757	37	16	0.432432
chr19:32692000	CDS	NUDT19	36	29	0.805556	36	13	0.361111
chr19:34400105	3'UTR	GPI	39	7	0.179487	57	1	0.0175439
chr19:35633811	CDS	RBM42	44	8	0.181818	43	13	0.302326
chr19:38725256	intron	ACTN4	24	8	0.333333	32	8	0.25
chr19:40367744	CDS	PLD3	265	126	0.475472	121	62	0.512397
chr19:40717548	CDS	ITPKC	56	7	0.125	35	1	0.0285714
chr19:41432260	CDS	DMAC2	65	8	0.123077	74	1	0.0135135
chr19:41438309	CDS	DMAC2	84	21	0.25	87	26	0.298851
chr19:42371446	CDS	MEGF8	32	7	0.21875	3	0	0
chr19:42762928	intergenic	--	30	7	0.233333	8	0	0
chr19:44871926	CDS	NECTIN2	182	148	0.813187	66	55	0.833333
chr19:45382695	CDS	PPP1R13L	53	0	0	50	8	0.16
chr19:45396783	CDS	PPP1R13L	79	8	0.101266	50	0	0
chr19:45617689	CDS	EML2	59	10	0.169492	12	0	0
chr19:47923800	intergenic	--	544	35	0.0643382	417	63	0.151079
chr19:49491460	CDS	RPL13A	488	66	0.135246	328	24	0.0731707
chr19:49652211	CDS	SCAF1	35	8	0.228571	44	0	0
chr19:50482504	CDS	EMC10	56	11	0.196429	37	8	0.216216
chr19:51104387	CDS	CTU1	49	9	0.183673	32	0	0
chr19:54181081	CDS	MBOAT7	112	2	0.0178571	95	16	0.168421
chr19:54207560	CDS	RPS9	175	27	0.154286	96	15	0.15625
chr19:57302178	intergenic	--	38	13	0.342105	18	2	0.111111
chr19:58549491	CDS	TRIM28	349	50	0.143266	339	24	0.0707965
chr20:408166	5'UTR	RBCK1	56	0	0	30	7	0.233333
chr20:3167924	5'UTR	LZTS3	89	14	0.157303	62	0	0
chr20:3167944	5'UTR	LZTS3	77	9	0.116883	56	0	0
chr20:6122998	5'UTR	FERMT1	32	7	0.21875	28	2	0.0714286
chr20:13787333	CDS	NDUFAF5	35	7	0.2	27	0	0
chr20:25297942	3'UTR	PYGB	96	0	0	75	11	0.146667
chr20:32166424	3'UTR	TM9SF4	152	18	0.118421	95	16	0.168421
chr20:32235934	3'UTR	POFUT1	46	7	0.152174	32	0	0
chr20:32236136	3'UTR	POFUT1	95	11	0.115789	119	19	0.159664
chr20:33438954	CDS	SNTA1	88	0	0	70	8	0.114286
chr20:33706179	3'UTR	PXMP4	46	7	0.152174	28	2	0.0714286
chr20:34913813	CDS	ACSS2	98	10	0.102041	47	0	0
chr20:35938859	CDS	PHF20	76	8	0.105263	43	0	0
chr20:36946760	CDS	SAMHD1	48	0	0	58	10	0.172414
chr20:37316501	3'UTR	MANBAL	36	8	0.222222	36	3	0.0833333
chr20:41162716	CDS	PLCG1	98	0	0	90	9	0.1
chr20:41166247	CDS	PLCG1	49	0	0	42	7	0.166667
chr20:41174172	CDS	PLCG1	79	16	0.202532	79	4	0.0506329
chr20:41178840	3'UTR	ZHX3	39	7	0.179487	10	0	0
chr20:44498849	3'UTR	SERINC3	139	3	0.0215827	92	11	0.119565
chr20:45841187	CDS	SNX21	60	7	0.116667	57	0	0
chr20:45843543	CDS	ACOT8	72	19	0.263889	53	4	0.0754717
chr20:45898064	CDS	CTSA	750	70	0.0933333	461	47	0.101952
chr20:46067137	CDS	NCOA5	45	7	0.155556	80	0	0
chr20:49270328	CDS	ZNFX1	34	6	0.176471	39	7	0.179487
chr20:50191618	CDS	CEBPB	199	45	0.226131	81	34	0.419753
chr20:50191621	CDS	CEBPB	193	29	0.150259	89	41	0.460674
chr20:50877629	3'UTR	BCAS4	39	12	0.307692	6	0	0
chr20:55074840	noncoding	RPL12P4	167	5	0.0299401	64	7	0.109375
chr20:57351417	5'UTR	RAE1	40	0	0	50	10	0.2
chr20:58989960	CDS	NELFCD	294	39	0.132653	265	15	0.0566038
chr20:62303047	5'UTR	ADRM1	149	17	0.114094	157	8	0.0509554
chr20:62813612	CDS	OGFR	258	31	0.120155	299	30	0.100334
chr20:62945124	3'UTR	GID8	182	53	0.291209	111	26	0.234234
chr20:63280047	intron	ARFGAP1	34	7	0.205882	10	0	0
chr20:63567570	CDS	HELZ2	65	42	0.646154	25	9	0.36
chr20:63567571	CDS	HELZ2	74	32	0.432432	22	7	0.318182
chr20:63695336	CDS	RTEL1	44	7	0.159091	16	4	0.25
chr21:8207590	intron	FP671120.4	63	17	0.269841	67	22	0.328358
chr21:8207591	intron	FP671120.4	64	21	0.328125	70	23	0.328571
chr21:8213457	intron	FP671120.4	74	8	0.108108	68	4	0.0588235
chr21:8217110	intron	FP671120.4	58	17	0.293103	56	17	0.303571
chr21:8251787	intergenic	--	14	1	0.0714286	37	10	0.27027
chr21:8251788	intergenic	--	13	0	0	41	7	0.170732
chr21:8251800	intergenic	--	50	3	0.06	52	7	0.134615
chr21:8257705	intergenic	--	68	7	0.102941	73	3	0.0410959
chr21:8390637	intron	FP236383.3	10	0	0	30	8	0.266667
chr21:8396523	intron	FP236383.3	87	9	0.103448	73	9	0.125
chr21:8397066	intron	FP236383.3	188	30	0.159574	140	5	0.0359712
chr21:25362257	noncoding	RPL13AP7	122	8	0.0655738	50	9	0.18
chr21:33554640	CDS	SON	52	0	0	62	7	0.112903
chr21:33903970	CDS	ATP5PO	78	0	0	64	7	0.109375
chr21:36246039	CDS	DOP1B	124	15	0.120968	68	14	0.205882
chr21:43759230	3'UTR	PDXK	36	7	0.194444	29	0	0
chr21:44055853	CDS	TRAPPC10	65	7	0.107692	67	0	0
chr21:44818035	5'UTR	SUMO3	44	3	0.0681818	54	7	0.12963
chr21:45477439	CDS	COL18A1	63	14	0.222222	36	3	0.0833333
chr21:46004634	3'UTR	COL6A1	393	43	0.109415	336	30	0.0892857
chr22:17109520	CDS	IL17RA	62	22	0.354839	59	11	0.186441
chr22:17109523	CDS	IL17RA	62	22	0.354839	59	9	0.152542
chr22:17827648	CDS	MICAL3	39	13	0.333333	13	3	0.230769
chr22:18088675	3'UTR	PEX26	47	4	0.0851064	51	9	0.176471
chr22:18088681	3'UTR	PEX26	54	1	0.0185185	49	9	0.183673
chr22:20131893	5'UTR	ZDHHC8	31	15	0.483871	11	1	0.0909091
chr22:20314760	CDS	DGCR6L	30	11	0.366667	26	0	0
chr22:20430447	CDS	SCARF2	89	13	0.146067	37	1	0.027027
chr22:24164531	CDS	CABIN1	37	11	0.297297	45	21	0.466667
chr22:26496837	CDS	TFIP11	51	0	0	63	7	0.111111
chr22:29043354	CDS	ZNRF3	43	7	0.162791	26	1	0.0384615
chr22:29341196	intron	AP1B1	31	8	0.258065	34	12	0.352941
chr22:29341542	CDS	AP1B1	112	12	0.107143	88	9	0.102273
chr22:30334514	3'UTR	SF3A1	58	7	0.12069	94	0	0
chr22:30427237	CDS	AC004832.3	66	7	0.106061	98	0	0
chr22:31105080	CDS	SELENOM	394	55	0.139594	251	21	0.0836653
chr22:31434038	3'UTR	DRG1	47	0	0	30	7	0.233333
chr22:35347518	3'UTR	TOM1	61	8	0.131148	41	0	0
chr22:36266845	3'UTR	APOL1	43	15	0.348837	28	3	0.107143
chr22:36285622	intron	MYH9	93	9	0.0967742	53	8	0.150943
chr22:36285626	intron	MYH9	88	3	0.0340909	52	9	0.173077
chr22:36308521	intron	MYH9	31	8	0.258065	21	7	0.333333
chr22:36308527	intron	MYH9	31	9	0.290323	20	3	0.15
chr22:37816580	CDS	GCAT	79	8	0.101266	68	0	0
chr22:40552318	CDS	MRTFA	42	7	0.166667	38	0	0
chr22:41620865	5'UTR	DESI1	96	38	0.395833	73	6	0.0821918
chr22:49827772	intergenic	--	51	0	0	33	7	0.212121
chr22:50201561	CDS	SELENOO	77	11	0.142857	59	2	0.0338983
chr22:50343477	5'UTR	PPP6R2	85	13	0.152941	100	8	0.08
chrX:9719253	3'UTR	TBL1X	27	6	0.222222	31	9	0.290323
chrX:10134499	CDS	WWC3	31	8	0.258065	14	0	0
chrX:10567052	CDS	MID1	131	20	0.152672	120	14	0.116667
chrX:15250463	CDS	ASB9	34	7	0.205882	13	0	0
chrX:24077265	3'UTR	EIF2S3	396	120	0.30303	261	37	0.141762
chrX:24078259	3'UTR	EIF2S3	36	7	0.194444	20	0	0
chrX:24208333	CDS	ZFX	55	8	0.145455	38	0	0
chrX:38803041	5'UTR	MID1IP1	83	11	0.13253	37	4	0.108108
chrX:40735274	CDS	MED14	101	12	0.118812	97	0	0
chrX:41186625	CDS	USP9X	41	0	0	51	7	0.137255
chrX:47566901	CDS	ARAF	51	3	0.0588235	43	7	0.162791
chrX:48823161	CDS	HDAC6	40	5	0.125	30	5	0.166667
chrX:48823162	CDS	HDAC6	41	5	0.121951	31	5	0.16129
chrX:48823163	CDS	HDAC6	42	5	0.119048	32	5	0.15625
chrX:48905335	CDS	SLC35A2	76	8	0.105263	78	0	0
chrX:49242927	CDS	CCDC22	56	8	0.142857	49	0	0
chrX:74421905	CDS	SLC16A2	549	64	0.116576	583	24	0.0411664
chrX:81277166	CDS	SH3BGRL	55	10	0.181818	35	5	0.142857
chrX:87703997	noncoding	RPSAP15	157	77	0.490446	83	27	0.325301
chrX:92113600	noncoding	EIF4A1P10	36	9	0.25	27	0	0
chrX:101019296	CDS	TRMT2B	63	8	0.126984	99	0	0
chrX:108591192	CDS	COL4A5	53	14	0.264151	17	3	0.176471
chrX:108606836	CDS	COL4A5	67	8	0.119403	29	1	0.0344828
chrX:108668414	CDS	COL4A5	60	43	0.716667	24	9	0.375
chrX:153982185	CDS	TMEM187	60	7	0.116667	12	1	0.0833333
chrX:154450516	3'UTR	FAM50A	331	45	0.135952	303	21	0.0693069
chrY:1391947	CDS	SLC25A6	48	13	0.270833	19	1	0.0526316
chrM:1488	noncoding	MT-RNR1	579	310	0.535406	456	222	0.486842
chrM:5316	intergenic	--	59	21	0.355932	36	12	0.333333
chrM:5353	intergenic	--	54	19	0.351852	31	9	0.290323
chrM:8485	intergenic	--	75	39	0.52	85	11	0.129412
chrM:10068	intergenic	--	106	11	0.103774	102	2	0.0196078
chrM:10098	intergenic	--	81	20	0.246914	80	12	0.15
chrM:11093	intergenic	--	209	26	0.124402	158	17	0.107595
chrM:12113	intergenic	--	93	23	0.247312	98	11	0.112245
chrM:12345	intergenic	--	265	38	0.143396	190	16	0.0842105
chrM:12372	intergenic	--	120	53	0.441667	75	29	0.386667
chrM:14080	intergenic	--	866	212	0.244804	676	108	0.160475
chrM:14081	intergenic	--	821	197	0.239951	668	104	0.155689
chrM:14160	CDS	MT-ND6	429	146	0.340326	378	113	0.298942
chrM:14162	CDS	MT-ND6	420	134	0.319048	354	103	0.29096
