# Supplementary material for: Epigenetic inactivation of the 5-methylcytosine RNA methyltransferase NSUN7 is associated with clinical outcome and therapeutic vulnerability in liver cancer
Source: Mol Cancer. 2023 May 12;22:83. doi: 10.1186/s12943-023-01785-z (PMC10176850; doi:10.1186/s12943-023-01785-z)
Supplement: Supplementary file 9 — Supplementary Material 9 [file 12943_2023_1785_MOESM9_ESM.xlsx]

## Sheet: OE_EV
Table S2. Results from Transcriptome-wide bisulfite RNA sequencing (bsRNA-seq) showing cytosines differentially methylated between conditions (SNU-423 empty vector (EV) and NSUN7-transfected cells) were defined as those with a multiple correction adjusted p-value < 0.01 and a methylation difference over 0.1. Methylation values range from 0 to 1. Candidate cytosines are ranked by mean methylation …
Methylated C (Genomic position)	Mean EV (0 to 1)	Mean NSUN7 (0 to 1)	p-value	Mean difference NSUN7_EV (0 to 1)	Region	Gene	Reads EV Replicate 1	m5c EV Replicate 1	EV (0 to 1) Replicate 1	Reads EV Replicate 2	m5c EV Replicate 2	EV (0 to 1) Replicate 2	Reads NSUN7 Replicate 1	m5c NSUN7 Replicate 1	NSUN7 (0 to 1) Replicate 1	Reads NSUN7 Replicate 2	m5c NSUN7 Replicate 2	NSUN7 (0 to 1) Replicate 2
chr16:30925777	0	0.421212	0.000347932	0.421212	CDS	FBXL19	17	0	0	14	0	0	33	8	0.242424	15	9	0.6
chr16:30925776	0.0294118	0.411111	0.00232945	0.381699	CDS	FBXL19	17	1	0.0588235	16	0	0	45	10	0.222222	15	9	0.6
chr15:40335427	0	0.342857	1.37875e-05	0.342857	CDS	CCDC9B	23	0	0	21	0	0	35	10	0.285714	30	12	0.4
chr20:63567571	0.0571429	0.375307	8.14571e-06	0.318164	CDS	HELZ2	35	4	0.114286	23	0	0	74	32	0.432432	22	7	0.318182
chr5:80141586	0.025641	0.275264	0.00100019	0.249623	3'UTR	SERINC5	39	2	0.0512821	18	0	0	39	10	0.25641	17	5	0.294118
chr16:29885649	0.111455	0.344291	0.000190934	0.232836	CDS	SEZ6L2	38	4	0.105263	34	4	0.117647	69	29	0.42029	41	11	0.268293
chrX:108591192	0	0.220311	0.000101446	0.220311	CDS	COL4A5	32	0	0	24	0	0	53	14	0.264151	17	3	0.176471
chr12:95790561	0.0657895	0.283537	6.25729e-05	0.217747	5'UTR	NTN4	57	0	0	38	5	0.131579	41	13	0.317073	24	6	0.25
chr7:75073532	0.166396	0.375059	0.000139465	0.208662	CDS	RCC1L	88	12	0.136364	56	11	0.196429	79	30	0.379747	27	10	0.37037
chr5:6599910	0.191091	0.382853	0.00520424	0.191762	3'UTR	NSUN2	79	15	0.189873	52	10	0.192308	41	14	0.341463	33	14	0.424242
chrM:5316	0.153139	0.344633	0.00407383	0.191494	intergenic	--	44	3	0.0681818	42	10	0.238095	59	21	0.355932	36	12	0.333333
chr20:49270328	0	0.177979	0.00491562	0.177979	CDS	ZNFX1	24	0	0	22	0	0	34	6	0.176471	39	7	0.179487
chr19:40367744	0.323927	0.493934	4.54004e-05	0.170007	CDS	PLD3	202	77	0.381188	135	36	0.266667	265	126	0.475472	121	62	0.512397
chr11:19832547	0	0.169004	0.000466685	0.169004	CDS	NAV2	48	0	0	27	0	0	44	13	0.295455	47	2	0.0425532
chr10:125896446	0.558387	0.72	0.00762637	0.161613	intergenic	--	83	48	0.578313	39	21	0.538462	75	58	0.773333	24	16	0.666667
chr14:102015990	0.0761499	0.237564	0.00029955	0.161414	CDS	DYNC1H1	67	2	0.0298507	49	6	0.122449	101	20	0.19802	83	23	0.277108
chr12:125065685	0.0377358	0.193111	0.0085421	0.155375	CDS	AACS	53	4	0.0754717	32	0	0	77	13	0.168831	23	5	0.217391
chrX:81277166	0.0108696	0.162338	0.00191915	0.151468	CDS	SH3BGRL	46	1	0.0217391	32	0	0	55	10	0.181818	35	5	0.142857
chr6:31644134	0.187624	0.338355	7.11478e-07	0.150732	CDS	BAG6	233	39	0.167382	178	37	0.207865	261	89	0.340996	140	47	0.335714
chr17:12994801	0.024359	0.174588	1.08393e-08	0.150229	CDS	ELAC2	150	5	0.0333333	130	2	0.0153846	116	21	0.181034	113	19	0.168142
chrX:48823161	0	0.145833	0.00136017	0.145833	CDS	HDAC6	47	0	0	35	0	0	40	5	0.125	30	5	0.166667
chrX:48823162	0	0.141621	0.00153061	0.141621	CDS	HDAC6	49	0	0	32	0	0	41	5	0.121951	31	5	0.16129
chrX:48823163	0	0.137649	0.00145689	0.137649	CDS	HDAC6	50	0	0	35	0	0	42	5	0.119048	32	5	0.15625
chr5:139276313	0.0319149	0.167803	0.000245062	0.135888	noncoding	SNORA74D	81	0	0	47	3	0.0638298	55	7	0.127273	48	10	0.208333
chr17:5419387	0.0188679	0.153846	0.00772678	0.134978	CDS	NUP88	53	2	0.0377358	18	0	0	13	1	0.0769231	39	9	0.230769
chr15:64684259	0	0.133333	0.0060222	0.133333	3'UTR	ZNF609	55	0	0	24	0	0	38	0	0	30	8	0.266667
chr19:50482504	0.0744292	0.206322	0.00963859	0.131893	CDS	EMC10	73	6	0.0821918	45	3	0.0666667	56	11	0.196429	37	8	0.216216
chr6:56529513	0.0389414	0.170825	4.63838e-05	0.131883	CDS	DST	129	4	0.0310078	64	3	0.046875	78	14	0.179487	74	12	0.162162
chr2:128161189	0	0.131579	0.000182205	0.131579	CDS	UGGT1	51	0	0	39	0	0	21	0	0	38	10	0.263158
chr19:15425616	0.235646	0.3629	0.00710357	0.127254	CDS	WIZ	91	19	0.208791	80	21	0.2625	92	39	0.423913	53	16	0.301887
chr11:67392195	0	0.126196	0.000679493	0.126196	CDS	RAD9A	58	0	0	45	0	0	38	7	0.184211	44	3	0.0681818
chr4:1841410	0.173141	0.295597	0.00773632	0.122456	CDS	LETM1	116	22	0.189655	83	13	0.156627	92	31	0.336957	118	30	0.254237
chr1:155247826	0	0.122449	0.00906125	0.122449	CDS	FAM189B	41	0	0	31	0	0	59	0	0	49	12	0.244898
chr12:53505256	0.118455	0.240617	0.000995977	0.122162	CDS	TARBP2	123	7	0.0569106	100	18	0.18	87	25	0.287356	98	19	0.193878
chr12:53102118	0.411164	0.532001	0.000490746	0.120838	CDS	IGFBP6	318	129	0.40566	132	55	0.416667	221	117	0.529412	159	85	0.534591
chr12:111450691	0	0.116667	0.00474725	0.116667	3'UTR	SH2B3	46	0	0	23	0	0	30	7	0.233333	21	0	0
chr11:72727058	0	0.116071	0.000930082	0.116071	CDS	ARAP1	68	0	0	22	0	0	56	9	0.160714	28	2	0.0714286
chr20:32236136	0.0231602	0.137727	4.40879e-05	0.114566	3'UTR	POFUT1	120	4	0.0333333	77	1	0.012987	95	11	0.115789	119	19	0.159664
chr13:110174661	0.289247	0.403637	0.000890585	0.11439	CDS	COL4A1	229	83	0.362445	162	35	0.216049	188	91	0.484043	99	32	0.323232
chr11:118522244	0	0.112523	0.00214385	0.112523	3'UTR	KMT2A	60	0	0	30	0	0	58	10	0.172414	57	3	0.0526316
chr2:235494372	0.0660478	0.176587	0.00847758	0.110539	5'UTR	AGAP1	71	4	0.056338	66	5	0.0757576	84	11	0.130952	72	16	0.222222
chr8:125433476	0	0.109756	0.00276748	0.109756	CDS	TRIB1	75	0	0	38	0	0	48	0	0	41	9	0.219512
chr12:6607353	0.0255102	0.134906	0.00053092	0.109396	5'UTR	AC006064.6	98	5	0.0510204	67	0	0	92	19	0.206522	79	5	0.0632911
chr10:101005668	0	0.109375	0.0033486	0.109375	CDS	LZTS2	67	0	0	51	0	0	47	0	0	32	7	0.21875
chr20:32166424	0.0379236	0.143421	0.000297825	0.105497	3'UTR	TM9SF4	146	8	0.0547945	95	2	0.0210526	152	18	0.118421	95	16	0.168421
chr15:89835439	0	0.105263	0.00906437	0.105263	3'UTR	ARPIN-AP3S2	43	0	0	45	0	0	48	0	0	38	8	0.210526
chr16:53459460	0	0.103774	0.00261981	0.103774	CDS	RBL2	60	0	0	11	0	0	53	11	0.207547	25	0	0
chr19:1828286	0	0.102041	0.00202652	0.102041	CDS	REXO1	36	0	0	47	0	0	49	10	0.204082	30	0	0
chr9:88016537	0.0196078	0.121324	0.00346526	0.101716	noncoding	RPS10P3	102	4	0.0392157	60	0	0	51	6	0.117647	40	5	0.125
chr22:29043354	0	0.100626	0.00251986	0.100626	CDS	ZNRF3	56	0	0	35	0	0	43	7	0.162791	26	1	0.0384615
chrX:153982185	0	0.1	0.00901135	0.1	CDS	TMEM187	50	0	0	23	0	0	60	7	0.116667	12	1	0.0833333
