# Supplementary material for: Epigenetic inactivation of the 5-methylcytosine RNA methyltransferase NSUN7 is associated with clinical outcome and therapeutic vulnerability in liver cancer
Source: Mol Cancer. 2023 May 12;22:83. doi: 10.1186/s12943-023-01785-z (PMC10176850; doi:10.1186/s12943-023-01785-z)
Supplement: Supplementary file 10 — Supplementary Material 10 [file 12943_2023_1785_MOESM10_ESM.xlsx]

## Sheet: Table S3
Table S3. Candidate proteins bound by CCDC9B in the NSUN7-expressing HEP3B2-1-7 cell line. Interactors are define as BFDR < 0.05. Results obtain for the bait protein (CCDC9B) are shown in green. Related to Figure 3.
Prey (Protein_ID)	Prey (Gene)	Spec	ctrlCounts	SaintScore	FoldChange	BFDR
Q6ZUT6	CCDC9B	98|99|106	0|0|0	1	1010	0
Q9Y3Y2	CHTOP	6|9|14	0|0|0	1	96.67	0
Q14257	RCN2	3|5|2	0|0|0	0.8	33.33	0
P13667	PDIA4	20|19|24	7|5|3	0.99	4.2	0
Q9Y6Y0	IVNS1ABP	4|2|6	0|0|1	0.68	12	0.05
