# Supplementary material for: Epigenetic inactivation of the 5-methylcytosine RNA methyltransferase NSUN7 is associated with clinical outcome and therapeutic vulnerability in liver cancer
Source: Mol Cancer. 2023 May 12;22:83. doi: 10.1186/s12943-023-01785-z (PMC10176850; doi:10.1186/s12943-023-01785-z)
Supplement: Supplementary file 11 — Supplementary Material 11 [file 12943_2023_1785_MOESM11_ESM.xlsx]

## Sheet: DOWNREGULATED
Table S4A. Differentially downregulated proteins between EV and NSUN7-transfected SNU-423 cells, analyzed by Tandem mass tag (TMT)-based MS proteomics. Related to Figure 3.
Accession	Description	Gene names	logFC (NSUN7 vs EV)	FC (NSUN7 vs EV)	sca.P.Value
P08183|MDR1_HUMAN	ATP-dependent translocase ABCB1 OS=Homo sapiens OX=9606 GN=ABCB1 PE=1 SV=3	ABCB1	-0.992088	-1.98906	0.00424688
P33527|MRP1_HUMAN	Multidrug resistance-associated protein 1 OS=Homo sapiens OX=9606 GN=ABCC1 PE=1 SV=3	ABCC1	-0.372863	-1.29492	0.0350112
P00519|ABL1_HUMAN	Tyrosine-protein kinase ABL1 OS=Homo sapiens OX=9606 GN=ABL1 PE=1 SV=4	ABL1	-0.866111	-1.82274	0.0425728
P21399|ACOC_HUMAN	Cytoplasmic aconitate hydratase OS=Homo sapiens OX=9606 GN=ACO1 PE=1 SV=3	ACO1	-0.207383	-1.15459	0.0471774
Q8IWK6|AGRA3_HUMAN	Adhesion G protein-coupled receptor A3 OS=Homo sapiens OX=9606 GN=ADGRA3 PE=1 SV=2	ADGRA3	-1.85022	-3.60554	0.0140203
P21549|SPYA_HUMAN	Serine--pyruvate aminotransferase OS=Homo sapiens OX=9606 GN=AGXT PE=1 SV=1	AGXT	-0.561786	-1.47609	0.00305987
Q9UKA4|AKA11_HUMAN	A-kinase anchor protein 11 OS=Homo sapiens OX=9606 GN=AKAP11 PE=1 SV=1	AKAP11	-0.536037	-1.44998	0.0432849
O94788|AL1A2_HUMAN	Retinal dehydrogenase 2 OS=Homo sapiens OX=9606 GN=ALDH1A2 PE=1 SV=3	ALDH1A2	-0.454085	-1.36991	0.0414462
Q12955|ANK3_HUMAN	Ankyrin-3 OS=Homo sapiens OX=9606 GN=ANK3 PE=1 SV=3	ANK3	-0.964175	-1.95095	0.0211926
Q86W74|ANR46_HUMAN	Ankyrin repeat domain-containing protein 46 OS=Homo sapiens OX=9606 GN=ANKRD46 PE=1 SV=2	ANKRD46	-0.955241	-1.9389	0.00460522
Q9UH17|ABC3B_HUMAN	DNA dC->dU-editing enzyme APOBEC-3B OS=Homo sapiens OX=9606 GN=APOBEC3B PE=1 SV=1	APOBEC3B	-1.23561	-2.3548	0.032858
P52566|GDIR2_HUMAN	Rho GDP-dissociation inhibitor 2 OS=Homo sapiens OX=9606 GN=ARHGDIB PE=1 SV=3	ARHGDIB	-0.548988	-1.46306	0.0370851
Q9Y4X5|ARI1_HUMAN	E3 ubiquitin-protein ligase ARIH1 OS=Homo sapiens OX=9606 GN=ARIH1 PE=1 SV=2	ARIH1	-0.479348	-1.39411	0.0410243
P59998|ARPC4_HUMAN	Actin-related protein 2/3 complex subunit 4 OS=Homo sapiens OX=9606 GN=ARPC4 PE=1 SV=3	ARPC4	-0.326558	-1.25402	0.016315
Q9H1I8|ASCC2_HUMAN	Activating signal cointegrator 1 complex subunit 2 OS=Homo sapiens OX=9606 GN=ASCC2 PE=1 SV=3	ASCC2	-0.409293	-1.32803	0.0332415
O94817|ATG12_HUMAN	Ubiquitin-like protein ATG12 OS=Homo sapiens OX=9606 GN=ATG12 PE=1 SV=1	ATG12	-0.611387	-1.52773	0.0196833
Q9NT62|ATG3_HUMAN	Ubiquitin-like-conjugating enzyme ATG3 OS=Homo sapiens OX=9606 GN=ATG3 PE=1 SV=1	ATG3	-0.41218	-1.3307	0.0452175
Q9H7F0|AT133_HUMAN	Probable cation-transporting ATPase 13A3 OS=Homo sapiens OX=9606 GN=ATP13A3 PE=1 SV=4	ATP13A3	-0.897943	-1.86341	0.0283352
P20020|AT2B1_HUMAN	Plasma membrane calcium-transporting ATPase 1 OS=Homo sapiens OX=9606 GN=ATP2B1 PE=1 SV=4	ATP2B1	-0.851367	-1.80421	0.0412034
Q8N5M1|ATPF2_HUMAN	ATP synthase mitochondrial F1 complex assembly factor 2 OS=Homo sapiens OX=9606 GN=ATPAF2 PE=1 SV=1	ATPAF2	-0.442393	-1.35886	0.045273
P25311|ZA2G_HUMAN	Zinc-alpha-2-glycoprotein OS=Homo sapiens OX=9606 GN=AZGP1 PE=1 SV=2	AZGP1	-0.662553	-1.58288	0.019939
O95817|BAG3_HUMAN	BAG family molecular chaperone regulator 3 OS=Homo sapiens OX=9606 GN=BAG3 PE=1 SV=3	BAG3	-0.296503	-1.22816	0.00977272
O15155|BET1_HUMAN	BET1 homolog OS=Homo sapiens OX=9606 GN=BET1 PE=1 SV=1	BET1	-1.63678	-3.1097	0.0159006
P30043|BLVRB_HUMAN	Flavin reductase (NADPH) OS=Homo sapiens OX=9606 GN=BLVRB PE=1 SV=3	BLVRB	-0.619068	-1.53588	0.00717536
Q53S33|BOLA3_HUMAN	BolA-like protein 3 OS=Homo sapiens OX=9606 GN=BOLA3 PE=1 SV=1	BOLA3	-0.51849	-1.43246	0.0450323
Q96FH0|BORC8_HUMAN	BLOC-1-related complex subunit 8 OS=Homo sapiens OX=9606 GN=BORCS8 PE=1 SV=1	BORCS8	-0.581957	-1.49688	0.00771014
Q5VW32|BROX_HUMAN	BRO1 domain-containing protein BROX OS=Homo sapiens OX=9606 GN=BROX PE=1 SV=1	BROX	-0.544699	-1.45872	0.0182967
Q9BRD0|BUD13_HUMAN	BUD13 homolog OS=Homo sapiens OX=9606 GN=BUD13 PE=1 SV=1	BUD13	-0.58408	-1.49908	0.0111513
Q8TCD1|CR032_HUMAN	UPF0729 protein C18orf32 OS=Homo sapiens OX=9606 GN=C18orf32 PE=1 SV=1	C18orf32	-0.570942	-1.48549	0.0225961
Q13555|KCC2G_HUMAN	Calcium/calmodulin-dependent protein kinase type II subunit gamma OS=Homo sapiens OX=9606 GN=CAMK2G PE=1 SV=4	CAMK2G	-0.501967	-1.41614	0.0286903
Q8IWD4|CC117_HUMAN	Coiled-coil domain-containing protein 117 OS=Homo sapiens OX=9606 GN=CCDC117 PE=1 SV=1	CCDC117	-0.383626	-1.30462	0.0410157
Q9Y3X0|CCDC9_HUMAN	Coiled-coil domain-containing protein 9 OS=Homo sapiens OX=9606 GN=CCDC9 PE=1 SV=1	CCDC9	-0.538093	-1.45205	0.0420714
P29279|CCN2_HUMAN	CCN family member 2 OS=Homo sapiens OX=9606 GN=CCN2 PE=1 SV=2	CCN2	-0.426468	-1.34394	0.00904746
Q96S94|CCNL2_HUMAN	Cyclin-L2 OS=Homo sapiens OX=9606 GN=CCNL2 PE=1 SV=1	CCNL2	-0.71091	-1.63684	0.0405505
Q9ULG6|CCPG1_HUMAN	Cell cycle progression protein 1 OS=Homo sapiens OX=9606 GN=CCPG1 PE=1 SV=3	CCPG1	-0.650187	-1.56937	0.0474007
Q8NHZ8|CDC26_HUMAN	Anaphase-promoting complex subunit CDC26 OS=Homo sapiens OX=9606 GN=CDC26 PE=1 SV=1	CDC26	-0.619489	-1.53633	0.0323519
P50750|CDK9_HUMAN	Cyclin-dependent kinase 9 OS=Homo sapiens OX=9606 GN=CDK9 PE=1 SV=3	CDK9	-0.888385	-1.8511	0.0387523
Q9C0F1|CEP44_HUMAN	Centrosomal protein of 44 kDa OS=Homo sapiens OX=9606 GN=CEP44 PE=1 SV=2	CEP44	-2.51058	-5.6985	0.0275461
Q9UEE9|CFDP1_HUMAN	Craniofacial development protein 1 OS=Homo sapiens OX=9606 GN=CFDP1 PE=1 SV=1	CFDP1	-0.556576	-1.47077	0.0237313
Q13111|CAF1A_HUMAN	Chromatin assembly factor 1 subunit A OS=Homo sapiens OX=9606 GN=CHAF1A PE=1 SV=3	CHAF1A	-0.431691	-1.34881	0.0208805
O96017|CHK2_HUMAN	Serine/threonine-protein kinase Chk2 OS=Homo sapiens OX=9606 GN=CHEK2 PE=1 SV=1	CHEK2	-0.813799	-1.75783	0.0239518
Q9BWS9|CHID1_HUMAN	Chitinase domain-containing protein 1 OS=Homo sapiens OX=9606 GN=CHID1 PE=1 SV=1	CHID1	-0.626476	-1.54379	0.0254958
P12277|KCRB_HUMAN	Creatine kinase B-type OS=Homo sapiens OX=9606 GN=CKB PE=1 SV=1	CKB	-0.546951	-1.46099	0.0408935
P09496|CLCA_HUMAN	Clathrin light chain A OS=Homo sapiens OX=9606 GN=CLTA PE=1 SV=1	CLTA	-0.76763	-1.70247	0.0079284
Q8N0X4|CLYBL_HUMAN	Citramalyl-CoA lyase mitochondrial OS=Homo sapiens OX=9606 GN=CLYBL PE=1 SV=2	CLYBL	-0.419046	-1.33704	0.0369445
Q9H9A5|CNO10_HUMAN	CCR4-NOT transcription complex subunit 10 OS=Homo sapiens OX=9606 GN=CNOT10 PE=1 SV=1	CNOT10	-0.467227	-1.38245	0.0452535
O75175|CNOT3_HUMAN	CCR4-NOT transcription complex subunit 3 OS=Homo sapiens OX=9606 GN=CNOT3 PE=1 SV=1	CNOT3	-0.298885	-1.23019	0.0475776
Q9UIV1|CNOT7_HUMAN	CCR4-NOT transcription complex subunit 7 OS=Homo sapiens OX=9606 GN=CNOT7 PE=1 SV=3	CNOT7	-0.641535	-1.55999	0.0431344
Q5JTJ3|COA6_HUMAN	Cytochrome c oxidase assembly factor 6 homolog OS=Homo sapiens OX=9606 GN=COA6 PE=1 SV=1	COA6	-0.639729	-1.55804	0.0375022
Q9UBI1|COMD3_HUMAN	COMM domain-containing protein 3 OS=Homo sapiens OX=9606 GN=COMMD3 PE=1 SV=1	COMMD3	-0.474508	-1.38944	0.025688
Q92828|COR2A_HUMAN	Coronin-2A OS=Homo sapiens OX=9606 GN=CORO2A PE=1 SV=2	CORO2A	-0.4556	-1.37135	0.021875
P31327|CPSM_HUMAN	Carbamoyl-phosphate synthase [ammonia] mitochondrial OS=Homo sapiens OX=9606 GN=CPS1 PE=1 SV=2	CPS1	-0.467485	-1.3827	0.0452188
P48729|KC1A_HUMAN	Casein kinase I isoform alpha OS=Homo sapiens OX=9606 GN=CSNK1A1 PE=1 SV=2	CSNK1A1	-0.510398	-1.42444	0.0274967
P49674|KC1E_HUMAN	Casein kinase I isoform epsilon OS=Homo sapiens OX=9606 GN=CSNK1E PE=1 SV=1	CSNK1E	-0.523853	-1.43779	0.0403573
Q6ZMK1|CYHR1_HUMAN	Cysteine and histidine-rich protein 1 OS=Homo sapiens OX=9606 GN=CYHR1 PE=1 SV=2	CYHR1	-0.520793	-1.43474	0.049376
Q9H0Q0|CYRIA_HUMAN	CYFIP-related Rac1 interactor A OS=Homo sapiens OX=9606 GN=CYRIA PE=2 SV=1	CYRIA	-1.82588	-3.54523	0.0478308
Q9Y315|DEOC_HUMAN	Deoxyribose-phosphate aldolase OS=Homo sapiens OX=9606 GN=DERA PE=1 SV=2	DERA	-0.26929	-1.20521	0.0292158
P52824|DGKQ_HUMAN	Diacylglycerol kinase theta OS=Homo sapiens OX=9606 GN=DGKQ PE=1 SV=2	DGKQ	-1.16225	-2.23806	0.0182677
Q92796|DLG3_HUMAN	Disks large homolog 3 OS=Homo sapiens OX=9606 GN=DLG3 PE=1 SV=2	DLG3	-0.516714	-1.43069	0.0379429
Q9NPF5|DMAP1_HUMAN	DNA methyltransferase 1-associated protein 1 OS=Homo sapiens OX=9606 GN=DMAP1 PE=1 SV=1	DMAP1	-0.396174	-1.31601	0.0405698
P25685|DNJB1_HUMAN	DnaJ homolog subfamily B member 1 OS=Homo sapiens OX=9606 GN=DNAJB1 PE=1 SV=4	DNAJB1	-0.342606	-1.26805	0.0110948
Q9UBC3|DNM3B_HUMAN	DNA (cytosine-5)-methyltransferase 3B OS=Homo sapiens OX=9606 GN=DNMT3B PE=1 SV=1	DNMT3B	-1.41244	-2.66187	0.0327057
Q9H2P9|DPH5_HUMAN	Diphthine methyl ester synthase OS=Homo sapiens OX=9606 GN=DPH5 PE=1 SV=2	DPH5	-0.551116	-1.46522	0.0278215
Q9NY33|DPP3_HUMAN	Dipeptidyl peptidase 3 OS=Homo sapiens OX=9606 GN=DPP3 PE=1 SV=2	DPP3	-0.496059	-1.41036	0.0499141
O14531|DPYL4_HUMAN	Dihydropyrimidinase-related protein 4 OS=Homo sapiens OX=9606 GN=DPYSL4 PE=1 SV=2	DPYSL4	-1.31769	-2.49267	0.00835886
Q9H1R2|DUS15_HUMAN	Dual specificity protein phosphatase 15 OS=Homo sapiens OX=9606 GN=DUSP15 PE=1 SV=4	DUSP15	-2.39658	-5.26554	0.0322096
Q3B7T1|EDRF1_HUMAN	Erythroid differentiation-related factor 1 OS=Homo sapiens OX=9606 GN=EDRF1 PE=1 SV=1	EDRF1	-0.545663	-1.45969	0.0354326
Q8N3D4|EH1L1_HUMAN	EH domain-binding protein 1-like protein 1 OS=Homo sapiens OX=9606 GN=EHBP1L1 PE=1 SV=2	EHBP1L1	-0.641142	-1.55956	0.0151657
Q8N9N8|EIF1A_HUMAN	Probable RNA-binding protein EIF1AD OS=Homo sapiens OX=9606 GN=EIF1AD PE=1 SV=1	EIF1AD	-0.442335	-1.3588	0.0178841
Q9Y6X5|ENPP4_HUMAN	Bis(5'-adenosyl)-triphosphatase ENPP4 OS=Homo sapiens OX=9606 GN=ENPP4 PE=1 SV=3	ENPP4	-1.33803	-2.52806	0.0100545
Q96L91|EP400_HUMAN	E1A-binding protein p400 OS=Homo sapiens OX=9606 GN=EP400 PE=1 SV=4	EP400	-0.696864	-1.62098	0.0178159
Q86X53|ERIC1_HUMAN	Glutamate-rich protein 1 OS=Homo sapiens OX=9606 GN=ERICH1 PE=1 SV=1	ERICH1	-0.507231	-1.42132	0.0193957
Q9H6T0|ESRP2_HUMAN	Epithelial splicing regulatory protein 2 OS=Homo sapiens OX=9606 GN=ESRP2 PE=1 SV=1	ESRP2	-0.986471	-1.98133	0.0373102
Q8TAG9|EXOC6_HUMAN	Exocyst complex component 6 OS=Homo sapiens OX=9606 GN=EXOC6 PE=1 SV=3	EXOC6	-0.494054	-1.4084	0.0439703
O95864|FADS2_HUMAN	Acyl-CoA 6-desaturase OS=Homo sapiens OX=9606 GN=FADS2 PE=1 SV=1	FADS2	-0.425705	-1.34323	0.0132745
P16930|FAAA_HUMAN	Fumarylacetoacetase OS=Homo sapiens OX=9606 GN=FAH PE=1 SV=2	FAH	-0.257828	-1.19568	0.0244062
Q9H098|F107B_HUMAN	Protein FAM107B OS=Homo sapiens OX=9606 GN=FAM107B PE=1 SV=1	FAM107B	-0.86115	-1.81649	0.0109433
P02671|FIBA_HUMAN	Fibrinogen alpha chain OS=Homo sapiens OX=9606 GN=FGA PE=1 SV=2	FGA	-0.402163	-1.32149	0.04631
Q96M96|FGD4_HUMAN	FYVE RhoGEF and PH domain-containing protein 4 OS=Homo sapiens OX=9606 GN=FGD4 PE=1 SV=2	FGD4	-0.636744	-1.55482	0.0387156
Q13643|FHL3_HUMAN	Four and a half LIM domains protein 3 OS=Homo sapiens OX=9606 GN=FHL3 PE=1 SV=4	FHL3	-0.338832	-1.26473	0.0418922
Q6PIW4|FIGL1_HUMAN	Fidgetin-like protein 1 OS=Homo sapiens OX=9606 GN=FIGNL1 PE=1 SV=2	FIGNL1	-0.532071	-1.446	0.0225152
Q99518|FMO2_HUMAN	Dimethylaniline monooxygenase [N-oxide-forming] 2 OS=Homo sapiens OX=9606 GN=FMO2 PE=1 SV=5	FMO2	-2.20278	-4.60366	0.0376624
Q01167|FOXK2_HUMAN	Forkhead box protein K2 OS=Homo sapiens OX=9606 GN=FOXK2 PE=1 SV=3	FOXK2	-0.4706	-1.38569	0.0469522
Q6ZNA5|FRRS1_HUMAN	Ferric-chelate reductase 1 OS=Homo sapiens OX=9606 GN=FRRS1 PE=2 SV=2	FRRS1	-1.31059	-2.48044	0.0330957
Q14376|GALE_HUMAN	UDP-glucose 4-epimerase OS=Homo sapiens OX=9606 GN=GALE PE=1 SV=2	GALE	-0.371796	-1.29396	0.0413838
Q14C86|GAPD1_HUMAN	GTPase-activating protein and VPS9 domain-containing protein 1 OS=Homo sapiens OX=9606 GN=GAPVD1 PE=1 SV=2	GAPVD1	-0.343063	-1.26845	0.0265137
P32456|GBP2_HUMAN	Guanylate-binding protein 2 OS=Homo sapiens OX=9606 GN=GBP2 PE=1 SV=3	GBP2	-0.779573	-1.71662	0.0230628
Q96CN9|GCC1_HUMAN	GRIP and coiled-coil domain-containing protein 1 OS=Homo sapiens OX=9606 GN=GCC1 PE=1 SV=1	GCC1	-0.402351	-1.32166	0.041689
Q9NZD2|GLTP_HUMAN	Glycolipid transfer protein OS=Homo sapiens OX=9606 GN=GLTP PE=1 SV=3	GLTP	-0.348309	-1.27307	0.0471755
O60547|GMDS_HUMAN	GDP-mannose 4 6 dehydratase OS=Homo sapiens OX=9606 GN=GMDS PE=1 SV=1	GMDS	-0.347426	-1.27229	0.0412982
P63218|GBG5_HUMAN	Guanine nucleotide-binding protein G(I)/G(S)/G(O) subunit gamma-5 OS=Homo sapiens OX=9606 GN=GNG5 PE=1 SV=3	GNG5	-0.945768	-1.92621	0.0317073
O60262|GBG7_HUMAN	Guanine nucleotide-binding protein G(I)/G(S)/G(O) subunit gamma-7 OS=Homo sapiens OX=9606 GN=GNG7 PE=1 SV=1	GNG7	-1.55511	-2.93856	0.0238403
Q9UJJ9|GNPTG_HUMAN	N-acetylglucosamine-1-phosphotransferase subunit gamma OS=Homo sapiens OX=9606 GN=GNPTG PE=1 SV=1	GNPTG	-1.56387	-2.95645	0.0486644
Q9UHW5|GPN3_HUMAN	GPN-loop GTPase 3 OS=Homo sapiens OX=9606 GN=GPN3 PE=1 SV=2	GPN3	-0.364538	-1.28747	0.0468921
Q8IYD1|ERF3B_HUMAN	Eukaryotic peptide chain release factor GTP-binding subunit ERF3B OS=Homo sapiens OX=9606 GN=GSPT2 PE=1 SV=2	GSPT2	-0.601011	-1.51678	0.0205486
P51610|HCFC1_HUMAN	Host cell factor 1 OS=Homo sapiens OX=9606 GN=HCFC1 PE=1 SV=2	HCFC1	-0.284366	-1.21787	0.0461797
Q9UBN7|HDAC6_HUMAN	Histone deacetylase 6 OS=Homo sapiens OX=9606 GN=HDAC6 PE=1 SV=2	HDAC6	-1.04708	-2.06634	0.0372897
Q96MH2|HEXI2_HUMAN	Protein HEXIM2 OS=Homo sapiens OX=9606 GN=HEXIM2 PE=1 SV=1	HEXIM2	-0.863079	-1.81892	0.0436102
Q8IV36|HID1_HUMAN	Protein HID1 OS=Homo sapiens OX=9606 GN=HID1 PE=1 SV=1	HID1	-0.30131	-1.23226	0.0399341
Q00613|HSF1_HUMAN	Heat shock factor protein 1 OS=Homo sapiens OX=9606 GN=HSF1 PE=1 SV=1	HSF1	-1.00517	-2.00717	0.0134865
O00458|IFRD1_HUMAN	Interferon-related developmental regulator 1 OS=Homo sapiens OX=9606 GN=IFRD1 PE=1 SV=4	IFRD1	-1.04699	-2.06621	0.0251942
O75054|IGSF3_HUMAN	Immunoglobulin superfamily member 3 OS=Homo sapiens OX=9606 GN=IGSF3 PE=2 SV=3	IGSF3	-2.22031	-4.65994	0.0235582
Q96F46|I17RA_HUMAN	Interleukin-17 receptor A OS=Homo sapiens OX=9606 GN=IL17RA PE=1 SV=2	IL17RA	-1.80834	-3.50239	0.000867789
P20839|IMDH1_HUMAN	Inosine-5'-monophosphate dehydrogenase 1 OS=Homo sapiens OX=9606 GN=IMPDH1 PE=1 SV=2	IMPDH1	-0.717087	-1.64386	0.0252174
P58166|INHBE_HUMAN	Inhibin beta E chain OS=Homo sapiens OX=9606 GN=INHBE PE=1 SV=1	INHBE	-0.717106	-1.64388	0.0463607
Q9NVM9|INT13_HUMAN	Integrator complex subunit 13 OS=Homo sapiens OX=9606 GN=INTS13 PE=1 SV=2	INTS13	-0.426111	-1.34361	0.0311605
O15397|IPO8_HUMAN	Importin-8 OS=Homo sapiens OX=9606 GN=IPO8 PE=1 SV=2	IPO8	-0.425069	-1.34264	0.00867147
Q14653|IRF3_HUMAN	Interferon regulatory factor 3 OS=Homo sapiens OX=9606 GN=IRF3 PE=1 SV=1	IRF3	-0.384414	-1.30533	0.0380908
P35568|IRS1_HUMAN	Insulin receptor substrate 1 OS=Homo sapiens OX=9606 GN=IRS1 PE=1 SV=1	IRS1	-0.451321	-1.36729	0.0324951
Q96CN7|ISOC1_HUMAN	Isochorismatase domain-containing protein 1 OS=Homo sapiens OX=9606 GN=ISOC1 PE=1 SV=3	ISOC1	-1.96868	-3.9141	6.61791e-07
P53990|IST1_HUMAN	IST1 homolog OS=Homo sapiens OX=9606 GN=IST1 PE=1 SV=1	IST1	-0.433706	-1.3507	0.0322332
Q9Y6Y0|NS1BP_HUMAN	Influenza virus NS1A-binding protein OS=Homo sapiens OX=9606 GN=IVNS1ABP PE=1 SV=3	IVNS1ABP	-0.989183	-1.98506	0.046189
Q92993|KAT5_HUMAN	Histone acetyltransferase KAT5 OS=Homo sapiens OX=9606 GN=KAT5 PE=1 SV=2	KAT5	-1.84749	-3.59874	0.0180567
Q96AT1|K1143_HUMAN	Uncharacterized protein KIAA1143 OS=Homo sapiens OX=9606 GN=KIAA1143 PE=1 SV=2	KIAA1143	-0.83213	-1.78031	0.00498681
O00139|KIF2A_HUMAN	Kinesin-like protein KIF2A OS=Homo sapiens OX=9606 GN=KIF2A PE=1 SV=3	KIF2A	-0.748743	-1.68033	0.0301252
Q86Z14|KLOTB_HUMAN	Beta-klotho OS=Homo sapiens OX=9606 GN=KLB PE=1 SV=1	KLB	-0.801195	-1.74254	0.0455122
P11279|LAMP1_HUMAN	Lysosome-associated membrane glycoprotein 1 OS=Homo sapiens OX=9606 GN=LAMP1 PE=1 SV=3	LAMP1	-0.38952	-1.30996	0.0414291
Q9NS86|LANC2_HUMAN	LanC-like protein 2 OS=Homo sapiens OX=9606 GN=LANCL2 PE=1 SV=1	LANCL2	-0.427221	-1.34464	0.0252746
P13796|PLSL_HUMAN	Plastin-2 OS=Homo sapiens OX=9606 GN=LCP1 PE=1 SV=6	LCP1	-1.50663	-2.84146	0.0390446
Q9NZU5|LMCD1_HUMAN	LIM and cysteine-rich domains protein 1 OS=Homo sapiens OX=9606 GN=LMCD1 PE=1 SV=1	LMCD1	-0.620803	-1.53773	0.0398798
Q7L5N7|PCAT2_HUMAN	Lysophosphatidylcholine acyltransferase 2 OS=Homo sapiens OX=9606 GN=LPCAT2 PE=1 SV=1	LPCAT2	-0.768455	-1.70344	0.0333588
Q93052|LPP_HUMAN	Lipoma-preferred partner OS=Homo sapiens OX=9606 GN=LPP PE=1 SV=1	LPP	-0.324812	-1.2525	0.00718778
Q96II8|LRCH3_HUMAN	DISP complex protein LRCH3 OS=Homo sapiens OX=9606 GN=LRCH3 PE=1 SV=2	LRCH3	-0.492189	-1.40658	0.0259613
Q6UXM1|LRIG3_HUMAN	Leucine-rich repeats and immunoglobulin-like domains protein 3 OS=Homo sapiens OX=9606 GN=LRIG3 PE=1 SV=1	LRIG3	-1.68757	-3.22114	0.019483
O94822|LTN1_HUMAN	E3 ubiquitin-protein ligase listerin OS=Homo sapiens OX=9606 GN=LTN1 PE=1 SV=6	LTN1	-0.266127	-1.20258	0.0493075
Q5VWZ2|LYPL1_HUMAN	Lysophospholipase-like protein 1 OS=Homo sapiens OX=9606 GN=LYPLAL1 PE=1 SV=3	LYPLAL1	-0.333295	-1.25989	0.0476856
Q9P0M6|H2AW_HUMAN	Core histone macro-H2A.2 OS=Homo sapiens OX=9606 GN=MACROH2A2 PE=1 SV=3	MACROH2A2	-0.770268	-1.70559	0.0220078
P36507|MP2K2_HUMAN	Dual specificity mitogen-activated protein kinase kinase 2 OS=Homo sapiens OX=9606 GN=MAP2K2 PE=1 SV=1	MAP2K2	-0.426861	-1.34431	0.00676706
Q9Y2U5|M3K2_HUMAN	Mitogen-activated protein kinase kinase kinase 2 OS=Homo sapiens OX=9606 GN=MAP3K2 PE=1 SV=2	MAP3K2	-1.56002	-2.94858	0.0116199
P28482|MK01_HUMAN	Mitogen-activated protein kinase 1 OS=Homo sapiens OX=9606 GN=MAPK1 PE=1 SV=3	MAPK1	-0.513035	-1.42705	0.0266556
P27448|MARK3_HUMAN	MAP/microtubule affinity-regulating kinase 3 OS=Homo sapiens OX=9606 GN=MARK3 PE=1 SV=5	MARK3	-0.51502	-1.42901	0.0161478
C9JLW8|MCRI1_HUMAN	Mapk-regulated corepressor-interacting protein 1 OS=Homo sapiens OX=9606 GN=MCRIP1 PE=1 SV=1	MCRIP1	-0.387952	-1.30853	0.0285782
Q9ULC4|MCTS1_HUMAN	Malignant T-cell-amplified sequence 1 OS=Homo sapiens OX=9606 GN=MCTS1 PE=1 SV=1	MCTS1	-1.61513	-3.06339	4.3793e-05
Q9H944|MED20_HUMAN	Mediator of RNA polymerase II transcription subunit 20 OS=Homo sapiens OX=9606 GN=MED20 PE=1 SV=1	MED20	-0.680326	-1.6025	0.0426371
Q9H8H3|MET7A_HUMAN	Methyltransferase-like protein 7A OS=Homo sapiens OX=9606 GN=METTL7A PE=1 SV=1	METTL7A	-0.611453	-1.5278	0.0363855
A1L020|MEX3A_HUMAN	RNA-binding protein MEX3A OS=Homo sapiens OX=9606 GN=MEX3A PE=1 SV=1	MEX3A	-0.540443	-1.45442	0.0287834
P55081|MFAP1_HUMAN	Microfibrillar-associated protein 1 OS=Homo sapiens OX=9606 GN=MFAP1 PE=1 SV=2	MFAP1	-0.51538	-1.42937	0.0438511
Q86YT6|MIB1_HUMAN	E3 ubiquitin-protein ligase MIB1 OS=Homo sapiens OX=9606 GN=MIB1 PE=1 SV=1	MIB1	-0.773296	-1.70917	0.034395
Q7RTP6|MICA3_HUMAN	[F-actin]-monooxygenase MICAL3 OS=Homo sapiens OX=9606 GN=MICAL3 PE=1 SV=2	MICAL3	-0.403773	-1.32296	0.0355768
Q9BRT3|MIEN1_HUMAN	Migration and invasion enhancer 1 OS=Homo sapiens OX=9606 GN=MIEN1 PE=1 SV=1	MIEN1	-0.835002	-1.78386	0.0227694
Q96EN8|MOCOS_HUMAN	Molybdenum cofactor sulfurase OS=Homo sapiens OX=9606 GN=MOCOS PE=1 SV=2	MOCOS	-1.0099	-2.01377	0.0240138
Q9BYD1|RM13_HUMAN	39S ribosomal protein L13 mitochondrial OS=Homo sapiens OX=9606 GN=MRPL13 PE=1 SV=1	MRPL13	-0.484532	-1.39913	0.0311341
Q9NWU5|RM22_HUMAN	39S ribosomal protein L22 mitochondrial OS=Homo sapiens OX=9606 GN=MRPL22 PE=1 SV=1	MRPL22	-0.718227	-1.64516	0.00966805
Q96GC5|RM48_HUMAN	39S ribosomal protein L48 mitochondrial OS=Homo sapiens OX=9606 GN=MRPL48 PE=1 SV=2	MRPL48	-0.599943	-1.51566	0.0321415
Q9C0I1|MTMRC_HUMAN	Myotubularin-related protein 12 OS=Homo sapiens OX=9606 GN=MTMR12 PE=1 SV=2	MTMR12	-0.465105	-1.38042	0.0465964
Q13614|MTMR2_HUMAN	Myotubularin-related protein 2 OS=Homo sapiens OX=9606 GN=MTMR2 PE=1 SV=4	MTMR2	-0.657115	-1.57693	0.0208809
Q9Y2Z2|MTO1_HUMAN	Protein MTO1 homolog mitochondrial OS=Homo sapiens OX=9606 GN=MTO1 PE=1 SV=2	MTO1	-0.503133	-1.41729	0.0463509
Q9UBK8|MTRR_HUMAN	Methionine synthase reductase OS=Homo sapiens OX=9606 GN=MTRR PE=1 SV=4	MTRR	-0.889334	-1.85232	0.0108791
Q969V5|MUL1_HUMAN	Mitochondrial ubiquitin ligase activator of NFKB 1 OS=Homo sapiens OX=9606 GN=MUL1 PE=1 SV=1	MUL1	-0.381388	-1.30259	0.0240875
Q6NZ67|MZT2B_HUMAN	Mitotic-spindle organizing protein 2B OS=Homo sapiens OX=9606 GN=MZT2B PE=1 SV=1	MZT2B	-0.967548	-1.95551	0.0119957
O43678|NDUA2_HUMAN	NADH dehydrogenase [ubiquinone] 1 alpha subcomplex subunit 2 OS=Homo sapiens OX=9606 GN=NDUFA2 PE=1 SV=3	NDUFA2	-0.413835	-1.33222	0.0401335
Q92859|NEO1_HUMAN	Neogenin OS=Homo sapiens OX=9606 GN=NEO1 PE=1 SV=2	NEO1	-1.42265	-2.68078	0.0197944
Q12986|NFX1_HUMAN	Transcriptional repressor NF-X1 OS=Homo sapiens OX=9606 GN=NFX1 PE=1 SV=2	NFX1	-0.493314	-1.40767	0.0481749
P22392|NDKB_HUMAN	Nucleoside diphosphate kinase B OS=Homo sapiens OX=9606 GN=NME2 PE=1 SV=1	NME2	-0.331912	-1.25868	0.0467638
Q14978|NOLC1_HUMAN	Nucleolar and coiled-body phosphoprotein 1 OS=Homo sapiens OX=9606 GN=NOLC1 PE=1 SV=2	NOLC1	-0.348345	-1.2731	0.0451979
Q8NDH3|PEPL1_HUMAN	Probable aminopeptidase NPEPL1 OS=Homo sapiens OX=9606 GN=NPEPL1 PE=1 SV=3	NPEPL1	-0.357415	-1.28113	0.0389292
P53384|NUBP1_HUMAN	Cytosolic Fe-S cluster assembly factor NUBP1 OS=Homo sapiens OX=9606 GN=NUBP1 PE=1 SV=2	NUBP1	-0.580747	-1.49562	0.0324166
O75694|NU155_HUMAN	Nuclear pore complex protein Nup155 OS=Homo sapiens OX=9606 GN=NUP155 PE=1 SV=1	NUP155	-0.384699	-1.30559	0.0346293
Q01968|OCRL_HUMAN	Inositol polyphosphate 5-phosphatase OCRL OS=Homo sapiens OX=9606 GN=OCRL PE=1 SV=3	OCRL	-0.314911	-1.24394	0.0455955
Q9HBE1|PATZ1_HUMAN	POZ- AT hook- and zinc finger-containing protein 1 OS=Homo sapiens OX=9606 GN=PATZ1 PE=1 SV=1	PATZ1	-0.936937	-1.91446	0.031474
O60245|PCDH7_HUMAN	Protocadherin-7 OS=Homo sapiens OX=9606 GN=PCDH7 PE=1 SV=2	PCDH7	-2.08965	-4.25646	0.0393091
Q99447|PCY2_HUMAN	Ethanolamine-phosphate cytidylyltransferase OS=Homo sapiens OX=9606 GN=PCYT2 PE=1 SV=1	PCYT2	-0.343525	-1.26885	0.0277237
Q16342|PDCD2_HUMAN	Programmed cell death protein 2 OS=Homo sapiens OX=9606 GN=PDCD2 PE=1 SV=2	PDCD2	-0.558005	-1.47223	0.0433976
Q9NTI5|PDS5B_HUMAN	Sister chromatid cohesion protein PDS5 homolog B OS=Homo sapiens OX=9606 GN=PDS5B PE=1 SV=1	PDS5B	-0.477298	-1.39213	0.0261694
Q6P996|PDXD1_HUMAN	Pyridoxal-dependent decarboxylase domain-containing protein 1 OS=Homo sapiens OX=9606 GN=PDXDC1 PE=1 SV=2	PDXDC1	-0.299997	-1.23114	0.0232358
Q9H792|PEAK1_HUMAN	Inactive tyrosine-protein kinase PEAK1 OS=Homo sapiens OX=9606 GN=PEAK1 PE=1 SV=4	PEAK1	-0.807944	-1.75071	0.0420561
Q32M88|PGGHG_HUMAN	Protein-glucosylgalactosylhydroxylysine glucosidase OS=Homo sapiens OX=9606 GN=PGGHG PE=1 SV=2	PGGHG	-1.04711	-2.06638	0.0339221
Q8IZ21|PHAR4_HUMAN	Phosphatase and actin regulator 4 OS=Homo sapiens OX=9606 GN=PHACTR4 PE=1 SV=1	PHACTR4	-0.529112	-1.44304	0.0464018
Q8NDX5|PHC3_HUMAN	Polyhomeotic-like protein 3 OS=Homo sapiens OX=9606 GN=PHC3 PE=1 SV=1	PHC3	-0.541945	-1.45593	0.016832
O75925|PIAS1_HUMAN	E3 SUMO-protein ligase PIAS1 OS=Homo sapiens OX=9606 GN=PIAS1 PE=1 SV=2	PIAS1	-0.767059	-1.7018	0.0279331
P12273|PIP_HUMAN	Prolactin-inducible protein OS=Homo sapiens OX=9606 GN=PIP PE=1 SV=1	PIP	-0.992282	-1.98933	0.0380351
P78356|PI42B_HUMAN	Phosphatidylinositol 5-phosphate 4-kinase type-2 beta OS=Homo sapiens OX=9606 GN=PIP4K2B PE=1 SV=1	PIP4K2B	-0.504223	-1.41836	0.0322324
Q9GZP4|PITH1_HUMAN	PITH domain-containing protein 1 OS=Homo sapiens OX=9606 GN=PITHD1 PE=1 SV=1	PITHD1	-0.421569	-1.33938	0.0269788
Q9NQ66|PLCB1_HUMAN	1-phosphatidylinositol 4 5-bisphosphate phosphodiesterase beta-1 OS=Homo sapiens OX=9606 GN=PLCB1 PE=1 SV=1	PLCB1	-0.372733	-1.2948	0.0179919
Q8IV08|PLD3_HUMAN	5'-3' exonuclease PLD3 OS=Homo sapiens OX=9606 GN=PLD3 PE=1 SV=1	PLD3	-0.579779	-1.49462	0.0342109
O14495|PLPP3_HUMAN	Phospholipid phosphatase 3 OS=Homo sapiens OX=9606 GN=PLPP3 PE=1 SV=1	PLPP3	-0.708516	-1.63412	0.0172921
P13797|PLST_HUMAN	Plastin-3 OS=Homo sapiens OX=9606 GN=PLS3 PE=1 SV=4	PLS3	-0.636161	-1.55419	0.0167494
O15305|PMM2_HUMAN	Phosphomannomutase 2 OS=Homo sapiens OX=9606 GN=PMM2 PE=1 SV=1	PMM2	-0.492039	-1.40643	0.00639638
O15446|RPA34_HUMAN	DNA-directed RNA polymerase I subunit RPA34 OS=Homo sapiens OX=9606 GN=POLR1G PE=1 SV=1	POLR1G	-0.44071	-1.35727	0.0255525
Q9NW08|RPC2_HUMAN	DNA-directed RNA polymerase III subunit RPC2 OS=Homo sapiens OX=9606 GN=POLR3B PE=1 SV=2	POLR3B	-0.436129	-1.35297	0.0252204
Q9H1D9|RPC6_HUMAN	DNA-directed RNA polymerase III subunit RPC6 OS=Homo sapiens OX=9606 GN=POLR3F PE=1 SV=1	POLR3F	-0.368982	-1.29144	0.0222604
Q13136|LIPA1_HUMAN	Liprin-alpha-1 OS=Homo sapiens OX=9606 GN=PPFIA1 PE=1 SV=1	PPFIA1	-0.456861	-1.37255	0.0437968
Q8ND30|LIPB2_HUMAN	Liprin-beta-2 OS=Homo sapiens OX=9606 GN=PPFIBP2 PE=1 SV=3	PPFIBP2	-0.703503	-1.62845	0.0187393
Q13356|PPIL2_HUMAN	RING-type E3 ubiquitin-protein ligase PPIL2 OS=Homo sapiens OX=9606 GN=PPIL2 PE=1 SV=1	PPIL2	-0.429402	-1.34668	0.00856415
O43314|VIP2_HUMAN	Inositol hexakisphosphate and diphosphoinositol-pentakisphosphate kinase 2 OS=Homo sapiens OX=9606 GN=PPIP5K2 PE=1 SV=3	PPIP5K2	-0.330563	-1.2575	0.0283981
P62140|PP1B_HUMAN	Serine/threonine-protein phosphatase PP1-beta catalytic subunit OS=Homo sapiens OX=9606 GN=PPP1CB PE=1 SV=3	PPP1CB	-0.671185	-1.59238	0.0409485
Q15172|2A5A_HUMAN	Serine/threonine-protein phosphatase 2A 56 kDa regulatory subunit alpha isoform OS=Homo sapiens OX=9606 GN=PPP2R5A PE=1 SV=1	PPP2R5A	-0.526979	-1.44091	0.0212156
Q5MIZ7|P4R3B_HUMAN	Serine/threonine-protein phosphatase 4 regulatory subunit 3B OS=Homo sapiens OX=9606 GN=PPP4R3B PE=1 SV=2	PPP4R3B	-0.395787	-1.31566	0.0295998
P53041|PPP5_HUMAN	Serine/threonine-protein phosphatase 5 OS=Homo sapiens OX=9606 GN=PPP5C PE=1 SV=1	PPP5C	-0.258258	-1.19603	0.0479132
Q9HAZ2|PRD16_HUMAN	Histone-lysine N-methyltransferase PRDM16 OS=Homo sapiens OX=9606 GN=PRDM16 PE=1 SV=3	PRDM16	-0.852437	-1.80555	0.0397221
P32119|PRDX2_HUMAN	Peroxiredoxin-2 OS=Homo sapiens OX=9606 GN=PRDX2 PE=1 SV=5	PRDX2	-0.27036	-1.20611	0.036405
P17252|KPCA_HUMAN	Protein kinase C alpha type OS=Homo sapiens OX=9606 GN=PRKCA PE=1 SV=4	PRKCA	-0.392757	-1.3129	0.0235581
Q99633|PRP18_HUMAN	Pre-mRNA-splicing factor 18 OS=Homo sapiens OX=9606 GN=PRPF18 PE=1 SV=1	PRPF18	-0.864679	-1.82093	0.00868469
P48634|PRC2A_HUMAN	Protein PRRC2A OS=Homo sapiens OX=9606 GN=PRRC2A PE=1 SV=3	PRRC2A	-0.385493	-1.30631	0.0475291
Q86TP1|PRUN1_HUMAN	Exopolyphosphatase PRUNE1 OS=Homo sapiens OX=9606 GN=PRUNE1 PE=1 SV=2	PRUNE1	-0.728772	-1.65723	0.00426241
O00487|PSDE_HUMAN	26S proteasome non-ATPase regulatory subunit 14 OS=Homo sapiens OX=9606 GN=PSMD14 PE=1 SV=1	PSMD14	-0.714403	-1.6408	0.0392193
Q9GZU8|PIP30_HUMAN	PSME3-interacting protein OS=Homo sapiens OX=9606 GN=PSME3IP1 PE=1 SV=1	PSME3IP1	-0.355692	-1.2796	0.0437404
Q5JS54|PSMG4_HUMAN	Proteasome assembly chaperone 4 OS=Homo sapiens OX=9606 GN=PSMG4 PE=1 SV=2	PSMG4	-0.674294	-1.59582	0.013211
P78330|SERB_HUMAN	Phosphoserine phosphatase OS=Homo sapiens OX=9606 GN=PSPH PE=1 SV=2	PSPH	-0.823181	-1.7693	0.0468164
Q96BW5|PTER_HUMAN	Phosphotriesterase-related protein OS=Homo sapiens OX=9606 GN=PTER PE=1 SV=1	PTER	-0.486008	-1.40056	0.0391149
P23470|PTPRG_HUMAN	Receptor-type tyrosine-protein phosphatase gamma OS=Homo sapiens OX=9606 GN=PTPRG PE=1 SV=4	PTPRG	-0.254833	-1.1932	0.0441514
Q9BXR0|TGT_HUMAN	Queuine tRNA-ribosyltransferase catalytic subunit 1 OS=Homo sapiens OX=9606 GN=QTRT1 PE=1 SV=3	QTRT1	-0.373606	-1.29559	0.0476566
Q9H974|QTRT2_HUMAN	Queuine tRNA-ribosyltransferase accessory subunit 2 OS=Homo sapiens OX=9606 GN=QTRT2 PE=1 SV=1	QTRT2	-0.645976	-1.5648	0.00336225
Q9Y4B4|ARIP4_HUMAN	Helicase ARIP4 OS=Homo sapiens OX=9606 GN=RAD54L2 PE=1 SV=4	RAD54L2	-1.16029	-2.23503	0.0180741
Q86X27|RGPS2_HUMAN	Ras-specific guanine nucleotide-releasing factor RalGPS2 OS=Homo sapiens OX=9606 GN=RALGPS2 PE=1 SV=1	RALGPS2	-0.410374	-1.32903	0.027626
Q9BTL3|RAMAC_HUMAN	RNA guanine-N7 methyltransferase activating subunit OS=Homo sapiens OX=9606 GN=RAMAC PE=1 SV=1	RAMAC	-0.692614	-1.61621	0.0185479
P62826|RAN_HUMAN	GTP-binding nuclear protein Ran OS=Homo sapiens OX=9606 GN=RAN PE=1 SV=3	RAN	-0.438864	-1.35554	0.0280736
Q8TEU7|RPGF6_HUMAN	Rap guanine nucleotide exchange factor 6 OS=Homo sapiens OX=9606 GN=RAPGEF6 PE=1 SV=2	RAPGEF6	-0.37547	-1.29726	0.0219605
Q9NW13|RBM28_HUMAN	RNA-binding protein 28 OS=Homo sapiens OX=9606 GN=RBM28 PE=1 SV=3	RBM28	-0.418981	-1.33698	0.039795
Q9BWE0|REPI1_HUMAN	Replication initiator 1 OS=Homo sapiens OX=9606 GN=REPIN1 PE=1 SV=1	REPIN1	-0.93723	-1.91485	0.0140048
Q99666|RGPD5_HUMAN	RANBP2-like and GRIP domain-containing protein 5/6 OS=Homo sapiens OX=9606 GN=RGPD5 PE=1 SV=3	RGPD5	-0.44843	-1.36455	0.0275691
P26373|RL13_HUMAN	60S ribosomal protein L13 OS=Homo sapiens OX=9606 GN=RPL13 PE=1 SV=4	RPL13	-0.420405	-1.3383	0.0164809
Q6P5R6|RL22L_HUMAN	60S ribosomal protein L22-like 1 OS=Homo sapiens OX=9606 GN=RPL22L1 PE=1 SV=2	RPL22L1	-0.704697	-1.6298	0.0417734
P62917|RL8_HUMAN	60S ribosomal protein L8 OS=Homo sapiens OX=9606 GN=RPL8 PE=1 SV=2	RPL8	-0.411074	-1.32968	0.0318337
Q9NQG5|RPR1B_HUMAN	Regulation of nuclear pre-mRNA domain-containing protein 1B OS=Homo sapiens OX=9606 GN=RPRD1B PE=1 SV=1	RPRD1B	-0.625344	-1.54258	0.0199026
P62847|RS24_HUMAN	40S ribosomal protein S24 OS=Homo sapiens OX=9606 GN=RPS24 PE=1 SV=1	RPS24	-0.480242	-1.39498	0.017783
Q9H446|RWDD1_HUMAN	RWD domain-containing protein 1 OS=Homo sapiens OX=9606 GN=RWDD1 PE=1 SV=1	RWDD1	-0.824893	-1.7714	0.0322403
P06703|S10A6_HUMAN	Protein S100-A6 OS=Homo sapiens OX=9606 GN=S100A6 PE=1 SV=1	S100A6	-0.662125	-1.58241	0.0256034
Q96NU1|SAM11_HUMAN	Sterile alpha motif domain-containing protein 11 OS=Homo sapiens OX=9606 GN=SAMD11 PE=1 SV=3	SAMD11	-0.996731	-1.99547	0.0323779
Q15020|SART3_HUMAN	Squamous cell carcinoma antigen recognized by T-cells 3 OS=Homo sapiens OX=9606 GN=SART3 PE=1 SV=1	SART3	-0.842992	-1.79377	0.0211309
Q12765|SCRN1_HUMAN	Secernin-1 OS=Homo sapiens OX=9606 GN=SCRN1 PE=1 SV=2	SCRN1	-0.456445	-1.37216	0.00691329
Q6P3W7|SCYL2_HUMAN	SCY1-like protein 2 OS=Homo sapiens OX=9606 GN=SCYL2 PE=1 SV=1	SCYL2	-0.455963	-1.3717	0.034268
Q9NVU7|SDA1_HUMAN	Protein SDA1 homolog OS=Homo sapiens OX=9606 GN=SDAD1 PE=1 SV=3	SDAD1	-0.534959	-1.4489	0.0421056
P31431|SDC4_HUMAN	Syndecan-4 OS=Homo sapiens OX=9606 GN=SDC4 PE=1 SV=2	SDC4	-0.468496	-1.38367	0.0486773
Q9Y6Y8|S23IP_HUMAN	SEC23-interacting protein OS=Homo sapiens OX=9606 GN=SEC23IP PE=1 SV=1	SEC23IP	-0.211064	-1.15754	0.0324895
Q9NPR2|SEM4B_HUMAN	Semaphorin-4B OS=Homo sapiens OX=9606 GN=SEMA4B PE=1 SV=4	SEMA4B	-2.40818	-5.30806	0.0350494
P36955|PEDF_HUMAN	Pigment epithelium-derived factor OS=Homo sapiens OX=9606 GN=SERPINF1 PE=1 SV=4	SERPINF1	-0.823713	-1.76996	0.0159849
Q15428|SF3A2_HUMAN	Splicing factor 3A subunit 2 OS=Homo sapiens OX=9606 GN=SF3A2 PE=1 SV=2	SF3A2	-0.262709	-1.19973	0.0453937
Q8IXJ6|SIR2_HUMAN	NAD-dependent protein deacetylase sirtuin-2 OS=Homo sapiens OX=9606 GN=SIRT2 PE=1 SV=2	SIRT2	-0.383915	-1.30488	0.0482079
Q9H1N7|S35B3_HUMAN	Adenosine 3'-phospho 5'-phosphosulfate transporter 2 OS=Homo sapiens OX=9606 GN=SLC35B3 PE=1 SV=1	SLC35B3	-0.959637	-1.94482	0.017249
Q13433|S39A6_HUMAN	Zinc transporter ZIP6 OS=Homo sapiens OX=9606 GN=SLC39A6 PE=1 SV=3	SLC39A6	-0.964714	-1.95168	0.017115
Q14BN4|SLMAP_HUMAN	Sarcolemmal membrane-associated protein OS=Homo sapiens OX=9606 GN=SLMAP PE=1 SV=1	SLMAP	-0.733707	-1.66291	0.0408499
O95295|SNAPN_HUMAN	SNARE-associated protein Snapin OS=Homo sapiens OX=9606 GN=SNAPIN PE=1 SV=1	SNAPIN	-0.427799	-1.34518	0.00495223
O94875|SRBS2_HUMAN	Sorbin and SH3 domain-containing protein 2 OS=Homo sapiens OX=9606 GN=SORBS2 PE=1 SV=3	SORBS2	-1.03558	-2.04994	0.0165362
Q9UQ35|SRRM2_HUMAN	Serine/arginine repetitive matrix protein 2 OS=Homo sapiens OX=9606 GN=SRRM2 PE=1 SV=2	SRRM2	-0.294634	-1.22657	0.0356837
Q9Y5Y6|ST14_HUMAN	Suppressor of tumorigenicity 14 protein OS=Homo sapiens OX=9606 GN=ST14 PE=1 SV=2	ST14	-1.23279	-2.3502	0.0174967
Q9Y6E0|STK24_HUMAN	Serine/threonine-protein kinase 24 OS=Homo sapiens OX=9606 GN=STK24 PE=1 SV=1	STK24	-0.30097	-1.23197	0.0355817
Q9UJZ1|STML2_HUMAN	Stomatin-like protein 2 mitochondrial OS=Homo sapiens OX=9606 GN=STOML2 PE=1 SV=1	STOML2	-0.833387	-1.78186	0.0393257
Q9P2W9|STX18_HUMAN	Syntaxin-18 OS=Homo sapiens OX=9606 GN=STX18 PE=1 SV=1	STX18	-0.603625	-1.51953	0.0268454
Q9UBS9|SUCO_HUMAN	SUN domain-containing ossification factor OS=Homo sapiens OX=9606 GN=SUCO PE=1 SV=1	SUCO	-1.30813	-2.4762	0.0325372
O43759|SNG1_HUMAN	Synaptogyrin-1 OS=Homo sapiens OX=9606 GN=SYNGR1 PE=1 SV=2	SYNGR1	-1.59825	-3.02775	0.0470873
Q8N3V7|SYNPO_HUMAN	Synaptopodin OS=Homo sapiens OX=9606 GN=SYNPO PE=1 SV=2	SYNPO	-0.924515	-1.89805	0.0237405
Q7Z422|SZRD1_HUMAN	SUZ domain-containing protein 1 OS=Homo sapiens OX=9606 GN=SZRD1 PE=1 SV=1	SZRD1	-0.476433	-1.3913	0.032997
Q9UK61|TASOR_HUMAN	Protein TASOR OS=Homo sapiens OX=9606 GN=TASOR PE=1 SV=3	TASOR	-0.535731	-1.44968	0.0234116
O75347|TBCA_HUMAN	Tubulin-specific chaperone A OS=Homo sapiens OX=9606 GN=TBCA PE=1 SV=3	TBCA	-0.363549	-1.28659	0.02009
Q15814|TBCC_HUMAN	Tubulin-specific chaperone C OS=Homo sapiens OX=9606 GN=TBCC PE=1 SV=2	TBCC	-0.809179	-1.75221	0.0231721
Q13428|TCOF_HUMAN	Treacle protein OS=Homo sapiens OX=9606 GN=TCOF1 PE=1 SV=3	TCOF1	-0.556592	-1.47079	0.00777196
Q01664|TFAP4_HUMAN	Transcription factor AP-4 OS=Homo sapiens OX=9606 GN=TFAP4 PE=1 SV=2	TFAP4	-0.950194	-1.93213	0.0032157
P19484|TFEB_HUMAN	Transcription factor EB OS=Homo sapiens OX=9606 GN=TFEB PE=1 SV=3	TFEB	-1.30153	-2.4649	0.00592561
Q9NXG2|THUM1_HUMAN	THUMP domain-containing protein 1 OS=Homo sapiens OX=9606 GN=THUMPD1 PE=1 SV=2	THUMPD1	-0.242448	-1.183	0.0325578
Q8NBN3|TM87A_HUMAN	Transmembrane protein 87A OS=Homo sapiens OX=9606 GN=TMEM87A PE=1 SV=3	TMEM87A	-0.43795	-1.35468	0.0387752
P63313|TYB10_HUMAN	Thymosin beta-10 OS=Homo sapiens OX=9606 GN=TMSB10 PE=1 SV=2	TMSB10	-2.1081	-4.31123	0.0190149
O75674|TM1L1_HUMAN	TOM1-like protein 1 OS=Homo sapiens OX=9606 GN=TOM1L1 PE=1 SV=2	TOM1L1	-0.48595	-1.40051	0.0279191
P29144|TPP2_HUMAN	Tripeptidyl-peptidase 2 OS=Homo sapiens OX=9606 GN=TPP2 PE=1 SV=4	TPP2	-0.24526	-1.18531	0.0378968
Q12899|TRI26_HUMAN	Tripartite motif-containing protein 26 OS=Homo sapiens OX=9606 GN=TRIM26 PE=1 SV=1	TRIM26	-0.618616	-1.5354	0.0348291
Q9UPN9|TRI33_HUMAN	E3 ubiquitin-protein ligase TRIM33 OS=Homo sapiens OX=9606 GN=TRIM33 PE=1 SV=3	TRIM33	-0.331602	-1.25841	0.00471572
O43156|TTI1_HUMAN	TELO2-interacting protein 1 homolog OS=Homo sapiens OX=9606 GN=TTI1 PE=1 SV=3	TTI1	-1.18649	-2.27599	0.0177702
Q9H4B7|TBB1_HUMAN	Tubulin beta-1 chain OS=Homo sapiens OX=9606 GN=TUBB1 PE=1 SV=1	TUBB1	-0.745626	-1.6767	0.0375987
O14933|UB2L6_HUMAN	Ubiquitin/ISG15-conjugating enzyme E2 L6 OS=Homo sapiens OX=9606 GN=UBE2L6 PE=1 SV=4	UBE2L6	-0.526182	-1.44011	0.0430623
P61081|UBC12_HUMAN	NEDD8-conjugating enzyme Ubc12 OS=Homo sapiens OX=9606 GN=UBE2M PE=1 SV=1	UBE2M	-0.428142	-1.3455	0.0186202
Q05086|UBE3A_HUMAN	Ubiquitin-protein ligase E3A OS=Homo sapiens OX=9606 GN=UBE3A PE=1 SV=4	UBE3A	-0.425621	-1.34315	0.025978
O95155|UBE4B_HUMAN	Ubiquitin conjugation factor E4 B OS=Homo sapiens OX=9606 GN=UBE4B PE=1 SV=1	UBE4B	-0.455031	-1.37081	0.0341782
P09936|UCHL1_HUMAN	Ubiquitin carboxyl-terminal hydrolase isozyme L1 OS=Homo sapiens OX=9606 GN=UCHL1 PE=1 SV=2	UCHL1	-1.36738	-2.58002	0.0157367
O00507|USP9Y_HUMAN	Probable ubiquitin carboxyl-terminal hydrolase FAF-Y OS=Homo sapiens OX=9606 GN=USP9Y PE=2 SV=2	USP9Y	-1.17911	-2.26437	0.0278981
P63027|VAMP2_HUMAN	Vesicle-associated membrane protein 2 OS=Homo sapiens OX=9606 GN=VAMP2 PE=1 SV=3	VAMP2	-1.04224	-2.05942	0.0477183
O14972|VP26C_HUMAN	Vacuolar protein sorting-associated protein 26C OS=Homo sapiens OX=9606 GN=VPS26C PE=1 SV=1	VPS26C	-0.459363	-1.37493	0.0483581
Q7Z5K2|WAPL_HUMAN	Wings apart-like protein homolog OS=Homo sapiens OX=9606 GN=WAPL PE=1 SV=1	WAPL	-0.322706	-1.25067	0.0397258
O00401|WASL_HUMAN	Neural Wiskott-Aldrich syndrome protein OS=Homo sapiens OX=9606 GN=WASL PE=1 SV=2	WASL	-1.38874	-2.6185	0.0216161
Q8TF74|WIPF2_HUMAN	WAS/WASL-interacting protein family member 2 OS=Homo sapiens OX=9606 GN=WIPF2 PE=1 SV=1	WIPF2	-0.469079	-1.38423	0.01583
P86452|ZBED6_HUMAN	Zinc finger BED domain-containing protein 6 OS=Homo sapiens OX=9606 GN=ZBED6 PE=1 SV=1	ZBED6	-1.24243	-2.36597	0.0322252
O95625|ZBT11_HUMAN	Zinc finger and BTB domain-containing protein 11 OS=Homo sapiens OX=9606 GN=ZBTB11 PE=1 SV=2	ZBTB11	-0.789762	-1.72879	0.00971618
Q07352|TISB_HUMAN	mRNA decay activator protein ZFP36L1 OS=Homo sapiens OX=9606 GN=ZFP36L1 PE=1 SV=1	ZFP36L1	-0.315239	-1.24422	0.0232155
P47974|TISD_HUMAN	mRNA decay activator protein ZFP36L2 OS=Homo sapiens OX=9606 GN=ZFP36L2 PE=1 SV=3	ZFP36L2	-1.60784	-3.04795	0.00620998
O75362|ZN217_HUMAN	Zinc finger protein 217 OS=Homo sapiens OX=9606 GN=ZNF217 PE=1 SV=1	ZNF217	-0.867194	-1.82411	0.0218969
Q96IQ9|ZN414_HUMAN	Zinc finger protein 414 OS=Homo sapiens OX=9606 GN=ZNF414 PE=1 SV=2	ZNF414	-1.16419	-2.24107	0.0146274
Q9H7X3|ZN696_HUMAN	Zinc finger protein 696 OS=Homo sapiens OX=9606 GN=ZNF696 PE=1 SV=2	ZNF696	-0.871343	-1.82936	0.0400759
P35789|ZNF93_HUMAN	Zinc finger protein 93 OS=Homo sapiens OX=9606 GN=ZNF93 PE=2 SV=4	ZNF93	-0.963863	-1.95053	0.0495569
O75312|ZPR1_HUMAN	Zinc finger protein ZPR1 OS=Homo sapiens OX=9606 GN=ZPR1 PE=1 SV=1	ZPR1	-0.317652	-1.2463	0.0175213
Q7Z7L9|ZSCA2_HUMAN	Zinc finger and SCAN domain-containing protein 2 OS=Homo sapiens OX=9606 GN=ZSCAN2 PE=2 SV=2	ZSCAN2	-0.528783	-1.44271	0.0177015
A7E2V4|ZSWM8_HUMAN	Zinc finger SWIM domain-containing protein 8 OS=Homo sapiens OX=9606 GN=ZSWIM8 PE=1 SV=1	ZSWIM8	-1.23237	-2.34952	0.0281078

## Sheet: UPREGULATED
Table S4B. Differentially upregulated proteins between EV and NSUN7-transfected SNU-423 cells, analyzed by Tandem mass tag (TMT)-based MS proteomics. Related to Figure 3.
Accession	Description	Gene names	logFC (NSUN7 vs EV)	FC (NSUN7 vs EV)	sca.P.Value
O95477|ABCA1_HUMAN	Phospholipid-transporting ATPase ABCA1 OS=Homo sapiens OX=9606 GN=ABCA1 PE=1 SV=3	ABCA1	0.73003	1.65867	0.0436158
Q86TW2|ADCK1_HUMAN	AarF domain-containing protein kinase 1 OS=Homo sapiens OX=9606 GN=ADCK1 PE=1 SV=2	ADCK1	0.688272	1.61135	0.023284
Q53H12|AGK_HUMAN	Acylglycerol kinase mitochondrial OS=Homo sapiens OX=9606 GN=AGK PE=1 SV=2	AGK	0.551494	1.4656	0.0494674
Q9Y672|ALG6_HUMAN	Dolichyl pyrophosphate Man9GlcNAc2 alpha-1 3-glucosyltransferase OS=Homo sapiens OX=9606 GN=ALG6 PE=1 SV=2	ALG6	0.576864	1.4916	0.00922878
Q9BVK2|ALG8_HUMAN	Probable dolichyl pyrophosphate Glc1Man9GlcNAc2 alpha-1 3-glucosyltransferase OS=Homo sapiens OX=9606 GN=ALG8 PE=1 SV=2	ALG8	1.0863	2.12329	0.0389591
Q86V81|THOC4_HUMAN	THO complex subunit 4 OS=Homo sapiens OX=9606 GN=ALYREF PE=1 SV=3	ALYREF	0.565648	1.48005	0.00533638
Q9UJX3|APC7_HUMAN	Anaphase-promoting complex subunit 7 OS=Homo sapiens OX=9606 GN=ANAPC7 PE=1 SV=4	ANAPC7	0.447335	1.36352	0.0216888
Q92572|AP3S1_HUMAN	AP-3 complex subunit sigma-1 OS=Homo sapiens OX=9606 GN=AP3S1 PE=1 SV=1	AP3S1	0.65422	1.57376	0.0355332
P25054|APC_HUMAN	Adenomatous polyposis coli protein OS=Homo sapiens OX=9606 GN=APC PE=1 SV=2	APC	0.598759	1.51441	0.0215502
Q9HDC9|APMAP_HUMAN	Adipocyte plasma membrane-associated protein OS=Homo sapiens OX=9606 GN=APMAP PE=1 SV=2	APMAP	0.473453	1.38843	0.0167362
Q9NRW3|ABC3C_HUMAN	DNA dC->dU-editing enzyme APOBEC-3C OS=Homo sapiens OX=9606 GN=APOBEC3C PE=1 SV=2	APOBEC3C	0.877443	1.83712	0.0423867
P02649|APOE_HUMAN	Apolipoprotein E OS=Homo sapiens OX=9606 GN=APOE PE=1 SV=1	APOE	0.445823	1.36209	0.00625576
P05067|A4_HUMAN	Amyloid-beta precursor protein OS=Homo sapiens OX=9606 GN=APP PE=1 SV=3	APP	0.363965	1.28696	0.0441264
O15085|ARHGB_HUMAN	Rho guanine nucleotide exchange factor 11 OS=Homo sapiens OX=9606 GN=ARHGEF11 PE=1 SV=1	ARHGEF11	0.806579	1.74906	0.043495
P40616|ARL1_HUMAN	ADP-ribosylation factor-like protein 1 OS=Homo sapiens OX=9606 GN=ARL1 PE=1 SV=1	ARL1	1.6456	3.12879	0.0386583
Q15041|AR6P1_HUMAN	ADP-ribosylation factor-like protein 6-interacting protein 1 OS=Homo sapiens OX=9606 GN=ARL6IP1 PE=1 SV=2	ARL6IP1	0.618122	1.53488	0.0152119
Q13510|ASAH1_HUMAN	Acid ceramidase OS=Homo sapiens OX=9606 GN=ASAH1 PE=1 SV=5	ASAH1	1.43504	2.7039	0.0024088
P05023|AT1A1_HUMAN	Sodium/potassium-transporting ATPase subunit alpha-1 OS=Homo sapiens OX=9606 GN=ATP1A1 PE=1 SV=1	ATP1A1	0.28198	1.21586	0.0491282
P30049|ATPD_HUMAN	ATP synthase subunit delta mitochondrial OS=Homo sapiens OX=9606 GN=ATP5F1D PE=1 SV=2	ATP5F1D	0.477801	1.39262	0.0460083
P56381|ATP5E_HUMAN	ATP synthase subunit epsilon mitochondrial OS=Homo sapiens OX=9606 GN=ATP5F1E PE=1 SV=2	ATP5F1E	0.620288	1.53718	0.0150161
Q5VTU8|AT5EL_HUMAN	ATP synthase subunit epsilon-like protein mitochondrial OS=Homo sapiens OX=9606 GN=ATP5F1EP2 PE=1 SV=1	ATP5F1EP2	0.620288	1.53718	0.0150161
Q15904|VAS1_HUMAN	V-type proton ATPase subunit S1 OS=Homo sapiens OX=9606 GN=ATP6AP1 PE=1 SV=2	ATP6AP1	0.864675	1.82093	0.0164952
P36543|VATE1_HUMAN	V-type proton ATPase subunit E 1 OS=Homo sapiens OX=9606 GN=ATP6V1E1 PE=1 SV=1	ATP6V1E1	0.322245	1.25027	0.0330505
O75752|B3GL1_HUMAN	UDP-GalNAc:beta-1 3-N-acetylgalactosaminyltransferase 1 OS=Homo sapiens OX=9606 GN=B3GALNT1 PE=1 SV=1	B3GALNT1	0.776338	1.71278	0.0114117
P11274|BCR_HUMAN	Breakpoint cluster region protein OS=Homo sapiens OX=9606 GN=BCR PE=1 SV=2	BCR	0.314209	1.24333	0.0462868
Q9NX62|IMPA3_HUMAN	Golgi-resident adenosine 3' 5'-bisphosphate 3'-phosphatase OS=Homo sapiens OX=9606 GN=BPNT2 PE=1 SV=1	BPNT2	0.331362	1.2582	0.015573
P15056|BRAF_HUMAN	Serine/threonine-protein kinase B-raf OS=Homo sapiens OX=9606 GN=BRAF PE=1 SV=4	BRAF	0.572056	1.48664	0.0321554
O95415|BRI3_HUMAN	Brain protein I3 OS=Homo sapiens OX=9606 GN=BRI3 PE=1 SV=1	BRI3	0.622439	1.53948	0.0318998
Q9NW68|BSDC1_HUMAN	BSD domain-containing protein 1 OS=Homo sapiens OX=9606 GN=BSDC1 PE=1 SV=1	BSDC1	0.390781	1.3111	0.0464894
Q96LW7|CAR19_HUMAN	Caspase recruitment domain-containing protein 19 OS=Homo sapiens OX=9606 GN=CARD19 PE=1 SV=1	CARD19	0.397569	1.31729	0.0241018
O43303|CP110_HUMAN	Centriolar coiled-coil protein of 110 kDa OS=Homo sapiens OX=9606 GN=CCP110 PE=1 SV=3	CCP110	1.3409	2.53309	0.00866228
Q6YHK3|CD109_HUMAN	CD109 antigen OS=Homo sapiens OX=9606 GN=CD109 PE=1 SV=2	CD109	0.343918	1.2692	0.0423027
P48509|CD151_HUMAN	CD151 antigen OS=Homo sapiens OX=9606 GN=CD151 PE=1 SV=3	CD151	0.538822	1.45279	0.0186586
P19256|LFA3_HUMAN	Lymphocyte function-associated antigen 3 OS=Homo sapiens OX=9606 GN=CD58 PE=1 SV=1	CD58	0.777167	1.71376	0.00717743
P13987|CD59_HUMAN	CD59 glycoprotein OS=Homo sapiens OX=9606 GN=CD59 PE=1 SV=1	CD59	1.0541	2.07642	0.0108636
O75419|CDC45_HUMAN	Cell division control protein 45 homolog OS=Homo sapiens OX=9606 GN=CDC45 PE=1 SV=1	CDC45	1.0587	2.08306	0.0454978
P17676|CEBPB_HUMAN	CCAAT/enhancer-binding protein beta OS=Homo sapiens OX=9606 GN=CEBPB PE=1 SV=2	CEBPB	1.06813	2.09671	0.0107735
Q8N2Z9|CENPS_HUMAN	Centromere protein S OS=Homo sapiens OX=9606 GN=CENPS PE=1 SV=1	CENPS	0.792542	1.73212	0.0400598
Q96FZ7|CHMP6_HUMAN	Charged multivesicular body protein 6 OS=Homo sapiens OX=9606 GN=CHMP6 PE=1 SV=3	CHMP6	0.553046	1.46718	0.0411963
Q9P003|CNIH4_HUMAN	Protein cornichon homolog 4 OS=Homo sapiens OX=9606 GN=CNIH4 PE=1 SV=1	CNIH4	0.677417	1.59927	0.0323754
Q14746|COG2_HUMAN	Conserved oligomeric Golgi complex subunit 2 OS=Homo sapiens OX=9606 GN=COG2 PE=1 SV=1	COG2	0.652968	1.5724	0.00103614
Q99715|COCA1_HUMAN	Collagen alpha-1(XII) chain OS=Homo sapiens OX=9606 GN=COL12A1 PE=1 SV=2	COL12A1	0.878625	1.83862	0.0154615
O14579|COPE_HUMAN	Coatomer subunit epsilon OS=Homo sapiens OX=9606 GN=COPE PE=1 SV=3	COPE	0.678619	1.60061	0.0442965
Q96D53|COQ8B_HUMAN	Atypical kinase COQ8B mitochondrial OS=Homo sapiens OX=9606 GN=COQ8B PE=1 SV=2	COQ8B	0.469028	1.38418	0.0223762
P43155|CACP_HUMAN	Carnitine O-acetyltransferase OS=Homo sapiens OX=9606 GN=CRAT PE=1 SV=5	CRAT	0.307326	1.23741	0.0307036
Q8IUI8|CRLF3_HUMAN	Cytokine receptor-like factor 3 OS=Homo sapiens OX=9606 GN=CRLF3 PE=1 SV=2	CRLF3	0.493334	1.40769	0.0485233
Q1MSJ5|CSPP1_HUMAN	Centrosome and spindle pole-associated protein 1 OS=Homo sapiens OX=9606 GN=CSPP1 PE=1 SV=4	CSPP1	0.918501	1.89015	0.0152143
Q05048|CSTF1_HUMAN	Cleavage stimulation factor subunit 1 OS=Homo sapiens OX=9606 GN=CSTF1 PE=1 SV=1	CSTF1	0.356764	1.28055	0.0286033
Q9UBT7|CTNL1_HUMAN	Alpha-catulin OS=Homo sapiens OX=9606 GN=CTNNAL1 PE=1 SV=2	CTNNAL1	0.383584	1.30458	0.0250501
Q9UHQ9|NB5R1_HUMAN	NADH-cytochrome b5 reductase 1 OS=Homo sapiens OX=9606 GN=CYB5R1 PE=1 SV=1	CYB5R1	0.358278	1.2819	0.0140805
P00387|NB5R3_HUMAN	NADH-cytochrome b5 reductase 3 OS=Homo sapiens OX=9606 GN=CYB5R3 PE=1 SV=3	CYB5R3	0.384791	1.30567	0.0242829
Q6UW02|CP20A_HUMAN	Cytochrome P450 20A1 OS=Homo sapiens OX=9606 GN=CYP20A1 PE=1 SV=1	CYP20A1	0.262429	1.1995	0.0272166
Q16850|CP51A_HUMAN	Lanosterol 14-alpha demethylase OS=Homo sapiens OX=9606 GN=CYP51A1 PE=1 SV=3	CYP51A1	0.272277	1.20771	0.0465941
Q66K64|DCA15_HUMAN	DDB1- and CUL4-associated factor 15 OS=Homo sapiens OX=9606 GN=DCAF15 PE=1 SV=1	DCAF15	0.918813	1.89056	0.0317298
Q8WVC6|DCAKD_HUMAN	Dephospho-CoA kinase domain-containing protein OS=Homo sapiens OX=9606 GN=DCAKD PE=1 SV=1	DCAKD	1.20118	2.29928	0.0418894
O75935|DCTN3_HUMAN	Dynactin subunit 3 OS=Homo sapiens OX=9606 GN=DCTN3 PE=1 SV=1	DCTN3	0.963303	1.94977	0.0199931
O75907|DGAT1_HUMAN	Diacylglycerol O-acyltransferase 1 OS=Homo sapiens OX=9606 GN=DGAT1 PE=1 SV=2	DGAT1	0.959152	1.94417	0.0239109
Q7Z3D6|GLUCM_HUMAN	D-glutamate cyclase mitochondrial OS=Homo sapiens OX=9606 GN=DGLUCY PE=1 SV=2	DGLUCY	0.502488	1.41665	0.0163621
Q9UNQ2|DIM1_HUMAN	Probable dimethyladenosine transferase OS=Homo sapiens OX=9606 GN=DIMT1 PE=1 SV=1	DIMT1	0.556867	1.47107	0.0417481
Q99543|DNJC2_HUMAN	DnaJ homolog subfamily C member 2 OS=Homo sapiens OX=9606 GN=DNAJC2 PE=1 SV=4	DNAJC2	0.326362	1.25385	0.0467073
Q9C005|DPY30_HUMAN	Protein dpy-30 homolog OS=Homo sapiens OX=9606 GN=DPY30 PE=1 SV=1	DPY30	1.36342	2.57294	0.0325729
Q02487|DSC2_HUMAN	Desmocollin-2 OS=Homo sapiens OX=9606 GN=DSC2 PE=1 SV=1	DSC2	0.850779	1.80347	0.0415443
Q14126|DSG2_HUMAN	Desmoglein-2 OS=Homo sapiens OX=9606 GN=DSG2 PE=1 SV=2	DSG2	0.338426	1.26438	0.0498122
Q9NP97|DLRB1_HUMAN	Dynein light chain roadblock-type 1 OS=Homo sapiens OX=9606 GN=DYNLRB1 PE=1 SV=3	DYNLRB1	0.62762	1.54501	0.0331589
Q66K89|E4F1_HUMAN	Transcription factor E4F1 OS=Homo sapiens OX=9606 GN=E4F1 PE=1 SV=2	E4F1	1.43129	2.69688	0.00453071
P19419|ELK1_HUMAN	ETS domain-containing protein Elk-1 OS=Homo sapiens OX=9606 GN=ELK1 PE=1 SV=2	ELK1	0.690024	1.61331	0.0432589
Q15006|EMC2_HUMAN	ER membrane protein complex subunit 2 OS=Homo sapiens OX=9606 GN=EMC2 PE=1 SV=1	EMC2	0.433033	1.35007	0.0143065
P09104|ENOG_HUMAN	Gamma-enolase OS=Homo sapiens OX=9606 GN=ENO2 PE=1 SV=3	ENO2	0.850223	1.80278	0.0439991
Q969X5|ERGI1_HUMAN	Endoplasmic reticulum-Golgi intermediate compartment protein 1 OS=Homo sapiens OX=9606 GN=ERGIC1 PE=1 SV=1	ERGIC1	0.477177	1.39202	0.0120331
P00734|THRB_HUMAN	Prothrombin OS=Homo sapiens OX=9606 GN=F2 PE=1 SV=2	F2	0.55936	1.47362	0.0278062
O60427|FADS1_HUMAN	Acyl-CoA (8-3)-desaturase OS=Homo sapiens OX=9606 GN=FADS1 PE=1 SV=3	FADS1	0.549309	1.46338	0.0234488
Q4VC44|FWCH1_HUMAN	FLYWCH-type zinc finger-containing protein 1 OS=Homo sapiens OX=9606 GN=FLYWCH1 PE=1 SV=2	FLYWCH1	0.646885	1.56578	0.0222769
Q9H479|FN3K_HUMAN	Fructosamine-3-kinase OS=Homo sapiens OX=9606 GN=FN3K PE=1 SV=1	FN3K	0.575326	1.49001	0.0318363
Q16595|FRDA_HUMAN	Frataxin mitochondrial OS=Homo sapiens OX=9606 GN=FXN PE=1 SV=2	FXN	0.762353	1.69625	0.0110502
P54803|GALC_HUMAN	Galactocerebrosidase OS=Homo sapiens OX=9606 GN=GALC PE=1 SV=3	GALC	0.812532	1.75629	0.0143604
Q8N4A0|GALT4_HUMAN	Polypeptide N-acetylgalactosaminyltransferase 4 OS=Homo sapiens OX=9606 GN=GALNT4 PE=1 SV=2	GALNT4	0.614407	1.53093	0.0378838
Q8NB37|GALD1_HUMAN	Glutamine amidotransferase-like class 1 domain-containing protein 1 OS=Homo sapiens OX=9606 GN=GATD1 PE=1 SV=1	GATD1	1.005	2.00694	0.0345848
Q92820|GGH_HUMAN	Gamma-glutamyl hydrolase OS=Homo sapiens OX=9606 GN=GGH PE=1 SV=2	GGH	0.222418	1.16669	0.0473438
Q9Y248|PSF2_HUMAN	DNA replication complex GINS protein PSF2 OS=Homo sapiens OX=9606 GN=GINS2 PE=1 SV=1	GINS2	0.635821	1.55382	0.0101511
P16278|BGAL_HUMAN	Beta-galactosidase OS=Homo sapiens OX=9606 GN=GLB1 PE=1 SV=2	GLB1	0.626807	1.54414	0.0172839
Q86VQ1|GLCI1_HUMAN	Glucocorticoid-induced transcript 1 protein OS=Homo sapiens OX=9606 GN=GLCCI1 PE=1 SV=1	GLCCI1	0.331021	1.2579	0.0334867
Q8WWB7|GLMP_HUMAN	Glycosylated lysosomal membrane protein OS=Homo sapiens OX=9606 GN=GLMP PE=1 SV=1	GLMP	0.930588	1.90605	0.0104353
Q86SX6|GLRX5_HUMAN	Glutaredoxin-related protein 5 mitochondrial OS=Homo sapiens OX=9606 GN=GLRX5 PE=1 SV=2	GLRX5	1.95163	3.86811	0.0360734
Q9Y692|GMEB1_HUMAN	Glucocorticoid modulatory element-binding protein 1 OS=Homo sapiens OX=9606 GN=GMEB1 PE=1 SV=2	GMEB1	1.05689	2.08044	0.0251441
P62873|GBB1_HUMAN	Guanine nucleotide-binding protein G(I)/G(S)/G(T) subunit beta-1 OS=Homo sapiens OX=9606 GN=GNB1 PE=1 SV=3	GNB1	1.23624	2.35584	0.0303645
Q3T8J9|GON4L_HUMAN	GON-4-like protein OS=Homo sapiens OX=9606 GN=GON4L PE=1 SV=1	GON4L	0.794774	1.73481	0.0236763
Q9BQQ3|GORS1_HUMAN	Golgi reassembly-stacking protein 1 OS=Homo sapiens OX=9606 GN=GORASP1 PE=1 SV=3	GORASP1	0.825907	1.77265	0.0290369
O14653|GOSR2_HUMAN	Golgi SNAP receptor complex member 2 OS=Homo sapiens OX=9606 GN=GOSR2 PE=1 SV=2	GOSR2	1.4609	2.7528	0.00605345
Q53EU6|GPAT3_HUMAN	Glycerol-3-phosphate acyltransferase 3 OS=Homo sapiens OX=9606 GN=GPAT3 PE=1 SV=2	GPAT3	0.536256	1.4502	0.0127998
Q9Y625|GPC6_HUMAN	Glypican-6 OS=Homo sapiens OX=9606 GN=GPC6 PE=1 SV=1	GPC6	0.467646	1.38285	0.00814985
P22352|GPX3_HUMAN	Glutathione peroxidase 3 OS=Homo sapiens OX=9606 GN=GPX3 PE=1 SV=2	GPX3	0.758816	1.6921	0.007365
O60565|GREM1_HUMAN	Gremlin-1 OS=Homo sapiens OX=9606 GN=GREM1 PE=1 SV=1	GREM1	0.781625	1.71907	0.0305161
P46976|GLYG_HUMAN	Glycogenin-1 OS=Homo sapiens OX=9606 GN=GYG1 PE=1 SV=4	GYG1	0.559197	1.47345	0.0195012
P0C0S5|H2AZ_HUMAN	Histone H2A.Z OS=Homo sapiens OX=9606 GN=H2AZ1 PE=1 SV=2	H2AZ1	0.49789	1.41215	0.00658144
Q71UI9|H2AV_HUMAN	Histone H2A.V OS=Homo sapiens OX=9606 GN=H2AZ2 PE=1 SV=3	H2AZ2	0.49789	1.41215	0.00658144
Q8N257|H2B3B_HUMAN	Histone H2B type 3-B OS=Homo sapiens OX=9606 GN=H2BU1 PE=1 SV=3	H2BU1	0.833683	1.78223	0.0336027
P69905|HBA_HUMAN	Hemoglobin subunit alpha OS=Homo sapiens OX=9606 GN=HBA1 PE=1 SV=2	HBA1	1.2243	2.33643	0.000712934
Q9BSH5|HDHD3_HUMAN	Haloacid dehalogenase-like hydrolase domain-containing protein 3 OS=Homo sapiens OX=9606 GN=HDHD3 PE=1 SV=1	HDHD3	1.10033	2.14404	0.0253611
O75146|HIP1R_HUMAN	Huntingtin-interacting protein 1-related protein OS=Homo sapiens OX=9606 GN=HIP1R PE=1 SV=2	HIP1R	0.410362	1.32902	0.00888412
P01893|HLAH_HUMAN	Putative HLA class I histocompatibility antigen alpha chain H OS=Homo sapiens OX=9606 GN=HLA-H PE=5 SV=3	HLA-H	1.69106	3.22894	0.0314445
Q9NP66|HM20A_HUMAN	High mobility group protein 20A OS=Homo sapiens OX=9606 GN=HMG20A PE=1 SV=1	HMG20A	0.44091	1.35746	0.019851
Q3SXM5|HSDL1_HUMAN	Inactive hydroxysteroid dehydrogenase-like protein 1 OS=Homo sapiens OX=9606 GN=HSDL1 PE=1 SV=3	HSDL1	0.576477	1.4912	0.0269639
Q9NX55|HYPK_HUMAN	Huntingtin-interacting protein K OS=Homo sapiens OX=9606 GN=HYPK PE=1 SV=2	HYPK	0.342004	1.26752	0.0250309
O75144|ICOSL_HUMAN	ICOS ligand OS=Homo sapiens OX=9606 GN=ICOSLG PE=1 SV=2	ICOSLG	0.757245	1.69026	0.00995238
P51553|IDH3G_HUMAN	Isocitrate dehydrogenase [NAD] subunit gamma mitochondrial OS=Homo sapiens OX=9606 GN=IDH3G PE=1 SV=1	IDH3G	0.573078	1.48769	0.0145157
P26006|ITA3_HUMAN	Integrin alpha-3 OS=Homo sapiens OX=9606 GN=ITGA3 PE=1 SV=5	ITGA3	0.720777	1.64807	0.0221786
P23229|ITA6_HUMAN	Integrin alpha-6 OS=Homo sapiens OX=9606 GN=ITGA6 PE=1 SV=5	ITGA6	0.275858	1.21071	0.0226707
Q6NYC1|JMJD6_HUMAN	Bifunctional arginine demethylase and lysyl-hydroxylase JMJD6 OS=Homo sapiens OX=9606 GN=JMJD6 PE=1 SV=1	JMJD6	0.534463	1.4484	0.0488426
Q8IY47|KBTB2_HUMAN	Kelch repeat and BTB domain-containing protein 2 OS=Homo sapiens OX=9606 GN=KBTBD2 PE=1 SV=2	KBTBD2	0.5055	1.41961	0.0407564
P24390|ERD21_HUMAN	ER lumen protein-retaining receptor 1 OS=Homo sapiens OX=9606 GN=KDELR1 PE=1 SV=1	KDELR1	0.38576	1.30655	0.0206944
O75525|KHDR3_HUMAN	KH domain-containing RNA-binding signal transduction-associated protein 3 OS=Homo sapiens OX=9606 GN=KHDRBS3 PE=1 SV=1	KHDRBS3	0.563612	1.47797	0.0259777
Q96A73|P33MX_HUMAN	Putative monooxygenase p33MONOX OS=Homo sapiens OX=9606 GN=KIAA1191 PE=1 SV=1	KIAA1191	0.42247	1.34022	0.0308457
Q9BQD3|KXDL1_HUMAN	KxDL motif-containing protein 1 OS=Homo sapiens OX=9606 GN=KXD1 PE=1 SV=2	KXD1	1.15025	2.21953	0.0244622
Q16719|KYNU_HUMAN	Kynureninase OS=Homo sapiens OX=9606 GN=KYNU PE=1 SV=1	KYNU	1.00463	2.00643	0.0305037
P32004|L1CAM_HUMAN	Neural cell adhesion molecule L1 OS=Homo sapiens OX=9606 GN=L1CAM PE=1 SV=2	L1CAM	0.637234	1.55534	0.013566
Q9H9P8|L2HDH_HUMAN	L-2-hydroxyglutarate dehydrogenase mitochondrial OS=Homo sapiens OX=9606 GN=L2HGDH PE=1 SV=3	L2HGDH	0.38442	1.30534	0.0288316
Q96EM0|T3HPD_HUMAN	Trans-3-hydroxy-L-proline dehydratase OS=Homo sapiens OX=9606 GN=L3HYPDH PE=1 SV=2	L3HYPDH	0.381432	1.30263	0.00859757
Q9UHA4|LTOR3_HUMAN	Ragulator complex protein LAMTOR3 OS=Homo sapiens OX=9606 GN=LAMTOR3 PE=1 SV=1	LAMTOR3	0.867426	1.82441	0.0115999
Q99538|LGMN_HUMAN	Legumain OS=Homo sapiens OX=9606 GN=LGMN PE=1 SV=1	LGMN	2.59546	6.04382	0.0107976
Q8TBB1|LNX1_HUMAN	E3 ubiquitin-protein ligase LNX OS=Homo sapiens OX=9606 GN=LNX1 PE=1 SV=1	LNX1	0.525472	1.4394	0.0366564
Q15345|LRC41_HUMAN	Leucine-rich repeat-containing protein 41 OS=Homo sapiens OX=9606 GN=LRRC41 PE=1 SV=3	LRRC41	1.53826	2.90444	0.0499515
P62310|LSM3_HUMAN	U6 snRNA-associated Sm-like protein LSm3 OS=Homo sapiens OX=9606 GN=LSM3 PE=1 SV=2	LSM3	0.82716	1.77419	0.0487768
Q9Y383|LC7L2_HUMAN	Putative RNA-binding protein Luc7-like 2 OS=Homo sapiens OX=9606 GN=LUC7L2 PE=1 SV=2	LUC7L2	0.380092	1.30143	0.0354173
O60299|LZTS3_HUMAN	Leucine zipper putative tumor suppressor 3 OS=Homo sapiens OX=9606 GN=LZTS3 PE=2 SV=1	LZTS3	0.9375	1.91521	0.00922372
Q9ULX9|MAFF_HUMAN	Transcription factor MafF OS=Homo sapiens OX=9606 GN=MAFF PE=1 SV=2	MAFF	0.51684	1.43082	0.0356735
Q9H0U3|MAGT1_HUMAN	Magnesium transporter protein 1 OS=Homo sapiens OX=9606 GN=MAGT1 PE=1 SV=1	MAGT1	0.569332	1.48384	0.0165343
Q9UIS9|MBD1_HUMAN	Methyl-CpG-binding domain protein 1 OS=Homo sapiens OX=9606 GN=MBD1 PE=1 SV=2	MBD1	0.395389	1.3153	0.0275088
Q8IVS2|FABD_HUMAN	Malonyl-CoA-acyl carrier protein transacylase mitochondrial OS=Homo sapiens OX=9606 GN=MCAT PE=1 SV=2	MCAT	0.435608	1.35248	0.0340007
P49736|MCM2_HUMAN	DNA replication licensing factor MCM2 OS=Homo sapiens OX=9606 GN=MCM2 PE=1 SV=4	MCM2	0.385321	1.30615	0.0237237
P25205|MCM3_HUMAN	DNA replication licensing factor MCM3 OS=Homo sapiens OX=9606 GN=MCM3 PE=1 SV=3	MCM3	0.267783	1.20396	0.041769
Q8NE86|MCU_HUMAN	Calcium uniporter protein mitochondrial OS=Homo sapiens OX=9606 GN=MCU PE=1 SV=1	MCU	0.438178	1.35489	0.0185444
Q9NWR8|MCUB_HUMAN	Calcium uniporter regulatory subunit MCUb mitochondrial OS=Homo sapiens OX=9606 GN=MCUB PE=1 SV=2	MCUB	1.0775	2.11038	0.0285851
Q9P086|MED11_HUMAN	Mediator of RNA polymerase II transcription subunit 11 OS=Homo sapiens OX=9606 GN=MED11 PE=1 SV=2	MED11	1.86613	3.64552	0.00767594
Q9NWA0|MED9_HUMAN	Mediator of RNA polymerase II transcription subunit 9 OS=Homo sapiens OX=9606 GN=MED9 PE=1 SV=1	MED9	1.14962	2.21856	0.0413116
Q9HCE5|MET14_HUMAN	N6-adenosine-methyltransferase non-catalytic subunit OS=Homo sapiens OX=9606 GN=METTL14 PE=1 SV=2	METTL14	1.06633	2.0941	0.0367557
P10620|MGST1_HUMAN	Microsomal glutathione S-transferase 1 OS=Homo sapiens OX=9606 GN=MGST1 PE=1 SV=1	MGST1	0.57452	1.48918	0.00366826
L0R8F8|MIDUO_HUMAN	MIEF1 upstream open reading frame protein OS=Homo sapiens OX=9606 GN=MIEF1 PE=1 SV=1	MIEF1	1.2141	2.31996	0.00761883
Q9UBU8|MO4L1_HUMAN	Mortality factor 4-like protein 1 OS=Homo sapiens OX=9606 GN=MORF4L1 PE=1 SV=2	MORF4L1	0.878454	1.8384	0.0172431
Q6P1L8|RM14_HUMAN	39S ribosomal protein L14 mitochondrial OS=Homo sapiens OX=9606 GN=MRPL14 PE=1 SV=1	MRPL14	0.484444	1.39905	0.0369168
Q9Y6G3|RM42_HUMAN	39S ribosomal protein L42 mitochondrial OS=Homo sapiens OX=9606 GN=MRPL42 PE=1 SV=1	MRPL42	1.77663	3.42626	0.0376582
Q8N983|RM43_HUMAN	39S ribosomal protein L43 mitochondrial OS=Homo sapiens OX=9606 GN=MRPL43 PE=1 SV=1	MRPL43	0.582047	1.49697	0.0274553
Q14197|ICT1_HUMAN	Peptidyl-tRNA hydrolase ICT1 mitochondrial OS=Homo sapiens OX=9606 GN=MRPL58 PE=1 SV=1	MRPL58	0.393834	1.31388	0.0339749
P82932|RT06_HUMAN	28S ribosomal protein S6 mitochondrial OS=Homo sapiens OX=9606 GN=MRPS6 PE=1 SV=3	MRPS6	0.526808	1.44074	0.0335854
Q9Y6C9|MTCH2_HUMAN	Mitochondrial carrier homolog 2 OS=Homo sapiens OX=9606 GN=MTCH2 PE=1 SV=1	MTCH2	0.29955	1.23076	0.0430054
P03886|NU1M_HUMAN	NADH-ubiquinone oxidoreductase chain 1 OS=Homo sapiens OX=9606 GN=MT-ND1 PE=1 SV=1	MT-ND1	1.72745	3.31141	0.0372394
O75431|MTX2_HUMAN	Metaxin-2 OS=Homo sapiens OX=9606 GN=MTX2 PE=1 SV=1	MTX2	0.345178	1.27031	0.0442342
P20591|MX1_HUMAN	Interferon-induced GTP-binding protein Mx1 OS=Homo sapiens OX=9606 GN=MX1 PE=1 SV=4	MX1	1.2904	2.44596	0.0463322
P20592|MX2_HUMAN	Interferon-induced GTP-binding protein Mx2 OS=Homo sapiens OX=9606 GN=MX2 PE=1 SV=1	MX2	1.2904	2.44596	0.0463322
P84157|MXRA7_HUMAN	Matrix-remodeling-associated protein 7 OS=Homo sapiens OX=9606 GN=MXRA7 PE=1 SV=1	MXRA7	0.365561	1.28838	0.0132184
Q8WXR4|MYO3B_HUMAN	Myosin-IIIb OS=Homo sapiens OX=9606 GN=MYO3B PE=2 SV=4	MYO3B	2.63469	6.2104	0.0340595
Q5TBK1|N42L1_HUMAN	NEDD4-binding protein 2-like 1 OS=Homo sapiens OX=9606 GN=N4BP2L1 PE=2 SV=1	N4BP2L1	1.58767	3.00564	0.00758613
Q53F19|NCBP3_HUMAN	Nuclear cap-binding protein subunit 3 OS=Homo sapiens OX=9606 GN=NCBP3 PE=1 SV=2	NCBP3	0.5205	1.43445	0.0445365
Q92542|NICA_HUMAN	Nicastrin OS=Homo sapiens OX=9606 GN=NCSTN PE=1 SV=2	NCSTN	0.348388	1.27314	0.0254249
O95167|NDUA3_HUMAN	NADH dehydrogenase [ubiquinone] 1 alpha subcomplex subunit 3 OS=Homo sapiens OX=9606 GN=NDUFA3 PE=1 SV=1	NDUFA3	0.831181	1.77914	0.0234319
P56556|NDUA6_HUMAN	NADH dehydrogenase [ubiquinone] 1 alpha subcomplex subunit 6 OS=Homo sapiens OX=9606 GN=NDUFA6 PE=1 SV=4	NDUFA6	0.416647	1.33482	0.0265482
O14561|ACPM_HUMAN	Acyl carrier protein mitochondrial OS=Homo sapiens OX=9606 GN=NDUFAB1 PE=1 SV=3	NDUFAB1	0.751856	1.68396	0.0171504
O96000|NDUBA_HUMAN	NADH dehydrogenase [ubiquinone] 1 beta subcomplex subunit 10 OS=Homo sapiens OX=9606 GN=NDUFB10 PE=1 SV=3	NDUFB10	0.801744	1.74321	0.0318928
Q92692|NECT2_HUMAN	Nectin-2 OS=Homo sapiens OX=9606 GN=NECTIN2 PE=1 SV=1	NECTIN2	0.44663	1.36285	0.0410596
Q9NQS3|NECT3_HUMAN	Nectin-3 OS=Homo sapiens OX=9606 GN=NECTIN3 PE=1 SV=1	NECTIN3	1.03096	2.04338	0.0288366
Q8TD19|NEK9_HUMAN	Serine/threonine-protein kinase Nek9 OS=Homo sapiens OX=9606 GN=NEK9 PE=1 SV=2	NEK9	0.32686	1.25428	0.035367
Q9NPE3|NOP10_HUMAN	H/ACA ribonucleoprotein complex subunit 3 OS=Homo sapiens OX=9606 GN=NOP10 PE=1 SV=1	NOP10	0.525213	1.43915	0.0365729
Q8NE18|NSUN7_HUMAN	Putative methyltransferase NSUN7 OS=Homo sapiens OX=9606 GN=NSUN7 PE=2 SV=4	NSUN7	1.71611	3.2855	0.00316668
P21589|5NTD_HUMAN	5'-nucleotidase OS=Homo sapiens OX=9606 GN=NT5E PE=1 SV=1	NT5E	0.865146	1.82152	0.049546
Q9Y5Y2|NUBP2_HUMAN	Cytosolic Fe-S cluster assembly factor NUBP2 OS=Homo sapiens OX=9606 GN=NUBP2 PE=1 SV=1	NUBP2	0.829132	1.77662	0.0306864
Q14980|NUMA1_HUMAN	Nuclear mitotic apparatus protein 1 OS=Homo sapiens OX=9606 GN=NUMA1 PE=1 SV=2	NUMA1	0.342138	1.26763	0.0336555
Q92621|NU205_HUMAN	Nuclear pore complex protein Nup205 OS=Homo sapiens OX=9606 GN=NUP205 PE=1 SV=3	NUP205	0.29531	1.22715	0.0410955
O75147|OBSL1_HUMAN	Obscurin-like protein 1 OS=Homo sapiens OX=9606 GN=OBSL1 PE=1 SV=4	OBSL1	0.333703	1.26024	0.0199362
O95948|ONEC2_HUMAN	One cut domain family member 2 OS=Homo sapiens OX=9606 GN=ONECUT2 PE=2 SV=2	ONECUT2	0.772981	1.7088	0.0222034
O60422|ONEC3_HUMAN	One cut domain family member 3 OS=Homo sapiens OX=9606 GN=ONECUT3 PE=1 SV=2	ONECUT3	0.772981	1.7088	0.0222034
O15460|P4HA2_HUMAN	Prolyl 4-hydroxylase subunit alpha-2 OS=Homo sapiens OX=9606 GN=P4HA2 PE=1 SV=1	P4HA2	0.30512	1.23552	0.0435749
P68402|PA1B2_HUMAN	Platelet-activating factor acetylhydrolase IB subunit alpha2 OS=Homo sapiens OX=9606 GN=PAFAH1B2 PE=1 SV=1	PAFAH1B2	0.952722	1.93552	0.0178345
Q9H6A9|PCX3_HUMAN	Pecanex-like protein 3 OS=Homo sapiens OX=9606 GN=PCNX3 PE=1 SV=2	PCNX3	2.08404	4.23993	0.0465134
Q6L8Q7|PDE12_HUMAN	2' 5'-phosphodiesterase 12 OS=Homo sapiens OX=9606 GN=PDE12 PE=1 SV=2	PDE12	0.327459	1.2548	0.0438736
Q15119|PDK2_HUMAN	[Pyruvate dehydrogenase (acetyl-transferring)] kinase isozyme 2 mitochondrial OS=Homo sapiens OX=9606 GN=PDK2 PE=1 SV=2	PDK2	0.418883	1.33689	0.0309566
Q86YH6|DLP1_HUMAN	All trans-polyprenyl-diphosphate synthase PDSS2 OS=Homo sapiens OX=9606 GN=PDSS2 PE=1 SV=2	PDSS2	0.388331	1.30888	0.0136718
O15534|PER1_HUMAN	Period circadian protein homolog 1 OS=Homo sapiens OX=9606 GN=PER1 PE=1 SV=2	PER1	0.894177	1.85855	0.0192415
P56645|PER3_HUMAN	Period circadian protein homolog 3 OS=Homo sapiens OX=9606 GN=PER3 PE=1 SV=4	PER3	0.894177	1.85855	0.0192415
O00264|PGRC1_HUMAN	Membrane-associated progesterone receptor component 1 OS=Homo sapiens OX=9606 GN=PGRMC1 PE=1 SV=3	PGRMC1	0.319497	1.2479	0.0181127
Q9H490|PIGU_HUMAN	Phosphatidylinositol glycan anchor biosynthesis class U protein OS=Homo sapiens OX=9606 GN=PIGU PE=1 SV=3	PIGU	0.818592	1.76368	0.0260909
Q96BK5|PINX1_HUMAN	PIN2/TERF1-interacting telomerase inhibitor 1 OS=Homo sapiens OX=9606 GN=PINX1 PE=1 SV=2	PINX1	0.466987	1.38222	0.0150212
Q15147|PLCB4_HUMAN	1-phosphatidylinositol 4 5-bisphosphate phosphodiesterase beta-4 OS=Homo sapiens OX=9606 GN=PLCB4 PE=1 SV=3	PLCB4	0.287232	1.2203	0.0370603
Q4KWH8|PLCH1_HUMAN	1-phosphatidylinositol 4 5-bisphosphate phosphodiesterase eta-1 OS=Homo sapiens OX=9606 GN=PLCH1 PE=1 SV=1	PLCH1	0.598498	1.51414	0.0469328
Q02809|PLOD1_HUMAN	Procollagen-lysine 2-oxoglutarate 5-dioxygenase 1 OS=Homo sapiens OX=9606 GN=PLOD1 PE=1 SV=2	PLOD1	0.355314	1.27926	0.0290202
Q8IYS1|P20D2_HUMAN	Peptidase M20 domain-containing protein 2 OS=Homo sapiens OX=9606 GN=PM20D2 PE=1 SV=2	PM20D2	0.615816	1.53242	0.0130842
P54278|PMS2_HUMAN	Mismatch repair endonuclease PMS2 OS=Homo sapiens OX=9606 GN=PMS2 PE=1 SV=2	PMS2	0.336267	1.26249	0.0254807
P41247|PLPL4_HUMAN	Patatin-like phospholipase domain-containing protein 4 OS=Homo sapiens OX=9606 GN=PNPLA4 PE=1 SV=3	PNPLA4	0.555493	1.46967	0.0415729
Q9Y2G5|OFUT2_HUMAN	GDP-fucose protein O-fucosyltransferase 2 OS=Homo sapiens OX=9606 GN=POFUT2 PE=1 SV=3	POFUT2	0.655894	1.57559	0.0144283
P56282|DPOE2_HUMAN	DNA polymerase epsilon subunit 2 OS=Homo sapiens OX=9606 GN=POLE2 PE=1 SV=2	POLE2	0.471724	1.38677	0.0360683
Q969H6|POP5_HUMAN	Ribonuclease P/MRP protein subunit POP5 OS=Homo sapiens OX=9606 GN=POP5 PE=1 SV=1	POP5	1.15978	2.23424	0.0370918
P30405|PPIF_HUMAN	Peptidyl-prolyl cis-trans isomerase F mitochondrial OS=Homo sapiens OX=9606 GN=PPIF PE=1 SV=1	PPIF	0.418753	1.33677	0.0418014
P50336|PPOX_HUMAN	Protoporphyrinogen oxidase OS=Homo sapiens OX=9606 GN=PPOX PE=1 SV=1	PPOX	0.352859	1.27709	0.0221356
P62136|PP1A_HUMAN	Serine/threonine-protein phosphatase PP1-alpha catalytic subunit OS=Homo sapiens OX=9606 GN=PPP1CA PE=1 SV=1	PPP1CA	0.334171	1.26065	0.0332268
Q13162|PRDX4_HUMAN	Peroxiredoxin-4 OS=Homo sapiens OX=9606 GN=PRDX4 PE=1 SV=1	PRDX4	0.712731	1.6389	0.0408527
Q7Z6K3|PTAR1_HUMAN	Protein prenyltransferase alpha subunit repeat-containing protein 1 OS=Homo sapiens OX=9606 GN=PTAR1 PE=1 SV=2	PTAR1	0.50229	1.41646	0.0273789
P48651|PTSS1_HUMAN	Phosphatidylserine synthase 1 OS=Homo sapiens OX=9606 GN=PTDSS1 PE=1 SV=1	PTDSS1	0.379987	1.30133	0.0392854
P26045|PTN3_HUMAN	Tyrosine-protein phosphatase non-receptor type 3 OS=Homo sapiens OX=9606 GN=PTPN3 PE=1 SV=2	PTPN3	0.513152	1.42716	0.0491947
P32322|P5CR1_HUMAN	Pyrroline-5-carboxylate reductase 1 mitochondrial OS=Homo sapiens OX=9606 GN=PYCR1 PE=1 SV=2	PYCR1	0.58981	1.50505	0.046978
Q53H96|P5CR3_HUMAN	Pyrroline-5-carboxylate reductase 3 OS=Homo sapiens OX=9606 GN=PYCR3 PE=1 SV=3	PYCR3	0.620524	1.53743	0.0442417
P61106|RAB14_HUMAN	Ras-related protein Rab-14 OS=Homo sapiens OX=9606 GN=RAB14 PE=1 SV=4	RAB14	0.622996	1.54007	0.049645
Q9ULC3|RAB23_HUMAN	Ras-related protein Rab-23 OS=Homo sapiens OX=9606 GN=RAB23 PE=1 SV=1	RAB23	0.616015	1.53264	0.0456583
P20339|RAB5A_HUMAN	Ras-related protein Rab-5A OS=Homo sapiens OX=9606 GN=RAB5A PE=1 SV=2	RAB5A	0.970749	1.95986	0.0429678
P51151|RAB9A_HUMAN	Ras-related protein Rab-9A OS=Homo sapiens OX=9606 GN=RAB9A PE=1 SV=1	RAB9A	0.339152	1.26501	0.0398489
Q96S59|RANB9_HUMAN	Ran-binding protein 9 OS=Homo sapiens OX=9606 GN=RANBP9 PE=1 SV=1	RANBP9	0.412125	1.33064	0.0488705
P62834|RAP1A_HUMAN	Ras-related protein Rap-1A OS=Homo sapiens OX=9606 GN=RAP1A PE=1 SV=1	RAP1A	1.2214	2.33172	0.0183476
Q96IZ5|RBM41_HUMAN	RNA-binding protein 41 OS=Homo sapiens OX=9606 GN=RBM41 PE=1 SV=2	RBM41	0.663055	1.58343	0.0481932
Q9H1K0|RBNS5_HUMAN	Rabenosyn-5 OS=Homo sapiens OX=9606 GN=RBSN PE=1 SV=2	RBSN	1.01266	2.01762	0.0243694
Q9H6H4|REEP4_HUMAN	Receptor expression-enhancing protein 4 OS=Homo sapiens OX=9606 GN=REEP4 PE=1 SV=1	REEP4	0.812974	1.75683	0.012986
Q13129|RLF_HUMAN	Zinc finger protein Rlf OS=Homo sapiens OX=9606 GN=RLF PE=1 SV=2	RLF	0.299483	1.2307	0.0467193
Q8N5U6|RNF10_HUMAN	RING finger protein 10 OS=Homo sapiens OX=9606 GN=RNF10 PE=1 SV=2	RNF10	1.06132	2.08684	0.0264073
O75695|XRP2_HUMAN	Protein XRP2 OS=Homo sapiens OX=9606 GN=RP2 PE=1 SV=4	RP2	0.368079	1.29063	0.0383111
P27694|RFA1_HUMAN	Replication protein A 70 kDa DNA-binding subunit OS=Homo sapiens OX=9606 GN=RPA1 PE=1 SV=2	RPA1	0.409181	1.32793	0.047613
P83881|RL36A_HUMAN	60S ribosomal protein L36a OS=Homo sapiens OX=9606 GN=RPL36A PE=1 SV=2	RPL36A	2.04653	4.13112	0.0312779
P61513|RL37A_HUMAN	60S ribosomal protein L37a OS=Homo sapiens OX=9606 GN=RPL37A PE=1 SV=2	RPL37A	1.00017	2.00024	0.0460968
P04844|RPN2_HUMAN	Dolichyl-diphosphooligosaccharide--protein glycosyltransferase subunit 2 OS=Homo sapiens OX=9606 GN=RPN2 PE=1 SV=3	RPN2	0.492477	1.40686	0.00142128
P78346|RPP30_HUMAN	Ribonuclease P protein subunit p30 OS=Homo sapiens OX=9606 GN=RPP30 PE=1 SV=1	RPP30	0.348364	1.27312	0.0395554
P62244|RS15A_HUMAN	40S ribosomal protein S15a OS=Homo sapiens OX=9606 GN=RPS15A PE=1 SV=2	RPS15A	0.597839	1.51345	0.0297753
P62266|RS23_HUMAN	40S ribosomal protein S23 OS=Homo sapiens OX=9606 GN=RPS23 PE=1 SV=3	RPS23	0.578614	1.49341	0.0433655
Q9Y512|SAM50_HUMAN	Sorting and assembly machinery component 50 homolog OS=Homo sapiens OX=9606 GN=SAMM50 PE=1 SV=3	SAMM50	0.504025	1.41816	0.0219125
O15126|SCAM1_HUMAN	Secretory carrier-associated membrane protein 1 OS=Homo sapiens OX=9606 GN=SCAMP1 PE=1 SV=2	SCAMP1	0.749822	1.68159	0.0268584
O14828|SCAM3_HUMAN	Secretory carrier-associated membrane protein 3 OS=Homo sapiens OX=9606 GN=SCAMP3 PE=1 SV=3	SCAMP3	0.404392	1.32353	0.0396041
Q9HCN8|SDF2L_HUMAN	Stromal cell-derived factor 2-like protein 1 OS=Homo sapiens OX=9606 GN=SDF2L1 PE=1 SV=2	SDF2L1	0.38625	1.30699	0.0389922
O75396|SC22B_HUMAN	Vesicle-trafficking protein SEC22b OS=Homo sapiens OX=9606 GN=SEC22B PE=1 SV=4	SEC22B	1.18518	2.27392	0.0133161
Q15436|SC23A_HUMAN	Protein transport protein Sec23A OS=Homo sapiens OX=9606 GN=SEC23A PE=1 SV=2	SEC23A	0.43948	1.35612	0.0400482
Q8WWX9|SELM_HUMAN	Selenoprotein M OS=Homo sapiens OX=9606 GN=SELENOM PE=1 SV=3	SELENOM	1.03741	2.05253	0.0047528
Q9HC62|SENP2_HUMAN	Sentrin-specific protease 2 OS=Homo sapiens OX=9606 GN=SENP2 PE=1 SV=3	SENP2	0.698529	1.62285	0.0304403
O43556|SGCE_HUMAN	Epsilon-sarcoglycan OS=Homo sapiens OX=9606 GN=SGCE PE=1 SV=6	SGCE	0.877599	1.83731	0.0389541
O95470|SGPL1_HUMAN	Sphingosine-1-phosphate lyase 1 OS=Homo sapiens OX=9606 GN=SGPL1 PE=1 SV=3	SGPL1	0.545048	1.45907	0.0106866
O75368|SH3L1_HUMAN	SH3 domain-binding glutamic acid-rich-like protein OS=Homo sapiens OX=9606 GN=SH3BGRL PE=1 SV=1	SH3BGRL	1.48866	2.80629	0.0356026
Q7L8J4|3BP5L_HUMAN	SH3 domain-binding protein 5-like OS=Homo sapiens OX=9606 GN=SH3BP5L PE=1 SV=1	SH3BP5L	0.573186	1.48781	0.0393618
Q9UBX3|DIC_HUMAN	Mitochondrial dicarboxylate carrier OS=Homo sapiens OX=9606 GN=SLC25A10 PE=1 SV=2	SLC25A10	0.763615	1.69774	0.0111876
Q00325|MPCP_HUMAN	Phosphate carrier protein mitochondrial OS=Homo sapiens OX=9606 GN=SLC25A3 PE=1 SV=2	SLC25A3	0.333704	1.26024	0.00816616
P12235|ADT1_HUMAN	ADP/ATP translocase 1 OS=Homo sapiens OX=9606 GN=SLC25A4 PE=1 SV=4	SLC25A4	1.01048	2.01459	0.0430332
P05141|ADT2_HUMAN	ADP/ATP translocase 2 OS=Homo sapiens OX=9606 GN=SLC25A5 PE=1 SV=7	SLC25A5	1.47363	2.77719	0.0224874
P50443|S26A2_HUMAN	Sulfate transporter OS=Homo sapiens OX=9606 GN=SLC26A2 PE=1 SV=2	SLC26A2	0.684618	1.60728	0.0237587
P11166|GTR1_HUMAN	Solute carrier family 2 facilitated glucose transporter member 1 OS=Homo sapiens OX=9606 GN=SLC2A1 PE=1 SV=2	SLC2A1	1.37822	2.59948	0.0221192
Q9NY26|S39A1_HUMAN	Zinc transporter ZIP1 OS=Homo sapiens OX=9606 GN=SLC39A1 PE=1 SV=1	SLC39A1	0.721379	1.64876	0.0309277
Q8N1S5|S39AB_HUMAN	Zinc transporter ZIP11 OS=Homo sapiens OX=9606 GN=SLC39A11 PE=2 SV=3	SLC39A11	1.06618	2.09388	0.0295236
Q15043|S39AE_HUMAN	Metal cation symporter ZIP14 OS=Homo sapiens OX=9606 GN=SLC39A14 PE=1 SV=3	SLC39A14	1.39288	2.62602	0.000221395
Q01650|LAT1_HUMAN	Large neutral amino acids transporter small subunit 1 OS=Homo sapiens OX=9606 GN=SLC7A5 PE=1 SV=2	SLC7A5	0.42924	1.34652	0.0404605
Q92536|YLAT2_HUMAN	Y+L amino acid transporter 2 OS=Homo sapiens OX=9606 GN=SLC7A6 PE=1 SV=3	SLC7A6	1.34444	2.53931	0.00445255
Q8IYB5|SMAP1_HUMAN	Stromal membrane-associated protein 1 OS=Homo sapiens OX=9606 GN=SMAP1 PE=1 SV=2	SMAP1	1.11472	2.16552	0.0290768
P53814|SMTN_HUMAN	Smoothelin OS=Homo sapiens OX=9606 GN=SMTN PE=1 SV=7	SMTN	0.369585	1.29198	0.0339053
P35610|SOAT1_HUMAN	Sterol O-acyltransferase 1 OS=Homo sapiens OX=9606 GN=SOAT1 PE=1 SV=3	SOAT1	0.332448	1.25915	0.0349123
O15270|SPTC2_HUMAN	Serine palmitoyltransferase 2 OS=Homo sapiens OX=9606 GN=SPTLC2 PE=1 SV=1	SPTLC2	0.382012	1.30316	0.0331704
Q9NUV7|SPTC3_HUMAN	Serine palmitoyltransferase 3 OS=Homo sapiens OX=9606 GN=SPTLC3 PE=1 SV=3	SPTLC3	0.431039	1.3482	0.0320896
Q9Y5M8|SRPRB_HUMAN	Signal recognition particle receptor subunit beta OS=Homo sapiens OX=9606 GN=SRPRB PE=1 SV=3	SRPRB	0.521454	1.4354	0.0075988
O75177|CREST_HUMAN	Calcium-responsive transactivator OS=Homo sapiens OX=9606 GN=SS18L1 PE=1 SV=2	SS18L1	1.09684	2.13886	0.0186002
P57105|SYJ2B_HUMAN	Synaptojanin-2-binding protein OS=Homo sapiens OX=9606 GN=SYNJ2BP PE=1 SV=2	SYNJ2BP	0.375352	1.29716	0.0144061
Q15572|TAF1C_HUMAN	TATA box-binding protein-associated factor RNA polymerase I subunit C OS=Homo sapiens OX=9606 GN=TAF1C PE=1 SV=2	TAF1C	1.25575	2.38791	0.0296013
Q96BW9|TAM41_HUMAN	Phosphatidate cytidylyltransferase mitochondrial OS=Homo sapiens OX=9606 GN=TAMM41 PE=1 SV=2	TAMM41	0.581269	1.49616	0.0256065
Q9BQ70|TCF25_HUMAN	Transcription factor 25 OS=Homo sapiens OX=9606 GN=TCF25 PE=1 SV=1	TCF25	0.429121	1.34641	0.0311799
Q8WVM0|TFB1M_HUMAN	Dimethyladenosine transferase 1 mitochondrial OS=Homo sapiens OX=9606 GN=TFB1M PE=1 SV=1	TFB1M	0.84893	1.80116	0.0161588
Q8WUY1|THEM6_HUMAN	Protein THEM6 OS=Homo sapiens OX=9606 GN=THEM6 PE=1 SV=2	THEM6	0.554846	1.46901	0.00155141
Q9Y5J6|T10B_HUMAN	Mitochondrial import inner membrane translocase subunit Tim10 B OS=Homo sapiens OX=9606 GN=TIMM10B PE=1 SV=1	TIMM10B	1.42229	2.68011	0.0120777
O95049|ZO3_HUMAN	Tight junction protein ZO-3 OS=Homo sapiens OX=9606 GN=TJP3 PE=1 SV=3	TJP3	1.06626	2.094	0.00424476
Q9HD45|TM9S3_HUMAN	Transmembrane 9 superfamily member 3 OS=Homo sapiens OX=9606 GN=TM9SF3 PE=1 SV=2	TM9SF3	0.644276	1.56295	0.03038
Q9Y3Q3|TMED3_HUMAN	Transmembrane emp24 domain-containing protein 3 OS=Homo sapiens OX=9606 GN=TMED3 PE=1 SV=1	TMED3	0.374381	1.29628	0.0250348
Q9Y3B3|TMED7_HUMAN	Transmembrane emp24 domain-containing protein 7 OS=Homo sapiens OX=9606 GN=TMED7 PE=1 SV=2	TMED7	0.574812	1.48948	0.0238654
Q24JP5|T132A_HUMAN	Transmembrane protein 132A OS=Homo sapiens OX=9606 GN=TMEM132A PE=1 SV=1	TMEM132A	0.349529	1.27414	0.0163512
Q9P0S9|TM14C_HUMAN	Transmembrane protein 14C OS=Homo sapiens OX=9606 GN=TMEM14C PE=1 SV=1	TMEM14C	1.43093	2.6962	0.0257097
Q5SNT2|TM201_HUMAN	Transmembrane protein 201 OS=Homo sapiens OX=9606 GN=TMEM201 PE=1 SV=1	TMEM201	0.612262	1.52865	0.00577543
P61165|TM258_HUMAN	Transmembrane protein 258 OS=Homo sapiens OX=9606 GN=TMEM258 PE=1 SV=1	TMEM258	2.16026	4.46995	0.015146
P57088|TMM33_HUMAN	Transmembrane protein 33 OS=Homo sapiens OX=9606 GN=TMEM33 PE=1 SV=2	TMEM33	0.488839	1.40332	0.00869865
Q9BXS4|TMM59_HUMAN	Transmembrane protein 59 OS=Homo sapiens OX=9606 GN=TMEM59 PE=1 SV=1	TMEM59	0.782562	1.72018	0.0173132
Q9H1E5|TMX4_HUMAN	Thioredoxin-related transmembrane protein 4 OS=Homo sapiens OX=9606 GN=TMX4 PE=1 SV=1	TMX4	0.926348	1.90046	0.0167483
Q15785|TOM34_HUMAN	Mitochondrial import receptor subunit TOM34 OS=Homo sapiens OX=9606 GN=TOMM34 PE=1 SV=2	TOMM34	0.622755	1.53981	0.014571
Q9Y3C4|TPRKB_HUMAN	EKC/KEOPS complex subunit TPRKB OS=Homo sapiens OX=9606 GN=TPRKB PE=1 SV=1	TPRKB	1.09754	2.1399	0.0236455
Q4KMQ1|TPRN_HUMAN	Taperin OS=Homo sapiens OX=9606 GN=TPRN PE=1 SV=2	TPRN	0.481489	1.39618	0.0264642
Q12931|TRAP1_HUMAN	Heat shock protein 75 kDa mitochondrial OS=Homo sapiens OX=9606 GN=TRAP1 PE=1 SV=3	TRAP1	0.338621	1.26455	0.0460757
P14373|TRI27_HUMAN	Zinc finger protein RFP OS=Homo sapiens OX=9606 GN=TRIM27 PE=1 SV=1	TRIM27	0.606922	1.52301	0.0266229
Q8WUA8|TSK_HUMAN	Tsukushin OS=Homo sapiens OX=9606 GN=TSKU PE=2 SV=3	TSKU	0.343919	1.2692	0.0494765
Q96AE7|TTC17_HUMAN	Tetratricopeptide repeat protein 17 OS=Homo sapiens OX=9606 GN=TTC17 PE=1 SV=1	TTC17	0.353888	1.278	0.0139719
Q8N584|TT39C_HUMAN	Tetratricopeptide repeat protein 39C OS=Homo sapiens OX=9606 GN=TTC39C PE=2 SV=2	TTC39C	0.850384	1.80298	0.0450093
P07437|TBB5_HUMAN	Tubulin beta chain OS=Homo sapiens OX=9606 GN=TUBB PE=1 SV=2	TUBB	1.62363	3.08149	0.03229
Q13885|TBB2A_HUMAN	Tubulin beta-2A chain OS=Homo sapiens OX=9606 GN=TUBB2A PE=1 SV=1	TUBB2A	1.17368	2.25586	0.0361889
P68371|TBB4B_HUMAN	Tubulin beta-4B chain OS=Homo sapiens OX=9606 GN=TUBB4B PE=1 SV=1	TUBB4B	1.85889	3.62728	0.0246495
P60604|UB2G2_HUMAN	Ubiquitin-conjugating enzyme E2 G2 OS=Homo sapiens OX=9606 GN=UBE2G2 PE=1 SV=1	UBE2G2	1.29588	2.45526	0.0173951
Q9UHD9|UBQL2_HUMAN	Ubiquilin-2 OS=Homo sapiens OX=9606 GN=UBQLN2 PE=1 SV=2	UBQLN2	1.28031	2.42891	0.0453576
Q6UWM9|UD2A3_HUMAN	UDP-glucuronosyltransferase 2A3 OS=Homo sapiens OX=9606 GN=UGT2A3 PE=2 SV=2	UGT2A3	0.681832	1.60418	0.0119942
Q9P2D8|UNC79_HUMAN	Protein unc-79 homolog OS=Homo sapiens OX=9606 GN=UNC79 PE=2 SV=4	UNC79	2.98783	7.93279	0.0136425
P31930|QCR1_HUMAN	Cytochrome b-c1 complex subunit 1 mitochondrial OS=Homo sapiens OX=9606 GN=UQCRC1 PE=1 SV=3	UQCRC1	0.838042	1.78762	0.0181328
P62068|UBP46_HUMAN	Ubiquitin carboxyl-terminal hydrolase 46 OS=Homo sapiens OX=9606 GN=USP46 PE=1 SV=1	USP46	0.431831	1.34894	0.0376884
Q15836|VAMP3_HUMAN	Vesicle-associated membrane protein 3 OS=Homo sapiens OX=9606 GN=VAMP3 PE=1 SV=3	VAMP3	0.815485	1.75989	0.0103971
Q8NI36|WDR36_HUMAN	WD repeat-containing protein 36 OS=Homo sapiens OX=9606 GN=WDR36 PE=1 SV=1	WDR36	0.366099	1.28886	0.0411531
Q9H6Y2|WDR55_HUMAN	WD repeat-containing protein 55 OS=Homo sapiens OX=9606 GN=WDR55 PE=1 SV=2	WDR55	0.979032	1.97114	0.0212851
Q96MX6|WDR92_HUMAN	WD repeat-containing protein 92 OS=Homo sapiens OX=9606 GN=WDR92 PE=1 SV=1	WDR92	1.21939	2.32848	0.0461137
O76024|WFS1_HUMAN	Wolframin OS=Homo sapiens OX=9606 GN=WFS1 PE=1 SV=2	WFS1	0.378695	1.30017	0.00750357
Q9Y2T7|YBOX2_HUMAN	Y-box-binding protein 2 OS=Homo sapiens OX=9606 GN=YBX2 PE=1 SV=2	YBX2	1.34703	2.54388	0.0109898
Q5BJH7|YIF1B_HUMAN	Protein YIF1B OS=Homo sapiens OX=9606 GN=YIF1B PE=1 SV=1	YIF1B	0.996244	1.9948	0.0311923
P27348|1433T_HUMAN	14-3-3 protein theta OS=Homo sapiens OX=9606 GN=YWHAQ PE=1 SV=1	YWHAQ	0.975391	1.96617	0.041273
Q8NCN2|ZBT34_HUMAN	Zinc finger and BTB domain-containing protein 34 OS=Homo sapiens OX=9606 GN=ZBTB34 PE=1 SV=4	ZBTB34	0.834748	1.78354	0.0202707
Q9NUA8|ZBT40_HUMAN	Zinc finger and BTB domain-containing protein 40 OS=Homo sapiens OX=9606 GN=ZBTB40 PE=1 SV=4	ZBTB40	0.922897	1.89592	0.0307828
Q86WB0|NIPA_HUMAN	Nuclear-interacting partner of ALK OS=Homo sapiens OX=9606 GN=ZC3HC1 PE=1 SV=1	ZC3HC1	0.397401	1.31713	0.0433759
Q9H5U6|ZCHC4_HUMAN	rRNA N6-adenosine-methyltransferase ZCCHC4 OS=Homo sapiens OX=9606 GN=ZCCHC4 PE=1 SV=3	ZCCHC4	1.37935	2.60151	0.0130324
Q9Y2G7|ZFP30_HUMAN	Zinc finger protein 30 homolog OS=Homo sapiens OX=9606 GN=ZFP30 PE=1 SV=1	ZFP30	0.816741	1.76142	0.0155472
Q8N141|ZFP82_HUMAN	Zinc finger protein 82 homolog OS=Homo sapiens OX=9606 GN=ZFP82 PE=1 SV=1	ZFP82	0.816741	1.76142	0.0155472
Q9UL40|ZN346_HUMAN	Zinc finger protein 346 OS=Homo sapiens OX=9606 GN=ZNF346 PE=1 SV=1	ZNF346	0.736154	1.66573	0.011242
Q9NW07|ZN358_HUMAN	Zinc finger protein 358 OS=Homo sapiens OX=9606 GN=ZNF358 PE=1 SV=2	ZNF358	2.00357	4.00992	0.0372565
Q8TF68|ZN384_HUMAN	Zinc finger protein 384 OS=Homo sapiens OX=9606 GN=ZNF384 PE=1 SV=2	ZNF384	0.447821	1.36398	0.0458143
